# Supplementary material for: Optimization of a modeling platform to predict oncogenes from genome‐scale metabolic networks of non‐small‐cell lung cancers
Source: FEBS Open Bio. 2021 Jul 20;11(8):2078–94. doi: 10.1002/2211-5463.13231 (PMC8329960; doi:10.1002/2211-5463.13231)
Supplement: Supplementary file 4 — Doc. S4. Differential expressions of enzyme‐encoding genes and volcano plots for LUAD and LUSC. [file FEB4-11-2078-s001.xlsx]

## Sheet: LUAD Enzyme-encoding gene
ensembl_gene_id	Symbol	EntrezID	HGNC ID	log2(CA/HT)	P-value	p-value expression	DepMap
ENSG00000196839	ADA	100.1	HGNC:186	0.916092	1.43609e-18	***	0/36
ENSG00000101473	ACOT8	10005.1	HGNC:15919	0.340812	4.75407e-09	***	0/36
ENSG00000101473	ACOT8	10005.2	HGNC:15919	0.340812	4.75407e-09	***	0/36
ENSG00000101473	ACOT8	10005.3	HGNC:15919	0.340812	4.75407e-09	***	0/36
ENSG00000113552	GNPDA1	10007.1	HGNC:4417	0.409761	1.46006e-10	***	0/36
ENSG00000243708	PLA2G4B	100137049.1	HGNC:9036	0.572585	4.35747e-06	***	0/36
ENSG00000159921	GNE	10020.1	HGNC:23657	-0.0322213	0.501341	>0.5	0/36
ENSG00000142892	PIGK	10026.1	HGNC:8965	-0.0769235	0.0781012	>0.5	0/36
ENSG00000244681	MTHFD2P1	100287639.1	HGNC:48859	-0.985925	0.00603827	**
ENSG00000183921	SDR42E2	100288072.1	HGNC:35414	-0.00157568	0.992092	>0.5
ENSG00000146039	SLC17A4	10050.1	HGNC:10932	4.65591	0.000656167	***	0/36
		100507855.1
ENSG00000250741	NT5C1B-RDH14	100526794.1	HGNC:38831	1.72675	0.116644	>0.5
ENSG00000114770	ABCC5	10057.1	HGNC:56	0.778009	1.68054e-14	***	0/36
ENSG00000114770	ABCC5	10057.2	HGNC:56	0.778009	1.68054e-14	***	0/36
ENSG00000115657	ABCB6	10058.1	HGNC:47	2.05662	1.43154e-53	***	0/36
ENSG00000069431	ABCC9	10060.1	HGNC:60	-0.818169	4.55445e-11	***	0/36
ENSG00000113163	CERT1	10087.1	HGNC:2205	-0.523332	4.18586e-27	***
ENSG00000111962	UST	10090.1	HGNC:17223	-1.01288	4.09662e-23	***	0/36
ENSG00000105835	NAMPT	10135.1	HGNC:30092	0.287569	0.0997063	>0.5	7/36
ENSG00000008311	AASS	10157.1	HGNC:17366	-0.124768	0.298652	>0.5	0/36
ENSG00000140835	CHST4	10164.1	HGNC:1972	2.25851	3.92338e-06	***	1/36
ENSG00000004864	SLC25A13	10165.1	HGNC:10983	1.1091	1.32291e-68	***	0/36
ENSG00000102743	SLC25A15	10166.1	HGNC:10985	0.971237	1.24391e-28	***	0/36
ENSG00000073737	DHRS9	10170.1	HGNC:16888	0.62854	0.00245009	**	0/36
ENSG00000172113	NME6	10201.1	HGNC:20567	0.26435	3.17994e-13	***	11/36
ENSG00000100867	DHRS2	10202.1	HGNC:18349	3.40744	0.00214028	**	0/36
ENSG00000167186	COQ7	10229.1	HGNC:2244	-0.283415	2.38303e-11	***	20/36
ENSG00000112337	SLC17A2	10246.1	HGNC:10930	1.43785	0.000965689	***	0/36
ENSG00000149124	GLYAT	10249.1	HGNC:13734	-0.878943	0.347741	>0.5	0/36
ENSG00000125257	ABCC4	10257.1	HGNC:55	-0.0250163	0.767745	>0.5	0/36
		102724197.1
ENSG00000274276	CBSL	102724560.1	HGNC:51829	1.14287	8.3036e-06	***	0/36
ENSG00000110719	TCIRG1	10312.1	HGNC:11647	0.267564	0.000424538	***	1/36
ENSG00000110719	TCIRG1	10312.2	HGNC:11647	0.267564	0.000424538	***	1/36
ENSG00000183778	B3GALT5	10317.1	HGNC:920	2.91763	0.000194806	***	0/36
ENSG00000183778	B3GALT5	10317.2	HGNC:920	2.91763	0.000194806	***	0/36
ENSG00000183778	B3GALT5	10317.3	HGNC:920	2.91763	0.000194806	***	0/36
ENSG00000183778	B3GALT5	10317.4	HGNC:920	2.91763	0.000194806	***	0/36
ENSG00000183778	B3GALT5	10317.5	HGNC:920	2.91763	0.000194806	***	0/36
ENSG00000117448	AKR1A1	10327.1	HGNC:380	0.425564	1.57656e-15	***	0/36
ENSG00000117448	AKR1A1	10327.2	HGNC:380	0.425564	1.57656e-15	***	0/36
ENSG00000179913	B3GNT3	10331.1	HGNC:13528	4.38436	6.85962e-79	***	3/36
ENSG00000141338	ABCA8	10351.1	HGNC:38	-2.78685	7.06096e-26	***	0/36
ENSG00000129596	CDO1	1036.1	HGNC:1795	-2.60157	1.92099e-19	***	0/36
ENSG00000162813	BPNT1	10380.1	HGNC:1096	0.705139	4.50154e-48	***	4/36
ENSG00000134255	CEPT1	10390.1	HGNC:24289	-0.231182	2.13504e-08	***	5/36
ENSG00000124406	ATP8A1	10396.1	HGNC:13531	-0.666336	2.5815e-08	***	0/36
ENSG00000163624	CDS1	1040.1	HGNC:1800	-0.108724	0.224639	>0.5	0/36
ENSG00000133027	PEMT	10400.1	HGNC:8830	0.0342008	0.582082	>0.5	0/36
ENSG00000133027	PEMT	10400.2	HGNC:8830	0.0342008	0.582082	>0.5	0/36
ENSG00000133027	PEMT	10400.3	HGNC:8830	0.0342008	0.582082	>0.5	0/36
ENSG00000064225	ST3GAL6	10402.1	HGNC:18080	-0.71347	1.48706e-16	***	0/36
ENSG00000103502	CDIPT	10423.1	HGNC:1769	-0.1188	0.00137562	**	36/36
ENSG00000103502	CDIPT	10423.2	HGNC:1769	-0.1188	0.00137562	**	36/36
ENSG00000167315	ACAA2	10449.1	HGNC:83	-0.673242	2.05638e-25	***	0/36
ENSG00000198721	ECI2	10455.1	HGNC:14601	-0.0790018	0.155601	>0.5	0/36
ENSG00000167863	ATP5PD	10476.1	HGNC:845	0.524488	4.66814e-23	***	1/36
ENSG00000167863	ATP5PD	10476.2	HGNC:845	0.524488	4.66814e-23	***	1/36
ENSG00000100372	SLC25A17	10478.1	HGNC:10987	0.512637	9.32249e-28	***	0/36
ENSG00000109854	HTATIP2	10553.1	HGNC:16637	0.674178	3.28497e-28	***	0/36
ENSG00000204310	AGPAT1	10554.1	HGNC:324	0.115826	0.00259061	**	0/36
ENSG00000169692	AGPAT2	10555.1	HGNC:325	0.227683	0.0010373	**	1/36
ENSG00000090054	SPTLC1	10558.1	HGNC:11277	-0.0359586	0.28109	>0.5	31/36
ENSG00000164414	SLC35A1	10559.1	HGNC:11021	-0.697887	4.45334e-19	***	4/36
ENSG00000170835	CEL	1056.1	HGNC:1848	3.35221	0.00428133	**	0/36
ENSG00000117479	SLC19A2	10560.1	HGNC:10938	-0.298097	0.0871718	>0.5	0/36
ENSG00000157765	SLC34A2	10568.1	HGNC:11020	-0.569886	4.00364e-07	***	0/36
ENSG00000184470	TXNRD2	10587.1	HGNC:18155	0.04673	0.392591	>0.5	0/36
ENSG00000136371	MTHFS	10588.1	HGNC:7437	-0.0171869	0.836893	>0.5	0/36
ENSG00000134538	SLCO1B1	10599.1	HGNC:10959	7.70021	0.00842622	**	0/36
ENSG00000128050	PAICS	10606.1	HGNC:8587	1.88867	7.32288e-114	***	19/36
ENSG00000070731	ST6GALNAC2	10610.1	HGNC:10867	-1.47244	1.14169e-30	***	0/36
ENSG00000167283	ATP5MG	10632.1	HGNC:14247	0.179063	0.00313014	**	19/36
ENSG00000163344	PMVK	10654.1	HGNC:9141	0.169672	2.6318e-05	***	23/36
ENSG00000198848	CES1	1066.1	HGNC:1863	-0.988044	3.12942e-10	***	0/36
ENSG00000170340	B3GNT2	10678.1	HGNC:15629	-0.822596	1.44309e-26	***	0/36
ENSG00000170340	B3GNT2	10678.2	HGNC:15629	-0.822596	1.44309e-26	***	0/36
ENSG00000147155	EBP	10682.1	HGNC:3133	0.106843	0.109361	>0.5	1/36
ENSG00000172461	FUT9	10690.1	HGNC:4020	5.07599	1.02667e-13	***	0/36
ENSG00000164742	ADCY1	107.1	HGNC:232	0.235185	0.295671	>0.5	0/36
ENSG00000223802	CERS1	10715.1	HGNC:14253	1.66608	3.09626e-15	***	0/36
ENSG00000213759	UGT2B11	10720.1	HGNC:12545	7.42473	0.00264939	**	3/36
ENSG00000113504	SLC12A7	10723.1	HGNC:10915	1.24978	1.35802e-39	***	0/36
ENSG00000198408	OGA	10724.1	HGNC:7056	0.160675	0.00805605	**	5/36
ENSG00000110958	PTGES3	10728.1	HGNC:16049	0.408943	9.49319e-19	***	1/36
ENSG00000168710	AHCYL1	10768.1	HGNC:344	0.124497	6.5567e-05	***	19/36
ENSG00000168710	AHCYL1	10768.2	HGNC:344	0.124497	6.5567e-05	***	19/36
ENSG00000124564	SLC17A3	10786.1	HGNC:10931	-0.129948	0.654219	>0.5	0/36
ENSG00000065911	MTHFD2	10797.1	HGNC:7434	1.53442	1.15165e-47	***	0/36
ENSG00000078295	ADCY2	108.1	HGNC:233	0.210975	0.358648	>0.5	0/36
ENSG00000001626	CFTR	1080.1	HGNC:1884	-1.1729	4.30845e-09	***	0/36
ENSG00000162139	NEU3	10825.1	HGNC:7760	0.204905	0.000384823	***	0/36
ENSG00000170271	FAXDC2	10826.1	HGNC:1334	-0.947738	1.52528e-12	***	0/36
ENSG00000144908	ALDH1L1	10840.1	HGNC:3978	1.2963	5.62351e-09	***	1/36
ENSG00000160282	FTCD	10841.1	HGNC:3974	2.95075	1.72802e-08	***	1/36
ENSG00000160282	FTCD	10841.2	HGNC:3974	2.95075	1.72802e-08	***	1/36
ENSG00000112541	PDE10A	10846.1	HGNC:8772	0.914071	5.64414e-08	***	0/36
ENSG00000036530	CYP46A1	10858.1	HGNC:2641	0.337466	0.0156934	*	0/36
ENSG00000145217	SLC26A1	10861.1	HGNC:10993	1.15708	2.1048e-42	***	0/36
ENSG00000145217	SLC26A1	10861.2	HGNC:10993	1.15708	2.1048e-42	***	0/36
ENSG00000145217	SLC26A1	10861.3	HGNC:10993	1.15708	2.1048e-42	***	0/36
ENSG00000137204	SLC22A7	10864.1	HGNC:10971	0.787529	0.00310016	**	0/36
ENSG00000126264	HCST	10870.1	HGNC:16977	-1.02693	2.35185e-10	***	0/36
ENSG00000151376	ME3	10873.1	HGNC:6985	0.746929	8.70965e-30	***	0/36
ENSG00000138031	ADCY3	109.1	HGNC:234	-0.0630465	0.352567	>0.5	2/36
ENSG00000157326	DHRS4	10901.1	HGNC:16985	-0.319167	2.26496e-07	***	0/36
ENSG00000204371	EHMT2	10919.1	HGNC:14129	0.783544	1.67289e-43	***	0/36
ENSG00000017797	RALBP1	10928.1	HGNC:9841	0.0166913	0.647885	>0.5	0/36
ENSG00000165672	PRDX3	10935.1	HGNC:9354	0.493514	6.96558e-18	***	0/36
ENSG00000165672	PRDX3	10935.2	HGNC:9354	0.493514	6.96558e-18	***	0/36
ENSG00000173610	UGT2A1	10941.1	HGNC:12542	1.64819	0.23099	>0.5	0/36
ENSG00000131748	STARD3	10948.1	HGNC:17579	0.24152	0.00341997	**	1/36
ENSG00000119673	ACOT2	10965.1	HGNC:18431	-0.379244	1.09508e-06	***	0/36
ENSG00000127540	UQCR11	10975.1	HGNC:30862	0.000702704	0.993359	>0.5	0/36
ENSG00000188338	SLC38A3	10991.1	HGNC:18044	3.07678	0.000428276	***
ENSG00000135094	SDS	10993.1	HGNC:10691	1.34854	1.58363e-05	***	0/36
ENSG00000083807	SLC27A5	10998.1	HGNC:10999	0.40633	3.3416e-06	***	0/36
ENSG00000167114	SLC27A4	10999.1	HGNC:10998	0.634254	9.56313e-35	***	0/36
ENSG00000143554	SLC27A3	11000.1	HGNC:10997	-1.23876	4.86866e-17	***	0/36
ENSG00000140284	SLC27A2	11001.1	HGNC:10996	0.974188	8.13062e-08	***	1/36
ENSG00000070748	CHAT	1103.1	HGNC:1912	6.80026	1.58596e-05	***	0/36
ENSG00000070748	CHAT	1103.2	HGNC:1912	6.80026	1.58596e-05	***	0/36
ENSG00000070748	CHAT	1103.3	HGNC:1912	6.80026	1.58596e-05	***	0/36
ENSG00000070748	CHAT	1103.4	HGNC:1912	6.80026	1.58596e-05	***	0/36
ENSG00000174684	B4GAT1	11041.1	HGNC:15685	-0.820685	2.29906e-29	***	1/36
ENSG00000130958	SLC35D2	11046.1	HGNC:20799	-0.107679	0.0092796	**	0/36
ENSG00000198610	AKR1C4	1109.1	HGNC:387	5.06928	9.79882e-05	***	0/36
ENSG00000173175	ADCY5	111.1	HGNC:236	0.173905	0.273101	>0.5	0/36
ENSG00000163684	RPP14	11102.1	HGNC:30327	-0.163101	2.17354e-05	***	36/36
ENSG00000106049	HIBADH	11112.1	HGNC:4907	0.632194	1.01686e-32	***	0/36
ENSG00000021488	SLC7A9	11136.1	HGNC:11067	3.05701	2.33503e-11	***	0/36
ENSG00000165609	NUDT5	11164.1	HGNC:8052	0.494508	1.10823e-33	***	0/36
ENSG00000133063	CHIT1	1118.1	HGNC:1936	-0.410019	0.282371	>0.5	0/36
ENSG00000118094	TREH	11181.1	HGNC:12266	0.573296	0.00456025	**
ENSG00000160326	SLC2A6	11182.1	HGNC:11011	-0.481702	3.83479e-06	***	0/36
ENSG00000110721	CHKA	1119.1	HGNC:1937	0.222075	0.000793221	***	9/36
ENSG00000110721	CHKA	1119.2	HGNC:1937	0.222075	0.000793221	***	9/36
ENSG00000174233	ADCY6	112.1	HGNC:237	-0.0653689	0.241601	>0.5	0/36
ENSG00000174233	ADCY6	112.2	HGNC:237	-0.0653689	0.241601	>0.5	0/36
ENSG00000100288	CHKB	1120.1	HGNC:1938	0.697377	5.84807e-15	***	0/36
ENSG00000100288	CHKB	1120.2	HGNC:1938	0.697377	5.84807e-15	***	0/36
ENSG00000147471	PLPBP	11212.1	HGNC:9457	-0.212128	1.18721e-05	***	1/36
ENSG00000139629	GALNT6	11226.1	HGNC:4128	1.87666	3.27899e-41	***	0/36
ENSG00000136542	GALNT5	11227.1	HGNC:4127	-0.574399	4.73083e-06	***	0/36
ENSG00000169239	CA5B	11238.1	HGNC:1378	-0.696261	3.17719e-19	***	0/36
ENSG00000141504	SAT2	112483.1	HGNC:23160	-0.537466	7.74652e-15	***	0/36
ENSG00000268104	SLC6A14	11254.1	HGNC:11047	0.0929097	0.664276	>0.5	0/36
ENSG00000013392	RWDD2A	112611.1	HGNC:21385	0.109894	0.0419195	*	0/36
ENSG00000160439	RDH13	112724.1	HGNC:19978	0.458116	2.15515e-16	***	0/36
ENSG00000186526	CYP4F8	11283.1	HGNC:2648	3.23069	0.134586	>0.5
ENSG00000027847	B4GALT7	11285.1	HGNC:930	0.738204	3.38921e-35	***	0/36
ENSG00000121281	ADCY7	113.1	HGNC:238	-0.345954	7.02837e-05	***	0/36
ENSG00000161714	PLCD3	113026.1	HGNC:9061	-0.434332	3.24122e-06	***
ENSG00000137491	SLCO2B1	11309.1	HGNC:10962	-1.35725	1.95641e-38	***	0/36
ENSG00000169105	CHST14	113189.1	HGNC:24464	-0.210732	1.24162e-05	***	0/36
ENSG00000076351	SLC46A1	113235.1	HGNC:30521	0.217437	0.000110015	***
ENSG00000101276	SLC52A3	113278.1	HGNC:16187	1.182	4.83699e-38	***	0/36
ENSG00000097021	ACOT7	11332.1	HGNC:24157	0.206237	0.0110894	*	0/36
ENSG00000074416	MGLL	11343.1	HGNC:17038	-0.616582	2.82918e-17	***	0/36
ENSG00000074416	MGLL	11343.2	HGNC:17038	-0.616582	2.82918e-17	***	0/36
ENSG00000142920	AZIN2	113451.1	HGNC:29957	1.3566	1.04965e-55	***	0/36
ENSG00000155016	CYP2U1	113612.1	HGNC:20582	-0.930581	2.03138e-33	***	0/36
ENSG00000139410	SDSL	113675.1	HGNC:30404	0.840781	8.68598e-16	***	0/36
ENSG00000155897	ADCY8	114.1	HGNC:239	-3.15427	5.27112e-14	***	0/36
ENSG00000151229	SLC2A13	114134.1	HGNC:15956	0.0489786	0.567144	>0.5	0/36
ENSG00000149742	SLC22A9	114571.1	HGNC:16261	1.11407	0.106366	>0.5	1/36
ENSG00000144278	GALNT13	114805.1	HGNC:23242	-1.51322	2.94088e-13	***	0/36
ENSG00000110536	PTPMT1	114971.1	HGNC:26965	0.00852002	0.908718	>0.5	31/36
ENSG00000162104	ADCY9	115.1	HGNC:240	-1.1095	1.62836e-24	***	0/36
ENSG00000174502	SLC26A9	115019.1	HGNC:14469	0.225943	0.168175	>0.5	0/36
ENSG00000174502	SLC26A9	115019.2	HGNC:14469	0.225943	0.168175	>0.5	0/36
ENSG00000147606	SLC26A7	115111.1	HGNC:14467	0.192235	0.555234	>0.5	0/36
ENSG00000147606	SLC26A7	115111.2	HGNC:14467	0.192235	0.555234	>0.5	0/36
ENSG00000166165	CKB	1152.1	HGNC:1991	-0.176027	0.0748053	>0.5	0/36
ENSG00000144741	SLC25A26	115286.1	HGNC:20661	-0.0749722	0.170624	>0.5	26/36
ENSG00000144741	SLC25A26	115286.2	HGNC:20661	-0.0749722	0.170624	>0.5	26/36
ENSG00000144741	SLC25A26	115286.3	HGNC:20661	-0.0749722	0.170624	>0.5	26/36
ENSG00000105254	TBCB	1155.1	HGNC:1989	0.229765	8.87833e-06	***	36/36
ENSG00000158865	SLC5A11	115584.1	HGNC:23091	1.88522	1.09245e-07	***	0/36
ENSG00000104879	CKM	1158.1	HGNC:1994	3.02135	2.37029e-13	***	0/36
ENSG00000237289	CKMT1B	1159.1	HGNC:1995	3.02815	2.14077e-41	***	0/36
ENSG00000131730	CKMT2	1160.1	HGNC:1996	0.533839	0.00344577	**	0/36
ENSG00000197891	SLC22A12	116085.1	HGNC:17989	-2.00375	0.222297	>0.5	0/36
ENSG00000124003	MOGAT1	116255.1	HGNC:18210	-2.4912	1.01443e-07	***	0/36
ENSG00000166743	ACSM1	116285.1	HGNC:18049	-0.56473	0.00010211	***	0/36
ENSG00000112053	SLC26A8	116369.1	HGNC:14468	0.867969	3.47488e-13	***	1/36
ENSG00000112053	SLC26A8	116369.2	HGNC:14468	0.867969	3.47488e-13	***	1/36
ENSG00000112394	SLC16A10	117247.1	HGNC:17027	-0.819449	6.80129e-08	***	0/36
ENSG00000131386	GALNT15	117248.1	HGNC:21531	-0.83618	0.0248275	*	1/36
ENSG00000161896	IP6K3	117283.1	HGNC:17269	1.00161	2.06631e-06	***	0/36
ENSG00000105205	CLC	1178.1	HGNC:2014	-0.610221	0.283551	>0.5	0/36
ENSG00000165644	COMTD1	118881.1	HGNC:26309	0.917335	5.51104e-25	***	0/36
ENSG00000203837	PNLIPRP3	119548.1	HGNC:23492	3.42447	2.61972e-07	***	0/36
ENSG00000166340	TPP1	1200.1	HGNC:2073	-0.338593	3.85564e-08	***	0/36
ENSG00000180773	SLC36A4	120103.1	HGNC:19660	0.603915	4.03849e-18	***	0/36
ENSG00000137392	CLPS	1208.1	HGNC:2085	2.77008	0.00461453	**	7/36
ENSG00000170426	SDR9C7	121214.1	HGNC:29958	1.50597	0.000653616	***	0/36
ENSG00000139287	TPH2	121278.1	HGNC:20692	1.97561	8.1904e-06	***	4/36
ENSG00000092009	CMA1	1215.1	HGNC:2097	-1.70514	1.35716e-05	***	0/36
ENSG00000140057	AK7	122481.1	HGNC:20091	-1.27997	1.56975e-05	***	0/36
ENSG00000166428	PLD4	122618.1	HGNC:23792	0.383384	0.000923406	***	0/36
ENSG00000185100	ADSS1	122622.1	HGNC:20093	1.72113	1.28569e-41	***
ENSG00000185100	ADSS1	122622.2	HGNC:20093	1.72113	1.28569e-41	***
ENSG00000177465	ACOT4	122970.1	HGNC:19748	0.0159722	0.899827	>0.5	0/36
ENSG00000140090	SLC24A4	123041.1	HGNC:10978	-1.84941	9.06555e-17	***	0/36
ENSG00000140090	SLC24A4	123041.2	HGNC:10978	-1.84941	9.06555e-17	***	0/36
ENSG00000140090	SLC24A4	123041.3	HGNC:10978	-1.84941	9.06555e-17	***	0/36
ENSG00000197119	SLC25A29	123096.1	HGNC:20116	0.315083	0.000258474	***	0/36
ENSG00000168350	DEGS2	123099.1	HGNC:20113	0.512062	0.00188572	**	0/36
ENSG00000186198	SLC51B	123264.1	HGNC:29956	-1.01052	3.34075e-05	***	0/36
ENSG00000188266	HYKK	123688.1	HGNC:34403	0.786089	5.8585e-23	***	0/36
ENSG00000188089	PLA2G4E	123745.1	HGNC:24791	-0.51604	0.113002	>0.5	0/36
ENSG00000183747	ACSM2A	123876.1	HGNC:32017	-1.39303	0.00135012	**	0/36
ENSG00000187758	ADH1A	124.1	HGNC:249	-2.01606	3.05429e-11	***	0/36
ENSG00000023839	ABCC2	1244.1	HGNC:53	4.86714	8.50098e-15	***	0/36
ENSG00000171302	CANT1	124583.1	HGNC:19721	0.977622	5.4877e-81	***	2/36
ENSG00000182224	CYB5D1	124637.1	HGNC:26516	-0.177774	0.0672842	>0.5	0/36
ENSG00000167080	B4GALNT2	124872.1	HGNC:24136	3.61031	1.74918e-09	***	1/36
ENSG00000167703	SLC43A2	124935.1	HGNC:23087	-0.587997	1.42609e-13	***	0/36
ENSG00000167741	GGT6	124975.1	HGNC:26891	-0.0514365	0.653846	>0.5	0/36
ENSG00000196616	ADH1B	125.1	HGNC:250	-3.11596	6.53673e-24	***	0/36
ENSG00000183077	AFMID	125061.1	HGNC:20910	0.590606	4.57742e-25	***	0/36
ENSG00000154025	SLC5A10	125206.1	HGNC:23155	0.35718	0.000457764	***	0/36
ENSG00000160471	COX6B2	125965.1	HGNC:24380	3.43162	8.68494e-19	***	0/36
ENSG00000167769	ACER1	125981.1	HGNC:18356	0.386923	0.0889177	>0.5	0/36
ENSG00000248144	ADH1C	126.1	HGNC:251	2.02642	0.00274907	**
ENSG00000169169	CPT1C	126129.1	HGNC:18540	0.957363	1.20798e-10	***	0/36
ENSG00000174886	NDUFA11	126328.1	HGNC:20371	0.254728	0.00131936	**	30/36
ENSG00000171954	CYP4F22	126410.1	HGNC:26820	-0.253103	0.460366	>0.5	0/36
ENSG00000173786	CNP	1267.1	HGNC:2158	0.796484	1.10631e-74	***	3/36
ENSG00000176022	B3GALT6	126792.1	HGNC:17978	0.285979	1.01441e-09	***	1/36
ENSG00000198099	ADH4	127.1	HGNC:252	2.47566	0.00912999	**	0/36
ENSG00000151418	ATP6V1G3	127124.1	HGNC:18265	1.05765	0.000341476	***	0/36
ENSG00000151418	ATP6V1G3	127124.2	HGNC:18265	1.05765	0.000341476	***	0/36
ENSG00000197894	ADH5	128.1	HGNC:253	-0.270872	4.3838e-08	***	0/36
ENSG00000101464	PIGU	128869.1	HGNC:15791	0.813849	1.69211e-58	***	0/36
ENSG00000134326	CMPK2	129607.1	HGNC:27015	-0.110317	0.16983	>0.5	1/36
ENSG00000143797	MBOAT2	129642.1	HGNC:25193	0.732691	3.84532e-22	***	0/36
ENSG00000204099	NEU4	129807.1	HGNC:21328	0.229552	0.525364	>0.5	0/36
ENSG00000114771	AADAC	13.1	HGNC:17	-1.29245	2.32081e-06	***	0/36
ENSG00000172955	ADH6	130.1	HGNC:255	0.89274	0.000342786	***	0/36
ENSG00000153086	ACMSD	130013.1	HGNC:19288	3.23099	3.43196e-10	***	0/36
ENSG00000163082	SGPP2	130367.1	HGNC:19953	1.44777	9.76189e-15	***	0/36
ENSG00000138400	MDH1B	130752.1	HGNC:17836	-1.30425	0.000422635	***	0/36
ENSG00000196344	ADH7	131.1	HGNC:256	0.865591	0.231965	>0.5	0/36
ENSG00000093010	COMT	1312.1	HGNC:2228	-0.278244	6.85797e-08	***	3/36
ENSG00000093010	COMT	1312.2	HGNC:2228	-0.278244	6.85797e-08	***	3/36
ENSG00000159650	UROC1	131669.1	HGNC:26444	1.21181	7.30601e-09	***	0/36
ENSG00000156110	ADK	132.1	HGNC:257	0.494703	2.7912e-14	***	0/36
ENSG00000156110	ADK	132.2	HGNC:257	0.494703	2.7912e-14	***	0/36
ENSG00000168237	GLYCTK	132158.1	HGNC:24247	0.238493	0.00459962	**	0/36
ENSG00000131143	COX4I1	1327.1	HGNC:2265	0.133051	0.0125348	*	12/36
ENSG00000163281	GNPDA2	132789.1	HGNC:21526	-0.0677606	0.225807	>0.5	0/36
ENSG00000135940	COX5B	1329.1	HGNC:2269	0.531503	6.27595e-18	***	33/36
ENSG00000164303	ENPP6	133121.1	HGNC:23409	-1.16807	1.58594e-08	***	0/36
ENSG00000111775	COX6A1	1337.1	HGNC:2277	0.554888	9.5125e-19	***	11/36
ENSG00000156885	COX6A2	1339.1	HGNC:2279	1.5245	1.89435e-06	***	1/36
ENSG00000126267	COX6B1	1340.1	HGNC:2280	0.662819	1.62735e-28	***	9/36
ENSG00000164919	COX6C	1345.1	HGNC:2285	0.666209	1.64007e-25	***	29/36
ENSG00000172497	ACOT12	134526.1	HGNC:24436	2.71198	0.00883179	**	19/36
ENSG00000161281	COX7A1	1346.1	HGNC:2287	-1.8294	7.41301e-16	***	0/36
ENSG00000112695	COX7A2	1347.1	HGNC:2288	0.279127	9.73597e-05	***	1/36
ENSG00000131174	COX7B	1349.1	HGNC:2291	0.277239	0.000548324	***	27/36
ENSG00000127184	COX7C	1350.1	HGNC:2292	0.214903	1.42543e-05	***	36/36
ENSG00000176340	COX8A	1351.1	HGNC:2294	0.311348	4.63607e-11	***	1/36
ENSG00000112309	B3GAT2	135152.1	HGNC:922	0.26112	0.000461321	***	1/36
ENSG00000047457	CP	1356.1	HGNC:2295	3.5252	6.30307e-44	***	0/36
ENSG00000091704	CPA1	1357.1	HGNC:2296	0.207218	0.786904	>0.5	0/36
ENSG00000158516	CPA2	1358.1	HGNC:2297	0.734779	0.221278	>0.5	0/36
ENSG00000080819	CPOX	1371.1	HGNC:2321	0.936463	1.39641e-57	***	30/36
ENSG00000021826	CPS1	1373.1	HGNC:2323	6.67248	9.61454e-12	***	0/36
ENSG00000021826	CPS1	1373.2	HGNC:2323	6.67248	9.61454e-12	***	0/36
ENSG00000110090	CPT1A	1374.1	HGNC:2328	-0.578982	1.35806e-12	***	1/36
ENSG00000205560	CPT1B	1375.1	HGNC:2329	2.06522	1.39445e-60	***	0/36
ENSG00000205560	CPT1B	1375.2	HGNC:2329	2.06522	1.39445e-60	***	0/36
ENSG00000205560	CPT1B	1375.3	HGNC:2329	2.06522	1.39445e-60	***	0/36
ENSG00000205560	CPT1B	1375.4	HGNC:2329	2.06522	1.39445e-60	***	0/36
ENSG00000157184	CPT2	1376.1	HGNC:2330	0.0899271	0.0455131	*	1/36
ENSG00000147576	ADHFE1	137872.1	HGNC:16354	-0.671606	5.89018e-12	***	0/36
ENSG00000147485	PXDNL	137902.1	HGNC:26359	0.332478	0.00790149	**	0/36
ENSG00000158669	GPAT4	137964.1	HGNC:20880	0.552173	1.36722e-19	***	0/36
ENSG00000095321	CRAT	1384.1	HGNC:2342	0.423971	2.18124e-17	***	1/36
ENSG00000095321	CRAT	1384.2	HGNC:2342	0.423971	2.18124e-17	***	1/36
ENSG00000095321	CRAT	1384.3	HGNC:2342	0.423971	2.18124e-17	***	1/36
ENSG00000167103	PIP5KL1	138429.1	HGNC:28711	1.6047	3.57724e-47	***	0/36
ENSG00000158079	PTPDC1	138639.1	HGNC:30184	0.103293	0.042722	*	0/36
ENSG00000094841	UPRT	139596.1	HGNC:28334	-0.240853	6.42342e-10	***	0/36
ENSG00000101438	SLC32A1	140679.1	HGNC:11018	0.508726	0.292477	>0.5	0/36
ENSG00000124091	GCNT7	140687.1	HGNC:16099	0.739917	3.44077e-05	***
ENSG00000170191	NANP	140838.1	HGNC:16140	0.509115	8.54769e-15	***	0/36
ENSG00000198569	SLC34A3	142680.1	HGNC:20305	1.91859	2.65331e-17	***	1/36
ENSG00000062485	CS	1431.1	HGNC:2422	0.356384	4.83548e-22	***	13/36
ENSG00000062485	CS	1431.2	HGNC:2422	0.356384	4.83548e-22	***	13/36
ENSG00000139344	AMDHD1	144193.1	HGNC:28577	0.647363	0.0116572	*	0/36
ENSG00000173262	SLC2A14	144195.1	HGNC:18301	1.22622	2.14681e-07	***	0/36
ENSG00000187676	B3GLCT	145173.1	HGNC:20207	-0.0238306	0.618291	>0.5	0/36
ENSG00000139988	RDH12	145226.1	HGNC:19977	0.484465	0.0231439	*	0/36
ENSG00000213920	MDP1	145553.1	HGNC:28781	-0.132536	0.189858	>0.5	1/36
ENSG00000167889	MGAT5B	146664.1	HGNC:24140	0.239271	0.272181	>0.5	0/36
ENSG00000175711	B3GNTL1	146712.1	HGNC:21727	1.27728	1.94266e-67	***	0/36
ENSG00000183048	SLC25A10	1468.1	HGNC:10980	2.2015	1.24808e-96	***	24/36
ENSG00000180638	SLC47A2	146802.1	HGNC:26439	0.419527	0.0489923	*	0/36
ENSG00000159692	CTBP1	1487.1	HGNC:2494	0.305526	1.49384e-19	***	0/36
ENSG00000162885	B3GALNT2	148789.1	HGNC:28596	0.89863	7.56287e-49	***	0/36
ENSG00000116761	CTH	1491.1	HGNC:2501	1.16744	2.21322e-19	***	0/36
ENSG00000116761	CTH	1491.2	HGNC:2501	1.16744	2.21322e-19	***	0/36
ENSG00000129673	AANAT	15.1	HGNC:19	1.38977	6.5517e-19	***	0/36
ENSG00000171793	CTPS1	1503.1	HGNC:2519	0.848397	8.3554e-27	***	34/36
ENSG00000007001	UPP2	151531.1	HGNC:23061	0.669208	3.54922e-06	***	0/36
ENSG00000205301	MGAT4D	152586.1	HGNC:43619	-1.09664	0.000750403	***	0/36
ENSG00000186335	SLC36A2	153201.1	HGNC:18762	-0.520189	0.152491	>0.5	0/36
ENSG00000179091	CYC1	1537.1	HGNC:2579	0.955588	1.32384e-45	***	34/36
ENSG00000146411	SLC2A12	154091.1	HGNC:18067	-0.366452	0.00517636	**	0/36
ENSG00000172197	MBOAT1	154141.1	HGNC:21579	0.823493	4.37863e-36	***	0/36
ENSG00000140465	CYP1A1	1543.1	HGNC:2595	-1.93509	0.148637	>0.5	0/36
ENSG00000140505	CYP1A2	1544.1	HGNC:2596	-3.67482	0.000444907	***	2/36
ENSG00000138061	CYP1B1	1545.1	HGNC:2597	0.294196	0.130795	>0.5	0/36
ENSG00000255974	CYP2A6	1548.1	HGNC:2610	2.10616	0.151587	>0.5	0/36
ENSG00000198077	CYP2A7	1549.1	HGNC:2611	0.714162	0.439877	>0.5	0/36
ENSG00000160870	CYP3A7	1551.1	HGNC:2640	-2.07283	3.10126e-10	***	0/36
ENSG00000197241	SLC2A7	155184.1	HGNC:13445	1.0741	9.98167e-06	***	0/36
ENSG00000197838	CYP2A13	1553.1	HGNC:2608	-0.885801	0.0421192	*	25/36
ENSG00000197408	CYP2B6	1555.1	HGNC:2615	3.98942	0.11496	>0.5	0/36
ENSG00000165841	CYP2C19	1557.1	HGNC:2621	2.93796	0.000177947	***	0/36
ENSG00000138115	CYP2C8	1558.1	HGNC:2622	0.285337	0.0516221	>0.5	0/36
ENSG00000138115	CYP2C8	1558.2	HGNC:2622	0.285337	0.0516221	>0.5	0/36
ENSG00000138109	CYP2C9	1559.1	HGNC:2623	2.06543	4.92406e-06	***	0/36
ENSG00000108242	CYP2C18	1562.1	HGNC:2620	1.53585	9.33415e-10	***	1/36
ENSG00000100197	CYP2D6	1565.1	HGNC:2625	2.05966	3.91958e-12	***	1/36
ENSG00000130649	CYP2E1	1571.1	HGNC:2631	1.60672	6.34943e-14	***	0/36
ENSG00000197446	CYP2F1	1572.1	HGNC:2632	-2.07752	7.72708e-05	***	0/36
ENSG00000134716	CYP2J2	1573.1	HGNC:2634	0.875143	1.72353e-12	***	0/36
ENSG00000121039	RDH10	157506.1	HGNC:19975	1.47488	3.20924e-22	***	1/36
ENSG00000160868	CYP3A4	1576.1	HGNC:2637	1.13367	1.83178e-08	***	0/36
ENSG00000106258	CYP3A5	1577.1	HGNC:2638	0.67782	0.0160697	*	1/36
ENSG00000187048	CYP4A11	1579.1	HGNC:2642	-0.074787	0.852306	>0.5	0/36
ENSG00000239900	ADSL	158.1	HGNC:291	0.482377	3.59948e-13	***	34/36
ENSG00000239900	ADSL	158.2	HGNC:291	0.482377	3.59948e-13	***	34/36
ENSG00000142973	CYP4B1	1580.1	HGNC:2644	-2.46311	2.23775e-19	***	0/36
ENSG00000167910	CYP7A1	1581.1	HGNC:2651	-1.28782	7.34173e-07	***	0/36
ENSG00000099251	HSD17B7P2	158160.1	HGNC:28120	0.145009	0.159537	>0.5
ENSG00000180432	CYP8B1	1582.1	HGNC:2653	1.33547	4.69734e-13	***	0/36
ENSG00000140459	CYP11A1	1583.1	HGNC:2590	0.224527	0.543476	>0.5	0/36
ENSG00000160882	CYP11B1	1584.1	HGNC:2591	4.01535	0.249823	>0.5	0/36
ENSG00000179142	CYP11B2	1585.1	HGNC:2592	1.84878	0.0520151	>0.5	0/36
ENSG00000165591	FAAH2	158584.1	HGNC:26440	0.874511	3.64742e-35	***	0/36
ENSG00000148795	CYP17A1	1586.1	HGNC:2593	-1.51241	8.45798e-10	***	0/36
ENSG00000137869	CYP19A1	1588.1	HGNC:2594	1.36925	5.50398e-13	***	0/36
ENSG00000137869	CYP19A1	1588.2	HGNC:2594	1.36925	5.50398e-13	***	0/36
ENSG00000231852	CYP21A2	1589.1	HGNC:2600	1.71918	2.60825e-16	***	0/36
ENSG00000035687	ADSS2	159.1	HGNC:292	0.642447	6.66177e-59	***
ENSG00000019186	CYP24A1	1591.1	HGNC:2602	6.79835	3.20685e-14	***	0/36
ENSG00000135929	CYP27A1	1593.1	HGNC:2605	-1.61324	2.96497e-17	***	0/36
ENSG00000111012	CYP27B1	1594.1	HGNC:2606	2.37884	9.96036e-39	***	6/36
ENSG00000001630	CYP51A1	1595.1	HGNC:2649	-0.822055	1.88066e-17	***	0/36
ENSG00000148942	SLC5A12	159963.1	HGNC:28750	2.73858	2.76276e-09	***	0/36
ENSG00000166800	LDHAL6A	160287.1	HGNC:28335	0.30674	0.386261	>0.5	0/36
ENSG00000136010	ALDH1L2	160428.1	HGNC:26777	1.17244	9.58986e-24	***	0/36
ENSG00000065357	DGKA	1606.1	HGNC:2849	1.03835	1.40125e-37	***	0/36
ENSG00000136267	DGKB	1607.1	HGNC:2850	1.49033	0.00120233	**	0/36
ENSG00000136267	DGKB	1607.2	HGNC:2850	1.49033	0.00120233	**	0/36
ENSG00000256870	SLC5A8	160728.1	HGNC:19119	0.366781	0.274512	>0.5	0/36
ENSG00000058866	DGKG	1608.1	HGNC:2853	-0.266943	0.00992683	**	0/36
ENSG00000102780	DGKH	160851.1	HGNC:2854	-0.194626	0.0973768	>0.5	0/36
ENSG00000102780	DGKH	160851.2	HGNC:2854	-0.194626	0.0973768	>0.5	0/36
ENSG00000145214	DGKQ	1609.1	HGNC:2856	0.501904	1.25698e-14	***	0/36
ENSG00000110887	DAO	1610.1	HGNC:2671	-1.97241	8.37419e-06	***	0/36
ENSG00000123454	DBH	1621.1	HGNC:2689	-0.272096	0.12425	>0.5	0/36
ENSG00000155368	DBI	1622.1	HGNC:2690	-0.590824	3.88747e-15	***	0/36
ENSG00000161653	NAGS	162417.1	HGNC:17996	0.203557	0.0295639	*	0/36
ENSG00000173868	PHOSPHO1	162466.1	HGNC:16815	-1.59837	4.31666e-09	***	0/36
ENSG00000137992	DBT	1629.1	HGNC:2698	-0.0635767	0.141774	>0.5	0/36
ENSG00000167969	ECI1	1632.1	HGNC:2703	0.453933	3.0959e-13	***	0/36
ENSG00000156136	DCK	1633.1	HGNC:2704	0.243336	0.000118518	***	0/36
ENSG00000117598	PLPPR5	163404.1	HGNC:31703	-2.00035	0.00997836	**	0/36
ENSG00000129187	DCTD	1635.1	HGNC:2710	0.224391	6.73946e-13	***	0/36
ENSG00000159640	ACE	1636.1	HGNC:2707	-1.68085	1.69296e-20	***	1/36
ENSG00000080166	DCT	1638.1	HGNC:2709	0.0674031	0.667225	>0.5	0/36
ENSG00000132437	DDC	1644.1	HGNC:2719	1.98914	4.20644e-05	***	0/36
ENSG00000187134	AKR1C1	1645.1	HGNC:384	3.20728	1.17043e-14	***	1/36
ENSG00000151632	AKR1C2	1646.1	HGNC:385	4.56886	7.74531e-18	***	0/36
ENSG00000180767	CHST13	166012.1	HGNC:21755	0.102475	0.771919	>0.5	0/36
ENSG00000104325	DECR1	1666.1	HGNC:2753	-0.0985016	0.0418197	*	0/36
ENSG00000151611	MMAA	166785.1	HGNC:18871	0.0395803	0.355315	>0.5	0/36
ENSG00000164023	SGMS2	166929.1	HGNC:28395	-1.19001	2.09056e-05	***	0/36
ENSG00000106648	GALNTL5	168391.1	HGNC:21725	2.50574	5.28404e-15	***	0/36
ENSG00000188676	IDO2	169355.1	HGNC:27269	1.11694	1.65832e-07	***
ENSG00000196968	FUT11	170384.1	HGNC:19233	-0.363206	5.06108e-13	***	0/36
ENSG00000170516	COX7B2	170712.1	HGNC:24381	8.39252	9.24219e-10	***	0/36
ENSG00000125246	CLYBL	171425.1	HGNC:18355	0.232225	0.000823516	***	0/36
ENSG00000125246	CLYBL	171425.2	HGNC:18355	0.232225	0.000823516	***	0/36
ENSG00000114956	DGUOK	1716.1	HGNC:2858	0.53478	2.21089e-34	***	0/36
ENSG00000114956	DGUOK	1716.2	HGNC:2858	0.53478	2.21089e-34	***	0/36
ENSG00000114956	DGUOK	1716.3	HGNC:2858	0.53478	2.21089e-34	***	0/36
ENSG00000114956	DGUOK	1716.4	HGNC:2858	0.53478	2.21089e-34	***	0/36
ENSG00000114956	DGUOK	1716.5	HGNC:2858	0.53478	2.21089e-34	***	0/36
ENSG00000172893	DHCR7	1717.1	HGNC:2860	0.188268	0.00630032	**	0/36
ENSG00000116133	DHCR24	1718.1	HGNC:2859	-0.946223	3.00368e-22	***	0/36
ENSG00000228716	DHFR	1719.1	HGNC:2861	0.945598	4.52835e-40	***	24/36
ENSG00000102967	DHODH	1723.1	HGNC:2867	0.249556	3.62437e-09	***	26/36
ENSG00000100243	CYB5R3	1727.1	HGNC:2873	-0.80091	4.47662e-26	***	1/36
ENSG00000181019	NQO1	1728.1	HGNC:2874	3.0719	4.70333e-44	***	0/36
ENSG00000211452	DIO1	1733.1	HGNC:2883	1.4733	3.40503e-05	***	0/36
ENSG00000211448	DIO2	1734.1	HGNC:2884	2.39167	1.82409e-23	***	0/36
ENSG00000197406	DIO3	1735.1	HGNC:2885	-0.436398	0.0283858	*	0/36
ENSG00000150768	DLAT	1737.1	HGNC:2896	0.440111	3.45228e-29	***	0/36
ENSG00000091140	DLD	1738.1	HGNC:2898	0.125079	0.000199788	***	8/36
ENSG00000119689	DLST	1743.1	HGNC:2911	0.0137065	0.572663	>0.5	5/36
ENSG00000038002	AGA	175.1	HGNC:318	0.753772	9.51766e-21	***	0/36
ENSG00000123453	SARDH	1757.1	HGNC:10536	0.278046	0.0042443	**	0/36
ENSG00000162688	AGL	178.1	HGNC:321	0.410475	5.84759e-07	***	0/36
ENSG00000162688	AGL	178.2	HGNC:321	0.410475	5.84759e-07	***	0/36
ENSG00000162688	AGL	178.3	HGNC:321	0.410475	5.84759e-07	***	0/36
ENSG00000162688	AGL	178.4	HGNC:321	0.410475	5.84759e-07	***	0/36
ENSG00000162688	AGL	178.5	HGNC:321	0.410475	5.84759e-07	***	0/36
ENSG00000162688	AGL	178.6	HGNC:321	0.410475	5.84759e-07	***	0/36
ENSG00000183044	ABAT	18.1	HGNC:23	0.205969	0.0397676	*	0/36
ENSG00000183044	ABAT	18.2	HGNC:23	0.205969	0.0397676	*	0/36
ENSG00000015413	DPEP1	1800.1	HGNC:3002	1.73377	5.84937e-05	***	0/36
ENSG00000188641	DPYD	1806.1	HGNC:3012	-0.397134	1.62722e-11	***	0/36
ENSG00000147647	DPYS	1807.1	HGNC:3013	0.0277911	0.957711	>0.5	0/36
ENSG00000092964	DPYSL2	1808.1	HGNC:3014	-1.48621	3.16313e-65	***	0/36
ENSG00000113657	DPYSL3	1809.1	HGNC:3015	0.212209	0.0273876	*	0/36
ENSG00000091138	SLC26A3	1811.1	HGNC:3018	-1.53121	0.0231594	*	0/36
ENSG00000155850	SLC26A2	1836.1	HGNC:10994	-0.368879	0.00387919	**	0/36
ENSG00000168393	DTYMK	1841.1	HGNC:3061	1.28156	1.53552e-54	***	36/36
ENSG00000128951	DUT	1854.1	HGNC:3078	0.109593	0.0178376	*	36/36
ENSG00000172482	AGXT	189.1	HGNC:341	2.02537	0.0193378	*	0/36
ENSG00000025708	TYMP	1890.1	HGNC:3148	0.65478	9.2315e-18	***	0/36
ENSG00000104823	ECH1	1891.1	HGNC:3149	0.0449136	0.326769	>0.5	0/36
ENSG00000127884	ECHS1	1892.1	HGNC:3151	0.509197	5.68456e-33	***	0/36
ENSG00000165029	ABCA1	19.1	HGNC:29	-0.640772	2.41712e-07	***	0/36
ENSG00000101444	AHCY	191.1	HGNC:343	0.962514	1.06954e-43	***	35/36
ENSG00000198488	B3GNT6	192134.1	HGNC:24141	5.73991	6.19828e-24	***	0/36
ENSG00000146066	HIGD2A	192286.1	HGNC:28311	0.14254	0.00161652	**	1/36
ENSG00000170786	SDR16C5	195814.1	HGNC:30311	-0.547681	4.1235e-06	***	0/36
ENSG00000203805	PLPP4	196051.1	HGNC:23531	4.07597	7.08956e-39	***	0/36
ENSG00000113790	EHHADH	1962.1	HGNC:3247	0.210287	9.08168e-05	***	0/36
ENSG00000129467	ADCY4	196883.1	HGNC:235	-1.69475	2.95456e-14	***	0/36
ENSG00000166816	LDHD	197257.1	HGNC:19708	-0.065541	0.446112	>0.5	0/36
ENSG00000166816	LDHD	197257.2	HGNC:19708	-0.065541	0.446112	>0.5	0/36
ENSG00000157353	FCSK	197258.1	HGNC:29500	0.431291	3.16499e-20	***
ENSG00000186160	CYP4Z1	199974.1	HGNC:20583	-0.821889	8.86476e-06	***	0/36
ENSG00000117834	SLC5A9	200010.1	HGNC:22146	-2.47801	1.23332e-12	***	0/36
ENSG00000115020	PIKFYVE	200576.1	HGNC:23785	-0.0121047	0.834072	>0.5	0/36
ENSG00000115020	PIKFYVE	200576.2	HGNC:23785	-0.0121047	0.834072	>0.5	0/36
ENSG00000115020	PIKFYVE	200576.3	HGNC:23785	-0.0121047	0.834072	>0.5	0/36
ENSG00000189366	ALG1L	200810.1	HGNC:33721	3.29624	5.5856e-72	***	36/36
ENSG00000163959	SLC51A	200931.1	HGNC:29955	0.409902	6.97105e-05	***	0/36
ENSG00000179598	PLD6	201164.1	HGNC:30447	0.74865	2.62171e-24	***	0/36
ENSG00000167494	NOS2P2	201288.1	HGNC:7874	3.08069	0.00244928	**
ENSG00000206527	HACD2	201562.1	HGNC:9640	0.140528	0.00264497	**	0/36
ENSG00000163527	STT3B	201595.1	HGNC:30611	0.273537	1.65777e-13	***	7/36
ENSG00000074800	ENO1	2023.1	HGNC:3350	1.36294	4.78128e-78	***	31/36
ENSG00000111674	ENO2	2026.1	HGNC:3353	0.873456	1.08423e-26	***	0/36
ENSG00000108515	ENO3	2027.1	HGNC:3354	2.57205	1.48478e-16	***	0/36
ENSG00000108515	ENO3	2027.2	HGNC:3354	2.57205	1.48478e-16	***	0/36
ENSG00000106992	AK1	203.1	HGNC:361	-1.15373	1.17939e-25	***	1/36
ENSG00000112759	SLC29A1	2030.1	HGNC:11003	0.254738	4.52094e-06	***	0/36
ENSG00000004455	AK2	204.1	HGNC:362	0.662624	1.197e-54	***	1/36
ENSG00000004455	AK2	204.2	HGNC:362	0.662624	1.197e-54	***	1/36
ENSG00000004455	AK2	204.3	HGNC:362	0.662624	1.197e-54	***	1/36
ENSG00000154227	CERS3	204219.1	HGNC:23752	3.43014	0.132281	>0.5	0/36
ENSG00000162433	AK4	205.1	HGNC:363	2.62089	1.67243e-70	***	3/36
ENSG00000162433	AK4	205.2	HGNC:363	2.62089	1.67243e-70	***	3/36
ENSG00000162433	AK4	205.3	HGNC:363	2.62089	1.67243e-70	***	3/36
ENSG00000120915	EPHX2	2053.1	HGNC:3402	-0.631259	2.28742e-16	***	0/36
ENSG00000123643	SLC36A1	206358.1	HGNC:18761	0.456419	8.20213e-05	***	0/36
ENSG00000139684	ESD	2098.1	HGNC:3465	-0.42934	6.47245e-25	***	0/36
ENSG00000167972	ABCA3	21.1	HGNC:33	-2.03816	5.01838e-20	***	0/36
ENSG00000148218	ALAD	210.1	HGNC:395	-0.288209	3.47386e-14	***	3/36
ENSG00000148218	ALAD	210.2	HGNC:395	-0.288209	3.47386e-14	***	3/36
ENSG00000140374	ETFA	2108.1	HGNC:3481	0.365552	8.3919e-13	***	0/36
ENSG00000105379	ETFB	2109.1	HGNC:3482	0.120456	0.0324616	*	0/36
ENSG00000105379	ETFB	2109.2	HGNC:3482	0.120456	0.0324616	*	0/36
ENSG00000023330	ALAS1	211.1	HGNC:396	-0.481027	2.37254e-13	***	2/36
ENSG00000023330	ALAS1	211.2	HGNC:396	-0.481027	2.37254e-13	***	2/36
ENSG00000171503	ETFDH	2110.1	HGNC:3483	-0.054028	0.137255	>0.5	0/36
ENSG00000158578	ALAS2	212.1	HGNC:397	-3.8848	4.93138e-06	***	0/36
ENSG00000182197	EXT1	2131.1	HGNC:3512	-0.0545718	0.250504	>0.5	6/36
ENSG00000151348	EXT2	2132.1	HGNC:3513	0.0721648	0.0287108	*	7/36
ENSG00000151348	EXT2	2132.2	HGNC:3513	0.0721648	0.0287108	*	7/36
ENSG00000158008	EXTL1	2134.1	HGNC:3515	0.87925	4.25841e-05	***	3/36
ENSG00000162694	EXTL2	2135.1	HGNC:3516	-0.192062	0.00064539	***	4/36
ENSG00000012232	EXTL3	2137.1	HGNC:3518	0.117123	0.0311489	*	1/36
ENSG00000101986	ABCD1	215.1	HGNC:61	0.357695	4.5979e-09	***	3/36
ENSG00000165092	ALDH1A1	216.1	HGNC:402	-0.8735	8.35783e-09	***	0/36
ENSG00000170323	FABP4	2167.1	HGNC:3559	-4.71378	2.66307e-16	***	0/36
ENSG00000163586	FABP1	2168.1	HGNC:3555	1.34704	0.249513	>0.5	0/36
ENSG00000145384	FABP2	2169.1	HGNC:3556	0.599131	0.0643814	>0.5	0/36
ENSG00000111275	ALDH2	217.1	HGNC:404	-1.16614	2.70784e-26	***	0/36
ENSG00000121769	FABP3	2170.1	HGNC:3557	-0.123693	0.654597	>0.5	0/36
ENSG00000164687	FABP5	2171.1	HGNC:3560	-1.8218	5.14504e-35	***	11/36
ENSG00000170231	FABP6	2172.1	HGNC:3561	-0.570062	0.0469902	*	0/36
ENSG00000164434	FABP7	2173.1	HGNC:3562	6.3408	0.247912	>0.5	0/36
ENSG00000108602	ALDH3A1	218.1	HGNC:405	1.87623	8.20877e-05	***	0/36
ENSG00000151726	ACSL1	2180.1	HGNC:3569	-0.76533	5.30825e-12	***	0/36
ENSG00000123983	ACSL3	2181.1	HGNC:3570	0.285973	8.47275e-09	***	15/36
ENSG00000123983	ACSL3	2181.2	HGNC:3570	0.285973	8.47275e-09	***	15/36
ENSG00000068366	ACSL4	2182.1	HGNC:3571	-0.903951	1.05509e-17	***	2/36
ENSG00000068366	ACSL4	2182.2	HGNC:3571	-0.903951	1.05509e-17	***	2/36
ENSG00000103876	FAH	2184.1	HGNC:3579	0.281498	0.000632886	***	0/36
ENSG00000137124	ALDH1B1	219.1	HGNC:407	1.10793	1.62532e-48	***	0/36
ENSG00000169710	FASN	2194.1	HGNC:3594	-0.376766	0.00383741	**	8/36
ENSG00000184254	ALDH1A3	220.1	HGNC:409	0.264316	0.066479	>0.5	0/36
ENSG00000184154	LRTOMT	220074.1	HGNC:25033	-0.530894	0.00184261	**	0/36
ENSG00000165140	FBP1	2203.1	HGNC:3606	-1.53132	6.58963e-11	***	0/36
ENSG00000006534	ALDH3B1	221.1	HGNC:410	-0.861341	6.07967e-12	***
ENSG00000159398	CES5A	221223.1	HGNC:26459	0.985281	0.0362157	*	1/36
ENSG00000229937	PRPS1L1	221823.1	HGNC:9463	1.63257	0.00373737	**	1/36
ENSG00000229937	PRPS1L1	221823.2	HGNC:9463	1.63257	0.00373737	**	1/36
ENSG00000164535	DAGLB	221955.1	HGNC:28923	0.364516	2.82655e-14	***	1/36
ENSG00000132746	ALDH3B2	222.1	HGNC:411	2.84002	2.56744e-30	***	0/36
ENSG00000079459	FDFT1	2222.1	HGNC:3629	-0.3299	8.50455e-08	***	3/36
ENSG00000160752	FDPS	2224.1	HGNC:3631	0.0403784	0.423591	>0.5	29/36
ENSG00000249853	HS3ST5	222537.1	HGNC:19419	1.15923	3.39516e-06	***	0/36
ENSG00000164638	SLC29A4	222962.1	HGNC:23097	3.16713	4.06751e-27	***	2/36
ENSG00000143149	ALDH9A1	223.1	HGNC:412	-0.149907	0.000171758	***	0/36
ENSG00000066926	FECH	2235.1	HGNC:3647	0.335067	1.11764e-08	***	18/36
ENSG00000066926	FECH	2235.2	HGNC:3647	0.335067	1.11764e-08	***	18/36
ENSG00000072210	ALDH3A2	224.1	HGNC:403	-0.0136655	0.850364	>0.5	0/36
ENSG00000173208	ABCD2	225.1	HGNC:66	-0.0921576	0.432069	>0.5	0/36
ENSG00000149925	ALDOA	226.1	HGNC:414	1.28446	6.5222e-72	***	35/36
ENSG00000149925	ALDOA	226.2	HGNC:414	1.28446	6.5222e-72	***	35/36
ENSG00000149925	ALDOA	226.3	HGNC:414	1.28446	6.5222e-72	***	35/36
ENSG00000091483	FH	2271.1	HGNC:3700	0.636369	1.42462e-59	***	4/36
ENSG00000131873	CHSY1	22856.1	HGNC:17198	-0.426226	0.000209005	***	0/36
ENSG00000198825	INPP5F	22876.1	HGNC:17054	0.546711	4.09736e-16	***	0/36
ENSG00000136872	ALDOB	229.1	HGNC:417	1.99566	0.0405795	*	0/36
ENSG00000211456	SACM1L	22908.1	HGNC:17059	-0.694285	4.64129e-26	***	36/36
ENSG00000153574	RPIA	22934.1	HGNC:10297	0.389072	4.79122e-22	***	23/36
ENSG00000076685	NT5C2	22978.1	HGNC:8022	0.344493	2.78629e-15	***	0/36
ENSG00000109107	ALDOC	230.1	HGNC:418	0.803603	6.13965e-23	***	1/36
ENSG00000114805	PLCH1	23007.1	HGNC:29185	0.381818	2.57847e-05	***	0/36
ENSG00000157064	NMNAT2	23057.1	HGNC:16789	2.68997	5.59974e-27	***	0/36
ENSG00000157064	NMNAT2	23057.2	HGNC:16789	2.68997	5.59974e-27	***	0/36
ENSG00000139718	SETD1B	23067.1	HGNC:29187	0.183672	0.000605465	***	6/36
ENSG00000085662	AKR1B1	231.1	HGNC:381	0.275145	0.00731922	**	0/36
ENSG00000116704	SLC35D1	23169.1	HGNC:20800	0.551347	4.21287e-30	***	1/36
ENSG00000134324	LPIN1	23175.1	HGNC:13345	0.240218	0.000225491	***	0/36
ENSG00000165688	PMPCA	23203.1	HGNC:18667	0.451841	1.92394e-33	***	36/36
ENSG00000103740	ACSBG1	23205.1	HGNC:29567	-1.37144	0.000116803	***	0/36
ENSG00000182621	PLCB1	23236.1	HGNC:15917	0.847383	3.22013e-19	***	0/36
ENSG00000182621	PLCB1	23236.2	HGNC:15917	0.847383	3.22013e-19	***	0/36
ENSG00000068650	ATP11A	23250.1	HGNC:13552	0.140908	0.0896653	>0.5	0/36
ENSG00000145725	PPIP5K2	23262.1	HGNC:29035	0.153913	0.000411358	***	6/36
ENSG00000164398	ACSL6	23305.1	HGNC:16496	0.852746	6.96957e-11	***	1/36
ENSG00000197818	SLC9A8	23315.1	HGNC:20728	0.025539	0.580642	>0.5	0/36
ENSG00000111077	TNS2	23371.1	HGNC:19737	-1.36357	1.89498e-51	***	4/36
ENSG00000186111	PIP5K1C	23396.1	HGNC:8996	-0.319634	3.37078e-08	***	0/36
ENSG00000103150	MLYCD	23417.1	HGNC:7150	-0.16791	0.000203213	***	0/36
ENSG00000092068	SLC7A8	23428.1	HGNC:11066	-0.341307	0.000967	***	0/36
ENSG00000092068	SLC7A8	23428.2	HGNC:11066	-0.341307	0.000967	***	0/36
ENSG00000095917	TPSD1	23430.1	HGNC:14118	-1.15302	0.000816909	***	0/36
ENSG00000101892	ATP1B4	23439.1	HGNC:808	0.700407	0.0746803	>0.5	0/36
ENSG00000117620	SLC35A3	23443.1	HGNC:11023	0.368968	7.57353e-10	***	1/36
ENSG00000100116	GCAT	23464.1	HGNC:4188	1.13076	3.02254e-32	***	0/36
ENSG00000103485	QPRT	23475.1	HGNC:9755	1.59193	3.21717e-40	***	0/36
ENSG00000140612	SEC11A	23478.1	HGNC:17718	-0.0198344	0.660275	>0.5	0/36
ENSG00000110195	FOLR1	2348.1	HGNC:3791	-0.724811	8.82183e-14	***	0/36
ENSG00000110195	FOLR1	2348.2	HGNC:3791	-0.724811	8.82183e-14	***	0/36
ENSG00000110195	FOLR1	2348.3	HGNC:3791	-0.724811	8.82183e-14	***	0/36
ENSG00000110195	FOLR1	2348.4	HGNC:3791	-0.724811	8.82183e-14	***	0/36
ENSG00000110195	FOLR1	2348.5	HGNC:3791	-0.724811	8.82183e-14	***	0/36
ENSG00000110195	FOLR1	2348.6	HGNC:3791	-0.724811	8.82183e-14	***	0/36
ENSG00000172828	CES3	23491.1	HGNC:1865	1.15352	3.04038e-09	***	0/36
ENSG00000162882	HAAO	23498.1	HGNC:4796	-0.450797	7.85816e-08	***	5/36
ENSG00000165457	FOLR2	2350.1	HGNC:3793	-0.218203	0.178672	>0.5	0/36
ENSG00000110203	FOLR3	2352.1	HGNC:3795	-3.11316	0.000236721	***	0/36
ENSG00000112992	NNT	23530.1	HGNC:7863	0.434126	1.34181e-18	***	0/36
ENSG00000112992	NNT	23530.2	HGNC:7863	0.434126	1.34181e-18	***	0/36
ENSG00000141506	PIK3R5	23533.1	HGNC:30035	-1.15397	3.7418e-13	***	0/36
ENSG00000100156	SLC16A8	23539.1	HGNC:16270	2.26074	7.38962e-33	***	0/36
ENSG00000185344	ATP6V0A2	23545.1	HGNC:18481	0.029359	0.451639	>0.5	0/36
ENSG00000197563	PIGN	23556.1	HGNC:8967	0.249183	3.19124e-08	***	0/36
ENSG00000197563	PIGN	23556.2	HGNC:8967	0.249183	3.19124e-08	***	0/36
ENSG00000136877	FPGS	2356.1	HGNC:3824	0.306989	2.12454e-11	***	19/36
ENSG00000135702	CHST5	23563.1	HGNC:1973	0.49048	0.112596	>0.5	0/36
ENSG00000135702	CHST5	23563.2	HGNC:1973	0.49048	0.112596	>0.5	0/36
ENSG00000242110	AMACR	23600.1	HGNC:451	0.842624	1.62017e-09	***	0/36
ENSG00000242110	AMACR	23600.2	HGNC:451	0.842624	1.62017e-09	***	0/36
ENSG00000118298	CA14	23632.1	HGNC:1372	0.540592	5.02092e-05	***	0/36
ENSG00000105223	PLD3	23646.1	HGNC:17158	-0.0956608	0.191983	>0.5	0/36
ENSG00000151012	SLC7A11	23657.1	HGNC:11059	3.09062	2.7402e-31	***	0/36
ENSG00000132840	BHMT2	23743.1	HGNC:1048	2.84372	1.22822e-29	***	0/36
ENSG00000241878	PISD	23761.1	HGNC:8999	-0.202831	0.000612215	***	0/36
ENSG00000108839	ALOX12	239.1	HGNC:429	0.0622492	0.524954	>0.5	0/36
ENSG00000198691	ABCA4	24.1	HGNC:34	3.7225	1.52547e-24	***	0/36
ENSG00000012779	ALOX5	240.1	HGNC:435	-1.75134	6.19848e-16	***	0/36
ENSG00000147614	ATP6V0D2	245972.1	HGNC:18266	-1.35015	0.0101066	*	0/36
ENSG00000143882	ATP6V1C2	245973.1	HGNC:18264	3.06607	2.02422e-13	***	0/36
ENSG00000161905	ALOX15	246.1	HGNC:433	-1.99731	0.00312927	**	0/36
ENSG00000179520	SLC17A8	246213.1	HGNC:20151	-0.331301	0.22678	>0.5	0/36
ENSG00000179593	ALOX15B	247.1	HGNC:434	-0.677252	0.000419174	***	1/36
ENSG00000163295	ALPI	248.1	HGNC:437	6.70528	0.0116742	*	0/36
ENSG00000162551	ALPL	249.1	HGNC:438	-1.17988	1.5675e-13	***	0/36
ENSG00000167996	FTH1	2495.1	HGNC:3976	-0.294703	2.30058e-06	***	4/36
ENSG00000163283	ALPP	250.1	HGNC:439	-1.36511	0.0289761	*	0/36
ENSG00000163286	ALPG	251.1	HGNC:441	0.985546	0.00281206	**	0/36
ENSG00000087086	FTL	2512.1	HGNC:3999	-0.199914	0.0166618	*	0/36
ENSG00000179163	FUCA1	2517.1	HGNC:4006	0.125004	0.323376	>0.5	0/36
ENSG00000001036	FUCA2	2519.1	HGNC:4008	0.262622	1.06463e-09	***	0/36
ENSG00000174951	FUT1	2523.1	HGNC:4012	-0.659116	3.78913e-09	***	0/36
ENSG00000176920	FUT2	2524.1	HGNC:4013	3.21955	5.93004e-70	***	1/36
ENSG00000171124	FUT3	2525.1	HGNC:4014	2.32769	4.79921e-70	***	0/36
ENSG00000196371	FUT4	2526.1	HGNC:4015	0.386032	1.05685e-07	***	0/36
ENSG00000130383	FUT5	2527.1	HGNC:4016	2.60042	5.0434e-08	***	0/36
ENSG00000156413	FUT6	2528.1	HGNC:4017	3.92575	8.94377e-32	***	0/36
ENSG00000180549	FUT7	2529.1	HGNC:4018	0.434468	0.00226956	**	0/36
ENSG00000205678	TECRL	253017.1	HGNC:27365	3.07319	0.141864	>0.5	0/36
ENSG00000119537	KDSR	2531.1	HGNC:4021	-0.455864	8.8059e-26	***	10/36
ENSG00000172954	LCLAT1	253558.1	HGNC:26756	0.810894	1.08654e-57	***	0/36
ENSG00000172292	CERS6	253782.1	HGNC:23826	1.02225	2.49291e-52	***	0/36
ENSG00000131482	G6PC	2538.1	HGNC:4056	4.71713	0.268801	>0.5	1/36
ENSG00000160211	G6PD	2539.1	HGNC:4057	1.39951	2.66387e-21	***	4/36
ENSG00000137700	SLC37A4	2542.1	HGNC:4061	0.89624	2.77959e-64	***
ENSG00000171298	GAA	2548.1	HGNC:4065	-0.229163	0.00228175	**	0/36
ENSG00000184005	ST6GALNAC3	256435.1	HGNC:19343	-1.81508	1.42001e-17	***	0/36
ENSG00000240891	PLCXD2	257068.1	HGNC:26462	-1.66235	1.73083e-13	***	0/36
ENSG00000128683	GAD1	2571.1	HGNC:4092	3.88451	8.96037e-33	***	2/36
ENSG00000128683	GAD1	2571.2	HGNC:4092	3.88451	8.96037e-33	***	2/36
ENSG00000136750	GAD2	2572.1	HGNC:4093	2.70876	0.000176119	***	0/36
ENSG00000198704	GPX6	257202.1	HGNC:4558	2.03086	0.0246593	*	0/36
ENSG00000155886	SLC24A2	25769.1	HGNC:10976	4.50319	3.06516e-38	***	0/36
ENSG00000130313	PGLS	25796.1	HGNC:8903	0.293721	1.73151e-07	***	4/36
ENSG00000054983	GALC	2581.1	HGNC:4115	-0.756464	2.41024e-37	***	0/36
ENSG00000117308	GALE	2582.1	HGNC:4116	1.09448	6.26212e-47	***	3/36
ENSG00000117308	GALE	2582.2	HGNC:4116	1.09448	6.26212e-47	***	3/36
ENSG00000135454	B4GALNT1	2583.1	HGNC:4117	2.53326	9.48886e-24	***	0/36
ENSG00000130540	SULT4A1	25830.1	HGNC:14903	3.99134	1.41502e-29	***	0/36
ENSG00000182050	MGAT4C	25834.1	HGNC:30871	-0.253009	0.265445	>0.5	0/36
ENSG00000108479	GALK1	2584.1	HGNC:4118	0.42286	8.14343e-10	***	2/36
ENSG00000156958	GALK2	2585.1	HGNC:4119	0.0889379	0.0231366	*	0/36
ENSG00000156958	GALK2	2585.2	HGNC:4119	0.0889379	0.0231366	*	0/36
ENSG00000143158	MPC2	25874.1	HGNC:24515	0.412984	3.58028e-11	***	0/36
ENSG00000141012	GALNS	2588.1	HGNC:4122	0.190978	0.000178909	***	0/36
ENSG00000141429	GALNT1	2589.1	HGNC:4123	0.510198	1.57578e-24	***	0/36
ENSG00000143641	GALNT2	2590.1	HGNC:4124	0.80882	6.43824e-43	***	0/36
ENSG00000120254	MTHFD1L	25902.1	HGNC:21055	0.861423	1.2056e-34	***	0/36
ENSG00000115339	GALNT3	2591.1	HGNC:4125	0.966526	1.4728e-30	***	0/36
ENSG00000213930	GALT	2592.1	HGNC:4135	-0.0414564	0.27348	>0.5	0/36
ENSG00000213930	GALT	2592.2	HGNC:4135	-0.0414564	0.27348	>0.5	0/36
ENSG00000213930	GALT	2592.3	HGNC:4135	-0.0414564	0.27348	>0.5	0/36
ENSG00000198964	SGMS1	259230.1	HGNC:29799	-0.488043	4.93724e-16	***	0/36
ENSG00000130005	GAMT	2593.1	HGNC:4136	1.15833	5.71199e-35	***	0/36
ENSG00000130005	GAMT	2593.2	HGNC:4136	1.15833	5.71199e-35	***	0/36
ENSG00000104951	IL4I1	259307.1	HGNC:19094	1.96382	3.36033e-39	***	0/36
ENSG00000214013	GANC	2595.1	HGNC:4139	-0.640933	4.9268e-15	***	0/36
ENSG00000111640	GAPDH	2597.1	HGNC:4141	1.93133	4.52447e-61	***	36/36
ENSG00000002726	AOC1	26.1	HGNC:80	4.95608	1.43176e-32	***	0/36
ENSG00000079931	MOXD1	26002.1	HGNC:21063	0.381349	0.000566066	***	0/36
ENSG00000149476	TKFC	26007.1	HGNC:24552	0.645898	1.13494e-39	***	0/36
ENSG00000162390	ACOT11	26027.1	HGNC:18156	1.3279	8.74193e-56	***	0/36
ENSG00000186377	CYP4X1	260293.1	HGNC:20244	-0.217568	0.116331	>0.5	0/36
ENSG00000138604	GLCE	26035.1	HGNC:17855	0.240282	1.68809e-05	***	0/36
ENSG00000131373	HACL1	26061.1	HGNC:17856	-0.384713	2.72491e-11	***	0/36
ENSG00000228211	HYAL6P	26062.1	HGNC:5324	0.561844	0.376838	>0.5
ENSG00000242612	DECR2	26063.1	HGNC:2754	1.38406	6.32972e-66	***	0/36
ENSG00000159131	GART	2618.1	HGNC:4163	0.948111	1.49118e-84	***	11/36
ENSG00000159131	GART	2618.2	HGNC:4163	0.948111	1.49118e-84	***	11/36
ENSG00000123505	AMD1	262.1	HGNC:457	-0.322986	1.00836e-06	***	8/36
ENSG00000092621	PHGDH	26227.1	HGNC:8923	0.700855	7.32288e-09	***	0/36
ENSG00000149541	B3GAT3	26229.1	HGNC:923	0.7875	2.99277e-49	***	0/36
ENSG00000164707	SLC13A4	26266.1	HGNC:15827	0.243258	0.0274869	*	0/36
ENSG00000198130	HIBCH	26275.1	HGNC:4908	0.383423	1.04582e-18	***	0/36
ENSG00000117215	PLA2G2D	26279.1	HGNC:9033	1.21104	0.000232739	***	0/36
ENSG00000171766	GATM	2628.1	HGNC:4175	0.916944	5.05352e-12	***	0/36
ENSG00000154027	AK5	26289.1	HGNC:365	1.08295	0.00131761	**	0/36
ENSG00000154027	AK5	26289.2	HGNC:365	1.08295	0.00131761	**	0/36
ENSG00000177628	GBA	2629.1	HGNC:4177	0.607172	8.77274e-28	***	0/36
ENSG00000177628	GBA	2629.2	HGNC:4177	0.607172	8.77274e-28	***	0/36
ENSG00000177628	GBA	2629.3	HGNC:4177	0.607172	8.77274e-28	***	0/36
ENSG00000177628	GBA	2629.4	HGNC:4177	0.607172	8.77274e-28	***	0/36
ENSG00000177628	GBA	2629.5	HGNC:4177	0.607172	8.77274e-28	***	0/36
ENSG00000130035	GALNT8	26290.1	HGNC:4130	0.377295	0.102086	>0.5	0/36
ENSG00000148288	GBGT1	26301.1	HGNC:20460	-0.104206	0.201813	>0.5	0/36
ENSG00000114480	GBE1	2632.1	HGNC:4180	0.0644821	0.170518	>0.5	0/36
ENSG00000105679	GAPDHS	26330.1	HGNC:24864	1.84003	1.16164e-09	***	0/36
ENSG00000105607	GCDH	2639.1	HGNC:4189	0.269637	8.40269e-08	***	0/36
ENSG00000105607	GCDH	2639.2	HGNC:4189	0.269637	8.40269e-08	***	0/36
ENSG00000131979	GCH1	2643.1	HGNC:4193	0.123409	0.161402	>0.5	1/36
ENSG00000106633	GCK	2645.1	HGNC:4195	0.438768	0.244417	>0.5	0/36
ENSG00000106633	GCK	2645.2	HGNC:4195	0.438768	0.244417	>0.5	0/36
ENSG00000106633	GCK	2645.3	HGNC:4195	0.438768	0.244417	>0.5	0/36
ENSG00000187210	GCNT1	2650.1	HGNC:4203	0.578108	5.41457e-10	***	0/36
ENSG00000119899	SLC17A5	26503.1	HGNC:10933	-0.245943	1.08187e-09	***	0/36
ENSG00000111846	GCNT2	2651.1	HGNC:4204	-0.175521	0.00264546	**	0/36
ENSG00000140905	GCSH	2653.1	HGNC:4208	1.05512	3.54123e-32	***	9/36
ENSG00000185352	HS6ST3	266722.1	HGNC:19134	1.01176	0.0183887	*	0/36
ENSG00000183305	MAGEA2B	266740.1	HGNC:19340	3.10485	2.64343e-07	***	0/36
ENSG00000249222	ATP5MGL	267020.1	HGNC:13213	0.127113	0.474102	>0.5	1/36
ENSG00000198380	GFPT1	2673.1	HGNC:4241	1.22902	7.91776e-69	***	12/36
ENSG00000100031	GGT1	2678.1	HGNC:4250	-0.273561	0.00385969	**	10/36
ENSG00000100031	GGT1	2678.2	HGNC:4250	-0.273561	0.00385969	**	10/36
ENSG00000100031	GGT1	2678.3	HGNC:4250	-0.273561	0.00385969	**	10/36
ENSG00000197421	GGT3P	2679.1	HGNC:4252	0.253981	0.181108	>0.5
ENSG00000086062	B4GALT1	2683.1	HGNC:924	0.491183	3.15667e-12	***	0/36
ENSG00000131067	GGT7	2686.1	HGNC:4259	0.320741	1.38166e-09	***	0/36
ENSG00000099998	GGT5	2687.1	HGNC:4260	0.727286	1.64671e-09	***	0/36
ENSG00000178814	OPLAH	26873.1	HGNC:8149	1.38859	3.64645e-50	***
ENSG00000116748	AMPD1	270.1	HGNC:468	0.542766	0.0044659	**	0/36
ENSG00000196511	TPK1	27010.1	HGNC:17358	-0.841715	2.84237e-16	***	3/36
ENSG00000151498	ACAD8	27034.1	HGNC:87	1.36602	1.12704e-36	***	0/36
ENSG00000138777	PPA2	27068.1	HGNC:28883	0.332761	2.56631e-08	***	17/36
ENSG00000138777	PPA2	27068.2	HGNC:28883	0.332761	2.56631e-08	***	17/36
ENSG00000138777	PPA2	27068.3	HGNC:28883	0.332761	2.56631e-08	***	17/36
ENSG00000138777	PPA2	27068.4	HGNC:28883	0.332761	2.56631e-08	***	17/36
ENSG00000109956	B3GAT1	27087.1	HGNC:921	2.32263	1.02525e-24	***	0/36
ENSG00000109956	B3GAT1	27087.2	HGNC:921	2.32263	1.02525e-24	***	0/36
ENSG00000164405	UQCRQ	27089.1	HGNC:29594	0.567159	9.5436e-15	***	24/36
ENSG00000136840	ST6GALNAC4	27090.1	HGNC:17846	-0.0914806	0.133764	>0.5	2/36
ENSG00000116337	AMPD2	271.1	HGNC:469	0.614458	9.12583e-26	***	0/36
ENSG00000116337	AMPD2	271.2	HGNC:469	0.614458	9.12583e-26	***	0/36
ENSG00000116337	AMPD2	271.3	HGNC:469	0.614458	9.12583e-26	***	0/36
ENSG00000198814	GK	2710.1	HGNC:4289	0.150664	0.162925	>0.5	0/36
ENSG00000198814	GK	2710.2	HGNC:4289	0.150664	0.162925	>0.5	0/36
ENSG00000125375	DMAC2L	27109.1	HGNC:18799	-0.468458	4.45956e-20	***
ENSG00000171408	PDE7B	27115.1	HGNC:8792	-0.53096	7.81724e-05	***	0/36
ENSG00000196475	GK2	2712.1	HGNC:4291	-0.750073	0.433682	>0.5	0/36
ENSG00000185133	INPP5J	27124.1	HGNC:8956	-0.123253	0.101639	>0.5	0/36
ENSG00000185133	INPP5J	27124.2	HGNC:8956	-0.123253	0.101639	>0.5	0/36
ENSG00000229894	GK3P	2713.1	HGNC:4292	0.728613	0.00372235	**
ENSG00000134216	CHIA	27159.1	HGNC:17432	-0.0195457	0.936192	>0.5	0/36
ENSG00000134216	CHIA	27159.2	HGNC:17432	-0.0195457	0.936192	>0.5	0/36
ENSG00000135423	GLS2	27165.1	HGNC:29570	0.771144	8.80545e-14	***	1/36
ENSG00000135423	GLS2	27165.2	HGNC:29570	0.771144	8.80545e-14	***	1/36
ENSG00000102393	GLA	2717.1	HGNC:4296	0.245214	0.00437911	**	0/36
ENSG00000133805	AMPD3	272.1	HGNC:470	0.805955	4.71299e-17	***	0/36
ENSG00000170266	GLB1	2720.1	HGNC:4298	-0.0131065	0.798823	>0.5	1/36
ENSG00000124713	GNMT	27232.1	HGNC:4415	-0.784938	1.02088e-06	***	0/36
ENSG00000173085	COQ2	27235.1	HGNC:25223	0.181113	0.00478944	**	17/36
ENSG00000173597	SULT1B1	27284.1	HGNC:17845	-0.470319	0.0256112	*	0/36
ENSG00000001084	GCLC	2729.1	HGNC:4311	2.30032	5.89157e-22	***	0/36
ENSG00000023909	GCLM	2730.1	HGNC:4312	1.07294	2.4469e-18	***	0/36
ENSG00000163106	HPGDS	27306.1	HGNC:17890	-1.29444	1.59532e-22	***	0/36
ENSG00000178445	GLDC	2731.1	HGNC:4313	2.93756	7.27465e-12	***	0/36
ENSG00000124767	GLO1	2739.1	HGNC:4323	0.216201	2.17264e-06	***	0/36
ENSG00000038274	MAT2B	27430.1	HGNC:6905	-0.278841	1.50847e-08	***	0/36
ENSG00000038274	MAT2B	27430.2	HGNC:6905	-0.278841	1.50847e-08	***	0/36
ENSG00000115419	GLS	2744.1	HGNC:4331	0.489362	0.000214887	***	4/36
ENSG00000173221	GLRX	2745.1	HGNC:4330	-0.500653	0.000549082	***	0/36
ENSG00000148672	GLUD1	2746.1	HGNC:4335	-0.209567	1.67209e-09	***	0/36
ENSG00000182890	GLUD2	2747.1	HGNC:4336	0.441731	1.0733e-05	***	0/36
ENSG00000145020	AMT	275.1	HGNC:473	0.301596	0.000397371	***	0/36
ENSG00000135821	GLUL	2752.1	HGNC:4341	-0.361772	9.08953e-05	***	0/36
ENSG00000237763	AMY1A	276.1	HGNC:474	1.21577	4.50102e-05	***	0/36
ENSG00000237763	AMY1A	276.2	HGNC:474	1.21577	4.50102e-05	***	0/36
ENSG00000196743	GM2A	2760.1	HGNC:4367	-0.502653	3.66501e-05	***	0/36
ENSG00000112699	GMDS	2762.1	HGNC:4369	1.49866	1.02021e-49	***	0/36
ENSG00000137198	GMPR	2766.1	HGNC:4376	-0.547633	2.38573e-10	***	0/36
ENSG00000174876	AMY1B	277.1	HGNC:475	1.23823	0.173521	>0.5
ENSG00000187733	AMY1C	278.1	HGNC:476	0.58843	0.404759	>0.5
ENSG00000243480	AMY2A	279.1	HGNC:477	1.19611	0.000381039	***	3/36
ENSG00000135677	GNS	2799.1	HGNC:4422	-0.0210259	0.738212	>0.5	0/36
ENSG00000175164	ABO	28.1	HGNC:79	0.156129	0.109348	>0.5
ENSG00000240038	AMY2B	280.1	HGNC:478	0.490504	0.000215867	***	0/36
ENSG00000120053	GOT1	2805.1	HGNC:4432	1.00839	6.13583e-39	***	0/36
ENSG00000125166	GOT2	2806.1	HGNC:4433	0.565931	5.66316e-46	***	2/36
ENSG00000167588	GPD1	2819.1	HGNC:4455	-3.81355	2.9046e-15	***	0/36
ENSG00000115159	GPD2	2820.1	HGNC:4456	0.466433	2.64709e-29	***	0/36
ENSG00000105220	GPI	2821.1	HGNC:4458	1.15625	2.26863e-60	***	20/36
ENSG00000101187	SLCO4A1	28231.1	HGNC:10953	-0.165126	0.532249	>0.5	1/36
ENSG00000176463	SLCO3A1	28232.1	HGNC:10952	-0.840391	1.29092e-29	***	0/36
ENSG00000111700	SLCO1B3	28234.1	HGNC:10961	6.90122	2.05813e-12	***	0/36
ENSG00000149380	P4HA3	283208.1	HGNC:30135	2.26094	1.28127e-48	***	0/36
ENSG00000165434	PGM2L1	283209.1	HGNC:20898	1.92885	4.46859e-68	***	0/36
ENSG00000139044	B4GALNT3	283358.1	HGNC:24137	1.01221	1.78539e-20	***	0/36
ENSG00000172782	FADS6	283985.1	HGNC:30459	5.33695	1.51476e-15	***	1/36
ENSG00000169660	HEXD	284004.1	HGNC:26307	0.651387	2.53708e-19	***
ENSG00000277161	PIGW	284098.1	HGNC:23213	0.67761	5.72463e-24	***	1/36
ENSG00000141485	SLC13A5	284111.1	HGNC:23089	3.23892	2.63992e-07	***	0/36
ENSG00000181045	SLC26A11	284129.1	HGNC:14471	0.201887	0.00555814	**	0/36
ENSG00000180011	ZADH2	284273.1	HGNC:28697	-0.17993	9.68207e-05	***	0/36
ENSG00000180011	ZADH2	284273.2	HGNC:28697	-0.17993	9.68207e-05	***	0/36
ENSG00000145476	CYP4V2	285440.1	HGNC:23198	-0.564472	4.38195e-19	***	0/36
ENSG00000230359	TPI1P2	286016.1	HGNC:38069	1.01596	5.97379e-21	***
		286297.1
ENSG00000101974	ATP11C	286410.1	HGNC:13554	0.394517	5.58693e-13	***	0/36
ENSG00000167701	GPT	2875.1	HGNC:4552	2.0467	1.13528e-18	***	0/36
ENSG00000233276	GPX1	2876.1	HGNC:4553	0.0761932	0.261156	>0.5	0/36
ENSG00000233276	GPX1	2876.2	HGNC:4553	0.0761932	0.261156	>0.5	0/36
ENSG00000176153	GPX2	2877.1	HGNC:4554	6.01717	2.96255e-22	***	7/36
ENSG00000211445	GPX3	2878.1	HGNC:4555	-2.18549	1.07329e-21	***	0/36
ENSG00000167468	GPX4	2879.1	HGNC:4556	0.330087	1.42557e-11	***	26/36
ENSG00000224586	GPX5	2880.1	HGNC:4557	0.278634	0.659135	>0.5	0/36
ENSG00000116157	GPX7	2882.1	HGNC:4559	0.639348	9.50301e-14	***	0/36
ENSG00000113396	SLC27A6	28965.1	HGNC:11000	-2.31446	5.99345e-16	***	0/36
ENSG00000114902	SPCS1	28972.1	HGNC:23401	0.323921	7.93563e-13	***	0/36
ENSG00000177646	ACAD9	28976.1	HGNC:21497	0.190776	3.15609e-07	***	5/36
ENSG00000162769	FLVCR1	28982.1	HGNC:24682	1.29073	9.82172e-69	***	2/36
ENSG00000166825	ANPEP	290.1	HGNC:500	-0.130827	0.641696	>0.5	0/36
ENSG00000181555	SETD2	29072.1	HGNC:18420	-0.136188	0.0109262	*	24/36
ENSG00000054148	PHPT1	29085.1	HGNC:30033	0.649651	9.23764e-23	***	0/36
ENSG00000151729	SLC25A4	291.1	HGNC:10990	-0.47085	4.22845e-14	***	0/36
ENSG00000105198	LGALS13	29124.1	HGNC:15449	40.5347	0.163686	>0.5	0/36
ENSG00000005022	SLC25A5	292.1	HGNC:10991	0.362078	2.60803e-14	***	0/36
ENSG00000169100	SLC25A6	293.1	HGNC:10992	0.231206	9.92096e-08	***	0/36
ENSG00000104687	GSR	2936.1	HGNC:4623	1.03115	2.57921e-26	***	0/36
ENSG00000100983	GSS	2937.1	HGNC:4624	0.795802	4.67958e-68	***	0/36
ENSG00000134184	GSTM1	2944.1	HGNC:4632	-0.101927	0.709397	>0.5	0/36
ENSG00000134184	GSTM1	2944.2	HGNC:4632	-0.101927	0.709397	>0.5	0/36
ENSG00000213366	GSTM2	2946.1	HGNC:4634	-0.00817922	0.916243	>0.5	0/36
ENSG00000100577	GSTZ1	2954.1	HGNC:4643	0.695241	2.49432e-19	***	0/36
ENSG00000100577	GSTZ1	2954.2	HGNC:4643	0.695241	2.49432e-19	***	0/36
ENSG00000100577	GSTZ1	2954.3	HGNC:4643	0.695241	2.49432e-19	***	0/36
ENSG00000123201	GUCY1B2	2974.1	HGNC:4686	2.32373	1.96899e-30	***
ENSG00000152402	GUCY1A2	2977.1	HGNC:4684	-1.84536	4.61395e-18	***	0/36
ENSG00000048545	GUCA1A	2978.1	HGNC:4678	3.50285	4.42493e-22	***	0/36
ENSG00000167600	CYP2S1	29785.1	HGNC:15654	0.232039	0.042799	*	0/36
ENSG00000184076	UQCR10	29796.1	HGNC:30863	0.236485	3.33997e-06	***	14/36
ENSG00000184076	UQCR10	29796.2	HGNC:30863	0.236485	3.33997e-06	***	14/36
ENSG00000164116	GUCY1A1	2982.1	HGNC:4685	-0.458297	3.68383e-07	***	0/36
ENSG00000061918	GUCY1B1	2983.1	HGNC:4687	-0.375371	1.26743e-05	***	0/36
ENSG00000070019	GUCY2C	2984.1	HGNC:4688	1.86782	1.64515e-06	***	0/36
ENSG00000101890	GUCY2F	2986.1	HGNC:4691	-0.536702	0.0531988	>0.5	0/36
ENSG00000143774	GUK1	2987.1	HGNC:4693	0.399255	1.86062e-11	***	36/36
ENSG00000120697	ALG5	29880.1	HGNC:20266	0.132372	0.0385715	*	8/36
ENSG00000015520	NPC1L1	29881.1	HGNC:7898	4.42949	2.82635e-08	***	2/36
ENSG00000169919	GUSB	2990.1	HGNC:4696	0.364315	1.1779e-12	***	0/36
ENSG00000101638	ST8SIA5	29906.1	HGNC:17827	1.34241	7.29667e-06	***	0/36
ENSG00000163754	GYG1	2992.1	HGNC:4699	-0.0135366	0.811837	>0.5	0/36
ENSG00000143811	PYCR2	29920.1	HGNC:30262	0.533074	6.18676e-35	***	0/36
ENSG00000143156	NME7	29922.1	HGNC:20461	0.259973	0.000535697	***	0/36
ENSG00000143156	NME7	29922.2	HGNC:20461	0.259973	0.000535697	***	0/36
ENSG00000173540	GMPPB	29925.1	HGNC:22932	0.41701	3.48809e-16	***	36/36
ENSG00000173540	GMPPB	29925.2	HGNC:22932	0.41701	3.48809e-16	***	36/36
ENSG00000144591	GMPPA	29926.1	HGNC:22923	1.04129	3.77226e-84	***	0/36
ENSG00000144591	GMPPA	29926.2	HGNC:22923	1.04129	3.77226e-84	***	0/36
ENSG00000143418	CERS2	29956.1	HGNC:14076	0.017004	0.669257	>0.5	13/36
ENSG00000132837	DMGDH	29958.1	HGNC:24475	1.83402	9.24888e-33	***	0/36
ENSG00000135069	PSAT1	29968.1	HGNC:19129	3.49667	1.83063e-51	***	19/36
ENSG00000135069	PSAT1	29968.2	HGNC:19129	3.49667	1.83063e-51	***	19/36
ENSG00000104812	GYS1	2997.1	HGNC:4706	0.289278	7.52847e-14	***	0/36
ENSG00000111713	GYS2	2998.1	HGNC:4707	1.45409	6.93675e-05	***	0/36
ENSG00000136856	SLC2A8	29988.1	HGNC:13812	0.0278143	0.585141	>0.5	0/36
ENSG00000060971	ACAA1	30.1	HGNC:82	-0.296052	1.78434e-09	***	0/36
ENSG00000132518	GUCY2D	3000.1	HGNC:4689	0.315426	0.0085121	**	0/36
ENSG00000138449	SLC40A1	30061.1	HGNC:10909	-0.591689	6.76107e-08	***	0/36
ENSG00000072506	HSD17B10	3028.1	HGNC:4800	0.532626	2.05684e-28	***	33/36
ENSG00000063854	HAGH	3029.1	HGNC:4805	-0.209702	1.52294e-06	***	0/36
ENSG00000084754	HADHA	3030.1	HGNC:4801	-0.146359	3.49115e-08	***	1/36
ENSG00000138029	HADHB	3032.1	HGNC:4803	0.0102561	0.694934	>0.5	0/36
ENSG00000138796	HADH	3033.1	HGNC:4799	0.00491199	0.921798	>0.5	0/36
ENSG00000084110	HAL	3034.1	HGNC:4806	2.63386	1.21365e-21	***	0/36
ENSG00000105509	HAS1	3036.1	HGNC:4818	-3.24917	0.00269956	**	0/36
ENSG00000170961	HAS2	3037.1	HGNC:4819	-0.822434	0.0036479	**	1/36
ENSG00000103044	HAS3	3038.1	HGNC:4820	0.0582956	0.726868	>0.5	0/36
ENSG00000103044	HAS3	3038.2	HGNC:4820	0.0582956	0.726868	>0.5	0/36
ENSG00000140287	HDC	3067.1	HGNC:4855	-0.920584	1.42853e-06	***	0/36
ENSG00000115677	HDLBP	3069.1	HGNC:4857	0.594626	8.6632e-29	***	0/36
ENSG00000213614	HEXA	3073.1	HGNC:4878	-0.103231	0.0823958	>0.5	0/36
ENSG00000049860	HEXB	3074.1	HGNC:4879	-0.366323	3.83815e-07	***	0/36
ENSG00000113924	HGD	3081.1	HGNC:4892	3.73171	1.97167e-28	***	0/36
ENSG00000188784	PLA2G2E	30814.1	HGNC:13414	0.0721606	0.93856	>0.5	0/36
ENSG00000160408	ST6GALNAC6	30815.1	HGNC:23364	-1.2818	3.65272e-78	***	0/36
ENSG00000125458	NT5C	30833.1	HGNC:17144	0.501607	1.20685e-19	***	3/36
ENSG00000156515	HK1	3098.1	HGNC:4922	0.0124043	0.765104	>0.5	0/36
ENSG00000156515	HK1	3098.2	HGNC:4922	0.0124043	0.765104	>0.5	0/36
ENSG00000156515	HK1	3098.3	HGNC:4922	0.0124043	0.765104	>0.5	0/36
ENSG00000156515	HK1	3098.4	HGNC:4922	0.0124043	0.765104	>0.5	0/36
ENSG00000156515	HK1	3098.5	HGNC:4922	0.0124043	0.765104	>0.5	0/36
ENSG00000159399	HK2	3099.1	HGNC:4923	-0.233011	0.0187581	*	7/36
ENSG00000278540	ACACA	31.1	HGNC:84	-0.0673251	0.277268	>0.5	12/36
ENSG00000278540	ACACA	31.2	HGNC:84	-0.0673251	0.277268	>0.5	12/36
ENSG00000278540	ACACA	31.3	HGNC:84	-0.0673251	0.277268	>0.5	12/36
ENSG00000278540	ACACA	31.4	HGNC:84	-0.0673251	0.277268	>0.5	12/36
ENSG00000278540	ACACA	31.5	HGNC:84	-0.0673251	0.277268	>0.5	12/36
ENSG00000160883	HK3	3101.1	HGNC:4925	-1.69376	1.51801e-11	***	0/36
ENSG00000131480	AOC2	314.1	HGNC:549	-0.433032	0.00280096	**	0/36
ENSG00000131480	AOC2	314.2	HGNC:549	-0.433032	0.00280096	**	0/36
ENSG00000159267	HLCS	3141.1	HGNC:4976	0.342582	4.81356e-18	***	0/36
ENSG00000256269	HMBS	3145.1	HGNC:4982	1.17949	8.00279e-45	***	9/36
ENSG00000117305	HMGCL	3155.1	HGNC:5005	0.139091	0.00289019	**	0/36
ENSG00000113161	HMGCR	3156.1	HGNC:5006	-0.7134	3.86487e-23	***	36/36
ENSG00000112972	HMGCS1	3157.1	HGNC:5007	-0.965495	1.5045e-09	***	36/36
ENSG00000112972	HMGCS1	3157.2	HGNC:5007	-0.965495	1.5045e-09	***	36/36
ENSG00000134240	HMGCS2	3158.1	HGNC:5008	-0.422874	0.293264	>0.5	0/36
ENSG00000138356	AOX1	316.1	HGNC:553	-1.15715	6.80238e-05	***	0/36
ENSG00000100292	HMOX1	3162.1	HGNC:5013	-1.50119	0.140938	>0.5	0/36
ENSG00000103415	HMOX2	3163.1	HGNC:5014	0.248929	4.75022e-08	***	1/36
ENSG00000150540	HNMT	3176.1	HGNC:5028	-0.195123	0.00564872	**	0/36
ENSG00000174669	SLC29A2	3177.1	HGNC:11004	0.659129	6.81106e-17	***	1/36
ENSG00000076555	ACACB	32.1	HGNC:85	-1.2618	3.71316e-21	***	0/36
ENSG00000158104	HPD	3242.1	HGNC:5147	0.103487	0.751833	>0.5	0/36
ENSG00000164120	HPGD	3248.1	HGNC:5154	-0.174018	0.318829	>0.5	0/36
ENSG00000165704	HPRT1	3251.1	HGNC:5157	1.066	1.05412e-47	***	0/36
ENSG00000203857	HSD3B1	3283.1	HGNC:5217	3.97907	0.080285	>0.5	3/36
ENSG00000203859	HSD3B2	3284.1	HGNC:5218	2.10898	0.0615747	>0.5	0/36
ENSG00000117594	HSD11B1	3290.1	HGNC:5208	-0.814755	6.65402e-11	***	0/36
ENSG00000117594	HSD11B1	3290.2	HGNC:5208	-0.814755	6.65402e-11	***	0/36
ENSG00000176387	HSD11B2	3291.1	HGNC:5209	0.681016	7.47761e-08	***	0/36
ENSG00000108786	HSD17B1	3292.1	HGNC:5210	0.841777	2.83344e-24	***	0/36
ENSG00000130948	HSD17B3	3293.1	HGNC:5212	0.398662	0.012421	*	0/36
ENSG00000086696	HSD17B2	3294.1	HGNC:5211	1.6304	1.45879e-06	***	0/36
ENSG00000133835	HSD17B4	3295.1	HGNC:5213	-0.909647	1.46318e-29	***	9/36
ENSG00000115361	ACADL	33.1	HGNC:88	-3.09684	5.79051e-26	***	0/36
ENSG00000070614	NDST1	3340.1	HGNC:7680	-1.5736	2.51432e-20	***	0/36
ENSG00000198108	CHSY3	337876.1	HGNC:24293	-0.205754	0.0398405	*	0/36
ENSG00000182272	B4GALNT4	338707.1	HGNC:26315	4.81959	1.63726e-46	***	0/36
ENSG00000182156	ENPP7	339221.1	HGNC:23764	-0.0864005	0.637854	>0.5	0/36
ENSG00000117054	ACADM	34.1	HGNC:89	-0.0535721	0.253816	>0.5	0/36
ENSG00000174358	SLC6A19	340024.1	HGNC:27960	1.54495	0.129942	>0.5	0/36
ENSG00000177076	ACER2	340485.1	HGNC:23675	0.268256	0.0252206	*	0/36
ENSG00000264006	AKR1C8P	340811.1	HGNC:23469	1.72556	0.0144705	*
ENSG00000215009	ACSM4	341392.1	HGNC:32016	1.89185	4.73714e-19	***	0/36
ENSG00000138413	IDH1	3417.1	HGNC:5382	0.829584	3.63484e-16	***	1/36
ENSG00000182054	IDH2	3418.1	HGNC:5383	1.23282	2.02371e-32	***	0/36
ENSG00000166411	IDH3A	3419.1	HGNC:5384	-0.103964	0.0289319	*	13/36
ENSG00000187581	COX8C	341947.1	HGNC:24382	1.85344	0.039593	*	0/36
ENSG00000101365	IDH3B	3420.1	HGNC:5385	0.126971	7.30971e-06	***	0/36
ENSG00000101365	IDH3B	3420.2	HGNC:5385	0.126971	7.30971e-06	***	0/36
ENSG00000101365	IDH3B	3420.3	HGNC:5385	0.126971	7.30971e-06	***	0/36
ENSG00000067829	IDH3G	3421.1	HGNC:5386	0.503815	2.87328e-34	***	0/36
ENSG00000067829	IDH3G	3421.2	HGNC:5386	0.503815	2.87328e-34	***	0/36
ENSG00000067064	IDI1	3422.1	HGNC:5387	-0.790631	2.80457e-20	***	0/36
ENSG00000010404	IDS	3423.1	HGNC:5389	-0.0725986	0.201181	>0.5	0/36
ENSG00000010404	IDS	3423.2	HGNC:5389	-0.0725986	0.201181	>0.5	0/36
ENSG00000127415	IDUA	3425.1	HGNC:5391	0.562734	1.20979e-13	***	0/36
ENSG00000103375	AQP8	343.1	HGNC:642	-0.651491	0.014114	*	0/36
		344967.1
ENSG00000145283	SLC10A6	345274.1	HGNC:30603	-0.282297	0.0602831	>0.5	0/36
ENSG00000157593	SLC35B2	347734.1	HGNC:16872	1.01378	2.51443e-72	***	10/36
ENSG00000066813	ACSM2B	348158.1	HGNC:30931	-0.702426	0.0692632	>0.5	0/36
ENSG00000164363	SLC6A18	348932.1	HGNC:26441	2.37282	1.113e-05	***	0/36
ENSG00000163864	NMNAT3	349565.1	HGNC:20989	-0.407728	8.67801e-10	***	0/36
ENSG00000122971	ACADS	35.1	HGNC:90	-0.214602	9.65551e-05	***	1/36
ENSG00000198931	APRT	353.1	HGNC:626	0.702433	5.31687e-32	***	1/36
ENSG00000240583	AQP1	358.1	HGNC:633	-1.42916	1.51475e-25	***	0/36
ENSG00000167580	AQP2	359.1	HGNC:634	0.715479	0.425513	>0.5	0/36
ENSG00000196177	ACADSB	36.1	HGNC:91	-0.32768	2.47682e-05	***	0/36
ENSG00000165272	AQP3	360.1	HGNC:636	0.668773	9.06934e-08	***	0/36
ENSG00000204007	GLT6D1	360203.1	HGNC:23671	2.28294	0.044612	*	0/36
ENSG00000171885	AQP4	361.1	HGNC:637	-2.85094	5.25076e-31	***	0/36
ENSG00000133731	IMPA1	3612.1	HGNC:6050	0.137547	0.0215052	*	0/36
ENSG00000141401	IMPA2	3613.1	HGNC:6051	0.751078	2.21383e-25	***	0/36
ENSG00000106348	IMPDH1	3614.1	HGNC:6052	0.372038	2.19005e-06	***	3/36
ENSG00000106348	IMPDH1	3614.2	HGNC:6052	0.372038	2.19005e-06	***	3/36
ENSG00000178035	IMPDH2	3615.1	HGNC:6053	0.623187	1.10373e-32	***	31/36
ENSG00000161798	AQP5	362.1	HGNC:638	1.72671	9.48232e-13	***	0/36
ENSG00000131203	IDO1	3620.1	HGNC:6059	0.378747	0.0393093	*	0/36
ENSG00000151689	INPP1	3628.1	HGNC:6071	-0.59708	3.45705e-11	***	0/36
ENSG00000040933	INPP4A	3631.1	HGNC:6074	0.18071	1.56848e-05	***	0/36
ENSG00000040933	INPP4A	3631.2	HGNC:6074	0.18071	1.56848e-05	***	0/36
ENSG00000068383	INPP5A	3632.1	HGNC:6076	-0.828864	1.25295e-47	***	0/36
ENSG00000204084	INPP5B	3633.1	HGNC:6077	-0.422478	3.1663e-08	***	0/36
ENSG00000168918	INPP5D	3635.1	HGNC:6079	-0.0155386	0.848705	>0.5
ENSG00000165458	INPPL1	3636.1	HGNC:6080	0.646839	1.77704e-28	***	0/36
ENSG00000165269	AQP7	364.1	HGNC:640	0.938316	1.39891e-09	***	35/36
ENSG00000136381	IREB2	3658.1	HGNC:6115	-0.0124826	0.734952	>0.5	4/36
ENSG00000103569	AQP9	366.1	HGNC:643	-1.45411	1.693e-13	***	1/36
ENSG00000072778	ACADVL	37.1	HGNC:92	0.22403	3.32644e-06	***	0/36
ENSG00000134910	STT3A	3703.1	HGNC:6172	0.812066	6.85059e-76	***	9/36
ENSG00000125877	ITPA	3704.1	HGNC:6176	0.692406	4.65475e-32	***	1/36
ENSG00000125877	ITPA	3704.2	HGNC:6176	0.692406	4.65475e-32	***	1/36
ENSG00000100605	ITPK1	3705.1	HGNC:6177	-0.66802	1.1561e-19	***	1/36
ENSG00000137825	ITPKA	3706.1	HGNC:6178	5.11905	3.95925e-33	***	1/36
ENSG00000143772	ITPKB	3707.1	HGNC:6179	-0.501748	2.20539e-11	***	0/36
ENSG00000128928	IVD	3712.1	HGNC:6186	-0.256321	8.97182e-06	***	0/36
ENSG00000115286	NDUFS7	374291.1	HGNC:7714	-0.0789124	0.168083	>0.5	6/36
ENSG00000139304	PTPRQ	374462.1	HGNC:9679	-3.3959	2.145e-37	***
ENSG00000166183	ASPG	374569.1	HGNC:20123	-0.540653	0.0439475	*	0/36
ENSG00000167733	HSD11B1L	374875.1	HGNC:30419	0.232368	0.000736592	***	6/36
ENSG00000177191	B3GNT8	374907.1	HGNC:24139	-0.501534	2.52151e-07	***	0/36
ENSG00000177191	B3GNT8	374907.2	HGNC:24139	-0.501534	2.52151e-07	***	0/36
ENSG00000154305	MIA3	375056.1	HGNC:24008	0.529678	2.08807e-28	***	0/36
ENSG00000121361	KCNJ8	3764.1	HGNC:6269	-1.1691	1.67777e-17	***	0/36
ENSG00000130304	SLC27A1	376497.1	HGNC:10995	-0.254865	2.72286e-06	***	0/36
ENSG00000130304	SLC27A1	376497.2	HGNC:10995	-0.254865	2.72286e-06	***	0/36
ENSG00000187486	KCNJ11	3767.1	HGNC:6257	0.765467	1.93419e-09	***	0/36
ENSG00000185015	CA13	377677.1	HGNC:14914	0.314026	0.0092677	**	0/36
ENSG00000188833	ENTPD8	377841.1	HGNC:24860	4.72534	4.73393e-33	***	0/36
ENSG00000138030	KHK	3795.1	HGNC:6315	0.301171	5.63305e-05	***	0/36
ENSG00000138030	KHK	3795.2	HGNC:6315	0.301171	5.63305e-05	***	0/36
ENSG00000075239	ACAT1	38.1	HGNC:93	-0.451861	1.74685e-16	***	0/36
ENSG00000118520	ARG1	383.1	HGNC:663	-1.25259	0.00759424	**	0/36
ENSG00000081181	ARG2	384.1	HGNC:664	1.17866	1.56145e-14	***	0/36
ENSG00000214617	SLC6A10P	386757.1	HGNC:11043	4.96223	0.000245961	***
ENSG00000184999	SLC22A10	387775.1	HGNC:18057	-1.58626	1.23993e-05	***	0/36
ENSG00000183955	KMT5A	387893.1	HGNC:29489	0.157826	2.12798e-06	***	7/36
ENSG00000180251	SLC9A4	389015.1	HGNC:11077	5.57975	7.72865e-05	***	0/36
ENSG00000120437	ACAT2	39.1	HGNC:94	-0.320642	5.45421e-05	***	0/36
ENSG00000167531	LALBA	3906.1	HGNC:6480	1.43409	0.0253524	*	0/36
ENSG00000183760	ACP7	390928.1	HGNC:33781	1.62732	2.45716e-07	***	0/36
ENSG00000143815	LBR	3930.1	HGNC:6518	0.646978	5.92875e-36	***	0/36
ENSG00000213398	LCAT	3931.1	HGNC:6522	-0.545583	9.99727e-07	***	0/36
ENSG00000115850	LCT	3938.1	HGNC:6530	3.8978	1.1305e-16	***	0/36
ENSG00000134333	LDHA	3939.1	HGNC:6535	1.43225	5.80546e-70	***	0/36
ENSG00000111716	LDHB	3945.1	HGNC:6541	1.00813	7.63212e-25	***	0/36
ENSG00000166796	LDHC	3948.1	HGNC:6544	0.991528	0.000148937	***	0/36
ENSG00000166796	LDHC	3948.2	HGNC:6544	0.991528	0.000148937	***	0/36
ENSG00000107798	LIPA	3988.1	HGNC:6617	-1.12592	1.4889e-06	***	0/36
ENSG00000166035	LIPC	3990.1	HGNC:6619	0.377785	0.142998	>0.5	0/36
ENSG00000079435	LIPE	3991.1	HGNC:6621	0.220784	0.0321165	*	0/36
ENSG00000149485	FADS1	3992.1	HGNC:3574	0.0116733	0.880653	>0.5	0/36
ENSG00000221968	FADS3	3995.1	HGNC:3576	-0.6606	2.62409e-14	***	0/36
ENSG00000188921	HACD4	401494.1	HGNC:20920	-1.3836	1.90557e-70	***	0/36
ENSG00000134013	LOXL2	4017.1	HGNC:6666	1.79039	1.72786e-16	***	0/36
ENSG00000175445	LPL	4023.1	HGNC:6677	-2.06489	8.29485e-38	***	0/36
ENSG00000167419	LPO	4025.1	HGNC:6678	2.45034	3.77195e-14	***	0/36
ENSG00000205808	PLPP6	403313.1	HGNC:23682	0.559563	2.30251e-27	***	0/36
ENSG00000160285	LSS	4047.1	HGNC:6708	-0.788761	3.57007e-22	***	0/36
ENSG00000111144	LTA4H	4048.1	HGNC:6710	-0.756499	2.34023e-10	***	0/36
ENSG00000186529	CYP4F3	4051.1	HGNC:2646	3.02416	1.78967e-09	***	0/36
ENSG00000213316	LTC4S	4056.1	HGNC:6719	-1.46666	3.92227e-08	***	0/36
ENSG00000213316	LTC4S	4056.2	HGNC:6719	-1.46666	3.92227e-08	***	0/36
ENSG00000100299	ARSA	410.1	HGNC:713	0.362245	1.11402e-08	***	3/36
ENSG00000113273	ARSB	411.1	HGNC:714	-0.238439	0.000171797	***	2/36
ENSG00000113273	ARSB	411.2	HGNC:714	-0.238439	0.000171797	***	2/36
ENSG00000101846	STS	412.1	HGNC:11425	-0.0302105	0.700988	>0.5	0/36
ENSG00000104774	MAN2B1	4125.1	HGNC:6826	-0.316911	9.12511e-06	***	0/36
ENSG00000109323	MANBA	4126.1	HGNC:6831	-0.138288	0.00550446	**	0/36
ENSG00000189221	MAOA	4128.1	HGNC:6833	-0.772426	4.94768e-15	***	0/36
ENSG00000069535	MAOB	4129.1	HGNC:6834	-1.46188	1.83331e-19	***	0/36
ENSG00000151224	MAT1A	4143.1	HGNC:6903	1.51738	6.91819e-12	***	0/36
ENSG00000168906	MAT2A	4144.1	HGNC:6904	-0.00465271	0.952989	>0.5	36/36
ENSG00000183196	CHST6	4166.1	HGNC:6938	1.29267	2.62038e-11	***	0/36
ENSG00000014641	MDH1	4190.1	HGNC:6970	0.153363	0.000905723	***	0/36
ENSG00000146701	MDH2	4191.1	HGNC:6971	0.74467	3.78075e-58	***	2/36
ENSG00000065833	ME1	4199.1	HGNC:6983	0.59246	4.15683e-07	***	0/36
ENSG00000082212	ME2	4200.1	HGNC:6984	0.209909	0.000771381	***	4/36
ENSG00000152127	MGAT5	4249.1	HGNC:7049	0.23454	8.62297e-06	***	0/36
ENSG00000085871	MGST2	4258.1	HGNC:7063	0.0146198	0.780514	>0.5	0/36
ENSG00000143198	MGST3	4259.1	HGNC:7064	-0.213138	0.00118103	**	0/36
ENSG00000104763	ASAH1	427.1	HGNC:735	-0.743011	3.55027e-28	***	0/36
ENSG00000104763	ASAH1	427.2	HGNC:735	-0.743011	3.55027e-28	***	0/36
ENSG00000135517	MIP	4284.1	HGNC:7103	0.461239	0.0829053	>0.5	0/36
ENSG00000118058	KMT2A	4297.1	HGNC:7132	0.109914	0.101981	>0.5	4/36
ENSG00000087085	ACHE	43.1	HGNC:108	2.4858	1.17054e-22	***	0/36
ENSG00000087085	ACHE	43.2	HGNC:108	2.4858	1.17054e-22	***	0/36
ENSG00000119711	ALDH6A1	4329.1	HGNC:7179	0.117635	0.0605545	>0.5	0/36
ENSG00000126522	ASL	435.1	HGNC:746	0.135409	0.0131965	*	1/36
ENSG00000178802	MPI	4351.1	HGNC:7216	0.505892	1.09937e-27	***	1/36
ENSG00000005381	MPO	4353.1	HGNC:7218	-0.415875	0.103182	>0.5	1/36
ENSG00000128309	MPST	4357.1	HGNC:7223	0.236697	7.6966e-05	***	0/36
ENSG00000103222	ABCC1	4363.1	HGNC:51	0.274576	1.78178e-05	***	0/36
ENSG00000196433	ASMT	438.1	HGNC:750	0.921908	8.92482e-05	***	0/36
ENSG00000070669	ASNS	440.1	HGNC:753	1.6841	6.50645e-33	***	1/36
ENSG00000070669	ASNS	440.2	HGNC:753	1.6841	6.50645e-33	***	1/36
ENSG00000070669	ASNS	440.3	HGNC:753	1.6841	6.50645e-33	***	1/36
ENSG00000163738	MTHFD2L	441024.1	HGNC:31865	0.408294	6.0508e-07	***	1/36
ENSG00000227471	AKR1B15	441282.1	HGNC:37281	5.65714	4.56788e-20	***	0/36
ENSG00000108381	ASPA	443.1	HGNC:756	-2.51537	9.17559e-26	***	0/36
ENSG00000130707	ASS1	445.1	HGNC:758	0.859454	3.34883e-22	***	0/36
ENSG00000130707	ASS1	445.2	HGNC:758	0.859454	3.34883e-22	***	0/36
ENSG00000099810	MTAP	4507.1	HGNC:7413	0.370963	3.94788e-12	***	0/36
ENSG00000198804	MT-CO1	4512.1	HGNC:7419	0.270625	0.000122908	***
ENSG00000198712	MT-CO2	4513.1	HGNC:7421	0.397078	7.59191e-16	***
ENSG00000198938	MT-CO3	4514.1	HGNC:7422	0.441888	2.43642e-16	***
ENSG00000198727	MT-CYB	4519.1	HGNC:7427	-0.302099	6.1178e-10	***
ENSG00000100714	MTHFD1	4522.1	HGNC:7432	0.614541	4.23935e-34	***	5/36
ENSG00000177000	MTHFR	4524.1	HGNC:7436	-0.410731	7.00633e-09	***	0/36
ENSG00000198888	MT-ND1	4535.1	HGNC:7455	-0.229727	1.03655e-05	***
ENSG00000198763	MT-ND2	4536.1	HGNC:7456	-0.134082	0.0109011	*
ENSG00000198840	MT-ND3	4537.1	HGNC:7458	-0.36936	9.31339e-08	***
ENSG00000198886	MT-ND4	4538.1	HGNC:7459	-0.0247856	0.690866	>0.5
ENSG00000212907	MT-ND4L	4539.1	HGNC:7460	-0.0703231	0.314343	>0.5
ENSG00000198786	MT-ND5	4540.1	HGNC:7461	-0.728499	1.00269e-14	***
ENSG00000198695	MT-ND6	4541.1	HGNC:7462	-1.00317	7.19619e-24	***
ENSG00000116984	MTR	4548.1	HGNC:7468	-0.0183173	0.692943	>0.5	5/36
ENSG00000146085	MMUT	4594.1	HGNC:7526	0.162779	1.56218e-06	***
ENSG00000167508	MVD	4597.1	HGNC:7529	-0.135814	0.0272992	*	34/36
ENSG00000110921	MVK	4598.1	HGNC:7530	-0.0742436	0.191434	>0.5	36/36
ENSG00000167306	MYO5B	4645.1	HGNC:7603	-0.278694	0.000114366	***	0/36
ENSG00000198951	NAGA	4668.1	HGNC:7631	-0.0659425	0.149393	>0.5	0/36
ENSG00000108784	NAGLU	4669.1	HGNC:7632	0.0382003	0.515899	>0.5	18/36
ENSG00000125356	NDUFA1	4694.1	HGNC:7683	0.308611	5.3064e-10	***	9/36
ENSG00000131495	NDUFA2	4695.1	HGNC:7685	0.240368	0.000763077	***	24/36
ENSG00000170906	NDUFA3	4696.1	HGNC:7686	0.174394	0.00251263	**	5/36
ENSG00000189043	NDUFA4	4697.1	HGNC:7687	0.0901003	0.212689	>0.5	15/36
ENSG00000128609	NDUFA5	4698.1	HGNC:7688	-0.0370838	0.47651	>0.5	11/36
ENSG00000131473	ACLY	47.1	HGNC:115	0.511735	7.81075e-27	***	13/36
ENSG00000131473	ACLY	47.2	HGNC:115	0.511735	7.81075e-27	***	13/36
ENSG00000184983	NDUFA6	4700.1	HGNC:7690	0.168544	0.00569437	**	28/36
ENSG00000267855	NDUFA7	4701.1	HGNC:7691	0.342112	2.15257e-06	***	0/36
ENSG00000119421	NDUFA8	4702.1	HGNC:7692	0.306399	8.81619e-13	***	26/36
ENSG00000139180	NDUFA9	4704.1	HGNC:7693	0.430247	7.45587e-10	***	8/36
ENSG00000130414	NDUFA10	4705.1	HGNC:7684	0.389795	0.000182161	***	13/36
ENSG00000004779	NDUFAB1	4706.1	HGNC:7694	0.485734	4.59914e-15	***	35/36
ENSG00000183648	NDUFB1	4707.1	HGNC:7695	0.116321	0.14147	>0.5	0/36
ENSG00000090266	NDUFB2	4708.1	HGNC:7697	0.177054	0.0113881	*	9/36
ENSG00000119013	NDUFB3	4709.1	HGNC:7698	0.337523	6.42874e-08	***	25/36
ENSG00000138363	ATIC	471.1	HGNC:794	1.25303	1.66226e-96	***	19/36
ENSG00000065518	NDUFB4	4710.1	HGNC:7699	0.54552	1.01098e-29	***	31/36
ENSG00000136521	NDUFB5	4711.1	HGNC:7700	0.116894	0.109926	>0.5	6/36
ENSG00000165264	NDUFB6	4712.1	HGNC:7701	0.0368276	0.588593	>0.5	32/36
ENSG00000165264	NDUFB6	4712.2	HGNC:7701	0.0368276	0.588593	>0.5	32/36
ENSG00000099795	NDUFB7	4713.1	HGNC:7702	0.106915	0.0813817	>0.5	27/36
ENSG00000166136	NDUFB8	4714.1	HGNC:7703	0.178228	0.00105079	**	25/36
ENSG00000147684	NDUFB9	4715.1	HGNC:7704	0.639577	1.34122e-17	***	18/36
ENSG00000140990	NDUFB10	4716.1	HGNC:7696	0.404634	2.80042e-20	***	26/36
ENSG00000109390	NDUFC1	4717.1	HGNC:7705	0.183319	6.87068e-05	***	4/36
ENSG00000151366	NDUFC2	4718.1	HGNC:7706	0.192502	0.000394431	***	11/36
ENSG00000023228	NDUFS1	4719.1	HGNC:7707	0.34014	2.64e-26	***	26/36
ENSG00000158864	NDUFS2	4720.1	HGNC:7708	0.61096	2.25854e-62	***	26/36
ENSG00000213619	NDUFS3	4722.1	HGNC:7710	0.297266	3.26234e-07	***	24/36
ENSG00000167792	NDUFV1	4723.1	HGNC:7716	0.513311	2.54577e-40	***	5/36
ENSG00000164258	NDUFS4	4724.1	HGNC:7711	0.0241522	0.616678	>0.5	1/36
ENSG00000168653	NDUFS5	4725.1	HGNC:7712	0.589236	8.72994e-28	***	36/36
ENSG00000145494	NDUFS6	4726.1	HGNC:7713	0.968812	5.25852e-56	***	1/36
ENSG00000110717	NDUFS8	4728.1	HGNC:7715	0.784701	5.41009e-36	***	16/36
ENSG00000178127	NDUFV2	4729.1	HGNC:7717	0.563743	7.25854e-15	***	7/36
ENSG00000160194	NDUFV3	4731.1	HGNC:7719	0.174183	5.43976e-07	***	0/36
ENSG00000160194	NDUFV3	4731.2	HGNC:7719	0.174183	5.43976e-07	***	0/36
ENSG00000204386	NEU1	4758.1	HGNC:7758	0.507581	1.24089e-15	***	0/36
ENSG00000115488	NEU2	4759.1	HGNC:7759	37.1528	6.4789e-06	***	0/36
ENSG00000163399	ATP1A1	476.1	HGNC:799	-0.228363	0.00166956	**	36/36
ENSG00000018625	ATP1A2	477.1	HGNC:800	-2.18847	9.6512e-13	***	0/36
ENSG00000105409	ATP1A3	478.1	HGNC:801	2.10543	1.37316e-06	***	1/36
ENSG00000122729	ACO1	48.1	HGNC:117	0.123372	0.0480411	*	0/36
ENSG00000132681	ATP1A4	480.1	HGNC:14073	0.742685	0.000102852	***	0/36
ENSG00000143153	ATP1B1	481.1	HGNC:804	1.35625	4.4634e-41	***	0/36
ENSG00000129244	ATP1B2	482.1	HGNC:805	-1.45353	1.12716e-30	***	0/36
ENSG00000069849	ATP1B3	483.1	HGNC:806	-0.463162	4.25649e-08	***	19/36
ENSG00000239672	NME1	4830.1	HGNC:7849	2.17504	2.79471e-90	***	0/36
ENSG00000239672	NME1	4830.2	HGNC:7849	2.17504	2.79471e-90	***	0/36
ENSG00000243678	NME2	4831.1	HGNC:7850	1.02152	9.4941e-37	***	5/36
ENSG00000103024	NME3	4832.1	HGNC:7851	0.502769	5.72684e-16	***	0/36
ENSG00000103202	NME4	4833.1	HGNC:7852	1.41634	1.16661e-76	***	0/36
ENSG00000166741	NNMT	4837.1	HGNC:7861	-0.102154	0.451772	>0.5	0/36
ENSG00000089250	NOS1	4842.1	HGNC:7872	-1.7312	1.51815e-08	***	0/36
ENSG00000007171	NOS2	4843.1	HGNC:7873	-0.477468	0.0286706	*	0/36
ENSG00000007171	NOS2	4843.2	HGNC:7873	-0.477468	0.0286706	*	0/36
ENSG00000164867	NOS3	4846.1	HGNC:7876	0.648977	0.116758	>0.5	0/36
ENSG00000198805	PNP	4860.1	HGNC:7892	0.310817	0.0131691	*	0/36
ENSG00000141458	NPC1	4864.1	HGNC:7897	-0.321338	4.19076e-06	***	0/36
ENSG00000169418	NPR1	4881.1	HGNC:7943	-2.53954	1.45057e-26	***	0/36
ENSG00000159899	NPR2	4882.1	HGNC:7944	-0.81084	1.38609e-25	***	0/36
ENSG00000159899	NPR2	4882.2	HGNC:7944	-0.81084	1.38609e-25	***	0/36
ENSG00000110911	SLC11A2	4891.1	HGNC:10908	0.236215	2.08561e-07	***	1/36
ENSG00000070961	ATP2B1	490.1	HGNC:814	-0.271996	0.00043692	***	2/36
ENSG00000073969	NSF	4905.1	HGNC:8016	0.874749	6.15107e-68	***	36/36
ENSG00000135318	NT5E	4907.1	HGNC:8021	1.96981	9.31923e-35	***	0/36
ENSG00000157087	ATP2B2	491.1	HGNC:815	1.14042	0.0437967	*	0/36
ENSG00000067842	ATP2B3	492.1	HGNC:816	-0.149464	0.606109	>0.5	0/36
ENSG00000058668	ATP2B4	493.1	HGNC:817	-0.499736	6.06838e-10	***	2/36
ENSG00000164294	GPX8	493869.1	HGNC:33100	1.24161	3.76434e-31	***	6/36
ENSG00000065154	OAT	4942.1	HGNC:8091	1.02802	1.4146e-35	***	0/36
ENSG00000105675	ATP4A	495.1	HGNC:819	3.90377	0.0514864	>0.5	0/36
ENSG00000122126	OCRL	4952.1	HGNC:8108	0.524298	3.90712e-49	***	0/36
ENSG00000122126	OCRL	4952.2	HGNC:8108	0.524298	3.90712e-49	***	0/36
ENSG00000115758	ODC1	4953.1	HGNC:8109	1.39015	1.02861e-06	***	0/36
ENSG00000186009	ATP4B	496.1	HGNC:820	2.28001	4.86322e-08	***	0/36
ENSG00000105953	OGDH	4967.1	HGNC:8124	-0.394068	3.96122e-15	***	28/36
ENSG00000105953	OGDH	4967.2	HGNC:8124	-0.394068	3.96122e-15	***	28/36
ENSG00000152234	ATP5F1A	498.1	HGNC:823	-0.0234698	0.479062	>0.5	23/36
ENSG00000152234	ATP5F1A	498.2	HGNC:823	-0.0234698	0.479062	>0.5	23/36
ENSG00000152234	ATP5F1A	498.3	HGNC:823	-0.0234698	0.479062	>0.5	23/36
ENSG00000100412	ACO2	50.1	HGNC:118	-0.128623	0.000519216	***	21/36
ENSG00000036473	OTC	5009.1	HGNC:8512	-3.32188	4.86208e-13	***	0/36
ENSG00000164904	ALDH7A1	501.1	HGNC:877	0.248242	2.62081e-08	***	0/36
ENSG00000083720	OXCT1	5019.1	HGNC:8527	0.514285	4.04475e-12	***	0/36
ENSG00000122884	P4HA1	5033.1	HGNC:8546	0.948645	6.53106e-50	***	0/36
ENSG00000007168	PAFAH1B1	5048.1	HGNC:8574	-0.526462	6.29279e-20	***	36/36
ENSG00000048392	RRM2B	50484.1	HGNC:17296	-0.263373	3.99773e-06	***	0/36
ENSG00000100078	PLA2G3	50487.1	HGNC:17934	-1.2593	2.41573e-13	***	0/36
ENSG00000168092	PAFAH1B2	5049.1	HGNC:8575	0.123363	2.96764e-05	***	0/36
ENSG00000079462	PAFAH1B3	5050.1	HGNC:8576	2.24225	1.22473e-94	***	0/36
ENSG00000140279	DUOX2	50506.1	HGNC:13273	1.72602	0.00305248	**	0/36
ENSG00000158006	PAFAH2	5051.1	HGNC:8579	0.0957214	0.0248469	*	0/36
ENSG00000171310	CHST11	50515.1	HGNC:17422	-0.397018	1.12764e-06	***	0/36
ENSG00000117450	PRDX1	5052.1	HGNC:9352	0.627766	2.90793e-19	***	3/36
ENSG00000117450	PRDX1	5052.2	HGNC:9352	0.627766	2.90793e-19	***	3/36
ENSG00000117450	PRDX1	5052.3	HGNC:9352	0.627766	2.90793e-19	***	3/36
ENSG00000171759	PAH	5053.1	HGNC:8582	5.74679	5.62881e-06	***	0/36
ENSG00000110955	ATP5F1B	506.1	HGNC:830	0.37655	8.2116e-18	***	34/36
ENSG00000182870	GALNT9	50614.1	HGNC:4131	-0.277216	0.681105	>0.5	0/36
ENSG00000105929	ATP6V0A4	50617.1	HGNC:866	2.00736	7.34307e-19	***	0/36
ENSG00000105929	ATP6V0A4	50617.2	HGNC:866	2.00736	7.34307e-19	***	0/36
ENSG00000105929	ATP6V0A4	50617.3	HGNC:866	2.00736	7.34307e-19	***	0/36
ENSG00000080511	RDH8	50700.1	HGNC:14423	2.07393	0.0010959	**	0/36
ENSG00000147853	AK3	50808.1	HGNC:17376	-0.394387	1.2545e-16	***	0/36
ENSG00000147383	NSDHL	50814.1	HGNC:13398	0.350108	4.02714e-16	***	1/36
ENSG00000165629	ATP5F1C	509.1	HGNC:833	0.418988	6.51118e-18	***	29/36
ENSG00000165629	ATP5F1C	509.2	HGNC:833	0.418988	6.51118e-18	***	29/36
ENSG00000173599	PC	5091.1	HGNC:8636	1.73944	8.53642e-62	***	27/36
ENSG00000173599	PC	5091.2	HGNC:8636	1.73944	8.53642e-62	***	27/36
ENSG00000166228	PCBD1	5092.1	HGNC:8646	0.398094	4.29539e-16	***	0/36
ENSG00000166228	PCBD1	5092.2	HGNC:8646	0.398094	4.29539e-16	***	0/36
ENSG00000128655	PDE11A	50940.1	HGNC:8773	1.84607	1.11533e-13	***	0/36
ENSG00000161533	ACOX1	51.1	HGNC:119	0.133825	0.000244917	***	9/36
ENSG00000161533	ACOX1	51.2	HGNC:119	0.133825	0.000244917	***	9/36
ENSG00000119723	COQ6	51004.1	HGNC:20233	0.58181	1.02445e-34	***	2/36
ENSG00000119723	COQ6	51004.2	HGNC:20233	0.58181	1.02445e-34	***	2/36
ENSG00000162066	AMDHD2	51005.1	HGNC:24262	0.285663	1.13569e-06	***	0/36
ENSG00000023572	GLRX2	51022.1	HGNC:16065	0.579599	1.4529e-13	***	0/36
ENSG00000023572	GLRX2	51022.2	HGNC:16065	0.579599	1.4529e-13	***	0/36
ENSG00000124253	PCK1	5105.1	HGNC:8724	3.17125	0.0175559	*	0/36
ENSG00000002549	LAP3	51056.1	HGNC:18449	-0.202894	0.000173844	***	0/36
ENSG00000100889	PCK2	5106.1	HGNC:8725	-0.189182	0.00316117	**	0/36
ENSG00000023697	DERA	51071.1	HGNC:24269	0.276519	1.93867e-07	***	0/36
ENSG00000186010	NDUFA13	51079.1	HGNC:17194	0.346247	3.77292e-06	***	4/36
ENSG00000116783	TNNI3K	51086.1	HGNC:19661	-0.0510675	0.728542	>0.5	0/36
ENSG00000011198	ABHD5	51099.1	HGNC:21396	-0.821254	8.20769e-15	***	0/36
ENSG00000116353	MECR	51102.1	HGNC:19691	0.500445	1.00501e-27	***	3/36
ENSG00000072042	RDH11	51109.1	HGNC:17964	-0.114986	0.0113393	*	0/36
ENSG00000110066	KMT5B	51111.1	HGNC:24283	0.198991	1.17946e-08	***	0/36
ENSG00000149084	HSD17B12	51144.1	HGNC:18646	-0.291808	8.32729e-06	***	27/36
ENSG00000118017	A4GNT	51146.1	HGNC:17968	1.25379	0.273868	>0.5	0/36
ENSG00000109576	AADAT	51166.1	HGNC:17929	0.0186913	0.777111	>0.5	0/36
ENSG00000109576	AADAT	51166.2	HGNC:17929	0.0186913	0.777111	>0.5	0/36
ENSG00000198189	HSD17B11	51170.1	HGNC:22960	-0.561711	3.80681e-11	***	0/36
ENSG00000087076	HSD17B14	51171.1	HGNC:23238	-0.145536	0.146923	>0.5	0/36
ENSG00000116882	HAO2	51179.1	HGNC:4810	0.0929407	0.852048	>0.5	4/36
ENSG00000116882	HAO2	51179.2	HGNC:4810	0.0929407	0.852048	>0.5	4/36
ENSG00000169738	DCXR	51181.1	HGNC:18985	0.2119	0.0017136	**	0/36
ENSG00000138193	PLCE1	51196.1	HGNC:17175	-1.31866	2.48034e-18	***	0/36
ENSG00000162836	ACP6	51205.1	HGNC:29609	1.36083	2.498e-72	***	0/36
ENSG00000185808	PIGP	51227.1	HGNC:3046	0.00964148	0.856122	>0.5	1/36
ENSG00000185808	PIGP	51227.2	HGNC:3046	0.00964148	0.856122	>0.5	1/36
ENSG00000185808	PIGP	51227.3	HGNC:3046	0.00964148	0.856122	>0.5	1/36
ENSG00000139433	GLTP	51228.1	HGNC:24867	-0.166709	6.09783e-06	***	0/36
ENSG00000122643	NT5C3A	51251.1	HGNC:17820	0.647638	1.33731e-34	***	2/36
ENSG00000179761	PIPOX	51268.1	HGNC:17804	0.732359	0.00127456	**	1/36
ENSG00000100938	GMPR2	51292.1	HGNC:4377	0.067691	0.0325733	*	0/36
ENSG00000099624	ATP5F1D	513.1	HGNC:837	0.189411	0.000619411	***	35/36
ENSG00000099624	ATP5F1D	513.2	HGNC:837	0.189411	0.000619411	***	35/36
ENSG00000161217	PCYT1A	5130.1	HGNC:8754	-0.0494658	0.141209	>0.5	30/36
ENSG00000176928	GCNT4	51301.1	HGNC:17973	-1.04102	4.26473e-12	***	0/36
ENSG00000146233	CYP39A1	51302.1	HGNC:17449	-0.543013	5.71948e-08	***	0/36
ENSG00000147454	SLC25A37	51312.1	HGNC:29786	0.847974	6.23801e-22	***	3/36
ENSG00000115252	PDE1A	5136.1	HGNC:8774	0.0803626	0.550488	>0.5	0/36
ENSG00000115252	PDE1A	5136.2	HGNC:8774	0.0803626	0.550488	>0.5	0/36
ENSG00000154678	PDE1C	5137.1	HGNC:8776	-1.24024	6.19175e-14	***	1/36
ENSG00000186642	PDE2A	5138.1	HGNC:8777	-1.67916	3.50216e-10	***	0/36
ENSG00000139631	CSAD	51380.1	HGNC:18966	0.627027	5.38321e-10	***	0/36
ENSG00000100554	ATP6V1D	51382.1	HGNC:13527	0.0985161	0.0224554	*	33/36
ENSG00000172572	PDE3A	5139.1	HGNC:8778	0.959489	1.51428e-07	***	0/36
ENSG00000124172	ATP5F1E	514.1	HGNC:838	0.41985	1.01075e-12	***	30/36
ENSG00000124172	ATP5F1E	514.2	HGNC:838	0.41985	1.01075e-12	***	30/36
ENSG00000152270	PDE3B	5140.1	HGNC:8779	-0.824578	6.47198e-16	***	0/36
ENSG00000152270	PDE3B	5140.2	HGNC:8779	-0.824578	6.47198e-16	***	0/36
ENSG00000065989	PDE4A	5141.1	HGNC:8780	-0.297186	8.70443e-09	***	0/36
ENSG00000184588	PDE4B	5142.1	HGNC:8781	-0.79603	1.72456e-06	***	0/36
ENSG00000105650	PDE4C	5143.1	HGNC:8782	-0.594272	7.47935e-05	***	0/36
ENSG00000113448	PDE4D	5144.1	HGNC:8783	-0.222938	0.012772	*	0/36
ENSG00000068745	IP6K2	51447.1	HGNC:17313	0.232264	1.29532e-13	***	0/36
ENSG00000068745	IP6K2	51447.2	HGNC:17313	0.232264	1.29532e-13	***	0/36
ENSG00000068745	IP6K2	51447.3	HGNC:17313	0.232264	1.29532e-13	***	0/36
ENSG00000068745	IP6K2	51447.4	HGNC:17313	0.232264	1.29532e-13	***	0/36
ENSG00000068745	IP6K2	51447.5	HGNC:17313	0.232264	1.29532e-13	***	0/36
ENSG00000068745	IP6K2	51447.6	HGNC:17313	0.232264	1.29532e-13	***	0/36
ENSG00000132915	PDE6A	5145.1	HGNC:8785	-0.708363	0.00269838	**	0/36
ENSG00000140519	RHCG	51458.1	HGNC:18140	3.45745	0.0176617	*	0/36
ENSG00000095464	PDE6C	5146.1	HGNC:8787	0.401373	5.02478e-06	***	0/36
ENSG00000156973	PDE6D	5147.1	HGNC:8788	0.293721	1.71895e-08	***	0/36
ENSG00000105655	ISYNA1	51477.1	HGNC:29821	1.19073	6.1672e-35	***	6/36
ENSG00000132196	HSD17B7	51478.1	HGNC:5215	0.552509	3.48947e-12	***	0/36
ENSG00000185527	PDE6G	5148.1	HGNC:8789	-0.132839	0.481589	>0.5	0/36
ENSG00000139053	PDE6H	5149.1	HGNC:8790	0.119727	0.746933	>0.5	0/36
ENSG00000074696	HACD3	51495.1	HGNC:24175	0.422206	2.14331e-21	***	0/36
ENSG00000137770	CTDSPL2	51496.1	HGNC:26936	0.00881988	0.848783	>0.5	6/36
ENSG00000116459	ATP5PB	515.1	HGNC:840	0.122956	0.0123409	*	22/36
ENSG00000116459	ATP5PB	515.2	HGNC:840	0.122956	0.0123409	*	22/36
ENSG00000116459	ATP5PB	515.3	HGNC:840	0.122956	0.0123409	*	22/36
ENSG00000205268	PDE7A	5150.1	HGNC:8791	0.330386	1.79595e-06	***	0/36
ENSG00000205268	PDE7A	5150.2	HGNC:8791	0.330386	1.79595e-06	***	0/36
ENSG00000073417	PDE8A	5151.1	HGNC:8793	-0.0648565	0.199205	>0.5	0/36
ENSG00000073417	PDE8A	5151.2	HGNC:8793	-0.0648565	0.199205	>0.5	0/36
ENSG00000073417	PDE8A	5151.3	HGNC:8793	-0.0648565	0.199205	>0.5	0/36
ENSG00000073417	PDE8A	5151.4	HGNC:8793	-0.0648565	0.199205	>0.5	0/36
ENSG00000073417	PDE8A	5151.5	HGNC:8793	-0.0648565	0.199205	>0.5	0/36
ENSG00000160191	PDE9A	5152.1	HGNC:8795	0.721676	1.24472e-23	***	0/36
ENSG00000160191	PDE9A	5152.10	HGNC:8795	0.721676	1.24472e-23	***	0/36
ENSG00000160191	PDE9A	5152.11	HGNC:8795	0.721676	1.24472e-23	***	0/36
ENSG00000160191	PDE9A	5152.12	HGNC:8795	0.721676	1.24472e-23	***	0/36
ENSG00000160191	PDE9A	5152.13	HGNC:8795	0.721676	1.24472e-23	***	0/36
ENSG00000160191	PDE9A	5152.14	HGNC:8795	0.721676	1.24472e-23	***	0/36
ENSG00000160191	PDE9A	5152.15	HGNC:8795	0.721676	1.24472e-23	***	0/36
ENSG00000160191	PDE9A	5152.16	HGNC:8795	0.721676	1.24472e-23	***	0/36
ENSG00000160191	PDE9A	5152.17	HGNC:8795	0.721676	1.24472e-23	***	0/36
ENSG00000160191	PDE9A	5152.18	HGNC:8795	0.721676	1.24472e-23	***	0/36
ENSG00000160191	PDE9A	5152.19	HGNC:8795	0.721676	1.24472e-23	***	0/36
ENSG00000160191	PDE9A	5152.2	HGNC:8795	0.721676	1.24472e-23	***	0/36
ENSG00000160191	PDE9A	5152.20	HGNC:8795	0.721676	1.24472e-23	***	0/36
ENSG00000160191	PDE9A	5152.3	HGNC:8795	0.721676	1.24472e-23	***	0/36
ENSG00000160191	PDE9A	5152.4	HGNC:8795	0.721676	1.24472e-23	***	0/36
ENSG00000160191	PDE9A	5152.5	HGNC:8795	0.721676	1.24472e-23	***	0/36
ENSG00000160191	PDE9A	5152.6	HGNC:8795	0.721676	1.24472e-23	***	0/36
ENSG00000160191	PDE9A	5152.7	HGNC:8795	0.721676	1.24472e-23	***	0/36
ENSG00000123360	PDE1B	5153.1	HGNC:8775	-1.4906	3.01549e-22	***	0/36
ENSG00000146166	LGSN	51557.1	HGNC:21016	4.70067	2.33827e-43	***	0/36
ENSG00000111696	NT5DC3	51559.1	HGNC:30826	0.937811	1.6777e-28	***	0/36
ENSG00000133256	PDE6B	5158.1	HGNC:8786	0.0925022	0.218721	>0.5	0/36
ENSG00000159199	ATP5MC1	516.1	HGNC:841	0.711621	3.38892e-24	***	12/36
ENSG00000159199	ATP5MC1	516.2	HGNC:841	0.711621	3.38892e-24	***	12/36
ENSG00000131828	PDHA1	5160.1	HGNC:8806	0.306527	1.70233e-22	***	0/36
ENSG00000124155	PIGT	51604.1	HGNC:14938	0.669416	3.56123e-38	***	2/36
ENSG00000047249	ATP6V1H	51606.1	HGNC:18303	-0.00810108	0.826845	>0.5	34/36
ENSG00000047249	ATP6V1H	51606.2	HGNC:18303	-0.00810108	0.826845	>0.5	34/36
ENSG00000047249	ATP6V1H	51606.3	HGNC:18303	-0.00810108	0.826845	>0.5	34/36
ENSG00000163114	PDHA2	5161.1	HGNC:8807	3.40862	8.30929e-06	***	0/36
ENSG00000168291	PDHB	5162.1	HGNC:8808	0.0687588	0.081987	>0.5	0/36
ENSG00000060762	MPC1	51660.1	HGNC:21606	-0.362444	5.74193e-10	***	0/36
ENSG00000197594	ENPP1	5167.1	HGNC:3356	0.745228	8.23504e-10	***	0/36
ENSG00000136960	ENPP2	5168.1	HGNC:3357	-1.27967	0.00116204	**	1/36
ENSG00000154269	ENPP3	5169.1	HGNC:3358	2.19123	3.13395e-26	***	0/36
ENSG00000135390	ATP5MC2	517.1	HGNC:842	0.385667	5.48692e-16	***	0/36
ENSG00000135390	ATP5MC2	517.2	HGNC:842	0.385667	5.48692e-16	***	0/36
ENSG00000166394	CYB5R2	51700.1	HGNC:24376	0.242378	0.00111975	**	0/36
ENSG00000197142	ACSL5	51703.1	HGNC:16526	0.805864	3.94537e-26	***	0/36
ENSG00000159348	CYB5R1	51706.1	HGNC:13397	0.0899129	0.0419518	*	0/36
ENSG00000091137	SLC26A4	5172.1	HGNC:8818	2.23235	0.00180543	**	0/36
ENSG00000162368	CMPK1	51727.1	HGNC:18170	0.261131	1.16795e-09	***	35/36
ENSG00000100024	UPB1	51733.1	HGNC:16297	-0.652711	4.26755e-05	***	0/36
ENSG00000186153	WWOX	51741.1	HGNC:12799	-0.13385	0.0222664	*	0/36
ENSG00000154518	ATP5MC3	518.1	HGNC:843	0.466273	3.86154e-14	***	0/36
ENSG00000154518	ATP5MC3	518.2	HGNC:843	0.466273	3.86154e-14	***	0/36
ENSG00000154518	ATP5MC3	518.3	HGNC:843	0.466273	3.86154e-14	***	0/36
ENSG00000132423	COQ3	51805.1	HGNC:18175	0.511576	3.82508e-14	***	0/36
ENSG00000109586	GALNT7	51809.1	HGNC:4129	1.79853	4.75973e-59	***	0/36
ENSG00000124299	PEPD	5184.1	HGNC:8840	-0.502635	1.40203e-14	***	0/36
ENSG00000178921	PFAS	5198.1	HGNC:8863	0.753171	1.12834e-35	***	17/36
ENSG00000143727	ACP1	52.1	HGNC:122	0.513143	1.53846e-41	***	0/36
ENSG00000143727	ACP1	52.2	HGNC:122	0.513143	1.53846e-41	***	0/36
ENSG00000143727	ACP1	52.3	HGNC:122	0.513143	1.53846e-41	***	0/36
ENSG00000081923	ATP8B1	5205.1	HGNC:3706	0.727366	9.94419e-26	***	0/36
ENSG00000158571	PFKFB1	5207.1	HGNC:8872	0.57509	3.64428e-10	***	0/36
ENSG00000123836	PFKFB2	5208.1	HGNC:8873	-0.521166	7.99501e-06	***	0/36
ENSG00000170525	PFKFB3	5209.1	HGNC:8874	-0.414998	0.000191228	***	0/36
ENSG00000169020	ATP5ME	521.1	HGNC:846	0.261441	1.13242e-05	***	30/36
ENSG00000114268	PFKFB4	5210.1	HGNC:8875	0.815402	4.92975e-17	***	2/36
ENSG00000141959	PFKL	5211.1	HGNC:8876	0.357994	5.04532e-17	***	0/36
ENSG00000141959	PFKL	5211.2	HGNC:8876	0.357994	5.04532e-17	***	0/36
ENSG00000152556	PFKM	5213.1	HGNC:8877	0.0343119	0.430497	>0.5	0/36
ENSG00000067057	PFKP	5214.1	HGNC:8878	2.17611	8.5028e-68	***	1/36
ENSG00000154723	ATP5PF	522.1	HGNC:847	0.225792	3.56946e-05	***	16/36
ENSG00000154723	ATP5PF	522.2	HGNC:847	0.225792	3.56946e-05	***	16/36
ENSG00000154723	ATP5PF	522.3	HGNC:847	0.225792	3.56946e-05	***	16/36
ENSG00000154723	ATP5PF	522.4	HGNC:847	0.225792	3.56946e-05	***	16/36
ENSG00000154723	ATP5PF	522.5	HGNC:847	0.225792	3.56946e-05	***	16/36
ENSG00000171314	PGAM1	5223.1	HGNC:8888	0.486503	1.12834e-20	***	34/36
ENSG00000164708	PGAM2	5224.1	HGNC:8889	4.05847	1.27812e-114	***	0/36
ENSG00000164708	PGAM2	5224.2	HGNC:8889	4.05847	1.27812e-114	***	0/36
ENSG00000142657	PGD	5226.1	HGNC:8891	0.640484	1.16839e-10	***	36/36
ENSG00000114573	ATP6V1A	523.1	HGNC:851	-0.0354367	0.442384	>0.5	36/36
ENSG00000102144	PGK1	5230.1	HGNC:8896	0.851867	4.0386e-49	***	35/36
ENSG00000170950	PGK2	5232.1	HGNC:8898	2.53502	7.94957e-10	***	0/36
ENSG00000079739	PGM1	5236.1	HGNC:8905	-0.613185	4.22883e-16	***	0/36
ENSG00000013375	PGM3	5238.1	HGNC:8907	0.575401	2.79287e-32	***	6/36
ENSG00000085563	ABCB1	5243.1	HGNC:40	-1.5592	9.39626e-07	***	0/36
ENSG00000005471	ABCB4	5244.1	HGNC:45	2.23305	6.08402e-18	***	0/36
ENSG00000005471	ABCB4	5244.2	HGNC:45	2.23305	6.08402e-18	***	0/36
ENSG00000005471	ABCB4	5244.3	HGNC:45	2.23305	6.08402e-18	***	0/36
ENSG00000116039	ATP6V1B1	525.1	HGNC:853	0.402611	0.0900645	>0.5	0/36
ENSG00000102174	PHEX	5251.1	HGNC:8918	-1.13648	6.95542e-08	***	0/36
ENSG00000147416	ATP6V1B2	526.1	HGNC:854	-0.556369	6.8663e-18	***	36/36
ENSG00000107537	PHYH	5264.1	HGNC:8940	0.103407	0.115114	>0.5	0/36
ENSG00000185883	ATP6V0C	527.1	HGNC:855	-0.237061	0.000909601	***	36/36
ENSG00000165195	PIGA	5277.1	HGNC:8957	-0.476677	0.00292533	**	0/36
ENSG00000165195	PIGA	5277.2	HGNC:8957	-0.476677	0.00292533	**	0/36
ENSG00000165195	PIGA	5277.3	HGNC:8957	-0.476677	0.00292533	**	0/36
ENSG00000135845	PIGC	5279.1	HGNC:8960	0.627998	1.3242e-26	***	0/36
ENSG00000135845	PIGC	5279.2	HGNC:8960	0.627998	1.3242e-26	***	0/36
ENSG00000155097	ATP6V1C1	528.1	HGNC:856	0.364423	4.40804e-16	***	34/36
ENSG00000155097	ATP6V1C1	528.2	HGNC:856	0.364423	4.40804e-16	***	34/36
ENSG00000151665	PIGF	5281.1	HGNC:8962	0.511958	1.32935e-19	***	0/36
ENSG00000151665	PIGF	5281.2	HGNC:8962	0.511958	1.32935e-19	***	0/36
ENSG00000100564	PIGH	5283.1	HGNC:8964	0.0372633	0.464534	>0.5	20/36
ENSG00000011405	PIK3C2A	5286.1	HGNC:8971	-0.250708	0.000741643	***	0/36
ENSG00000133056	PIK3C2B	5287.1	HGNC:8972	-0.299068	0.0002632	***	0/36
ENSG00000139144	PIK3C2G	5288.1	HGNC:8973	2.26855	4.74607e-06	***	0/36
ENSG00000078142	PIK3C3	5289.1	HGNC:8974	-0.289819	1.12942e-13	***	35/36
ENSG00000131100	ATP6V1E1	529.1	HGNC:857	-0.289152	5.84597e-13	***	36/36
ENSG00000121879	PIK3CA	5290.1	HGNC:8975	-0.203865	2.36382e-05	***	12/36
ENSG00000051382	PIK3CB	5291.1	HGNC:8976	0.232667	6.6096e-07	***	0/36
ENSG00000171608	PIK3CD	5293.1	HGNC:8977	-0.0191248	0.800165	>0.5	0/36
ENSG00000105851	PIK3CG	5294.1	HGNC:8978	-0.491138	1.42655e-06	***	0/36
ENSG00000145675	PIK3R1	5295.1	HGNC:8979	-0.96146	8.2721e-23	***	0/36
ENSG00000145675	PIK3R1	5295.2	HGNC:8979	-0.96146	8.2721e-23	***	0/36
ENSG00000145675	PIK3R1	5295.3	HGNC:8979	-0.96146	8.2721e-23	***	0/36
ENSG00000105647	PIK3R2	5296.1	HGNC:8980	1.03869	4.64947e-31	***	0/36
ENSG00000241973	PI4KA	5297.1	HGNC:8983	-0.114424	0.0136734	*	35/36
ENSG00000143393	PI4KB	5298.1	HGNC:8984	0.316371	2.50109e-20	***	6/36
ENSG00000134575	ACP2	53.1	HGNC:123	0.256373	4.13214e-06	***	0/36
ENSG00000150867	PIP4K2A	5305.1	HGNC:8997	-0.0886367	0.102719	>0.5	0/36
ENSG00000143627	PKLR	5313.1	HGNC:9020	2.16511	0.000433816	***	0/36
ENSG00000143627	PKLR	5313.2	HGNC:9020	2.16511	0.000433816	***	0/36
ENSG00000067225	PKM	5315.1	HGNC:9021	0.976881	1.00572e-62	***	34/36
ENSG00000067225	PKM	5315.2	HGNC:9021	0.976881	1.00572e-62	***	34/36
ENSG00000067225	PKM	5315.3	HGNC:9021	0.976881	1.00572e-62	***	34/36
ENSG00000170890	PLA2G1B	5319.1	HGNC:9030	-2.08345	1.2987e-19	***	0/36
ENSG00000188257	PLA2G2A	5320.1	HGNC:9031	-0.674345	0.441467	>0.5	0/36
ENSG00000116711	PLA2G4A	5321.1	HGNC:9035	2.42523	4.246e-32	***	0/36
ENSG00000127472	PLA2G5	5322.1	HGNC:9038	-1.15911	2.46422e-12	***	0/36
ENSG00000117410	ATP6V0B	533.1	HGNC:861	0.111855	0.246831	>0.5	36/36
ENSG00000137841	PLCB2	5330.1	HGNC:9055	-0.406868	0.00137067	**	0/36
ENSG00000149782	PLCB3	5331.1	HGNC:9056	0.401748	5.59397e-13	***	0/36
ENSG00000101333	PLCB4	5332.1	HGNC:9059	-0.60054	8.27369e-09	***	0/36
ENSG00000101333	PLCB4	5332.2	HGNC:9059	-0.60054	8.27369e-09	***	0/36
ENSG00000187091	PLCD1	5333.1	HGNC:9060	-0.583521	5.73517e-21	***	0/36
ENSG00000115896	PLCL1	5334.1	HGNC:9063	-1.65445	8.32991e-25	***	0/36
ENSG00000124181	PLCG1	5335.1	HGNC:9065	0.192934	0.00308731	**	0/36
ENSG00000124181	PLCG1	5335.2	HGNC:9065	0.192934	0.00308731	**	0/36
ENSG00000152782	PANK1	53354.1	HGNC:8598	0.542513	1.90164e-12	***	0/36
ENSG00000152782	PANK1	53354.2	HGNC:8598	0.542513	1.90164e-12	***	0/36
ENSG00000152782	PANK1	53354.3	HGNC:8598	0.542513	1.90164e-12	***	0/36
ENSG00000197943	PLCG2	5336.1	HGNC:9066	-0.503156	1.24148e-09	***	0/36
ENSG00000075651	PLD1	5337.1	HGNC:9067	0.354136	1.39168e-08	***	0/36
ENSG00000129219	PLD2	5338.1	HGNC:9068	0.0865336	0.0485486	*	0/36
ENSG00000213760	ATP6V1G2	534.1	HGNC:862	0.0698274	0.495748	>0.5	0/36
ENSG00000213760	ATP6V1G2	534.2	HGNC:862	0.0698274	0.495748	>0.5	0/36
ENSG00000033627	ATP6V0A1	535.1	HGNC:865	-0.358537	1.17634e-11	***	2/36
ENSG00000135697	BCO1	53630.1	HGNC:13815	2.50098	3.12672e-38	***	0/36
ENSG00000100417	PMM1	5372.1	HGNC:9114	-0.373421	9.54078e-08	***	0/36
ENSG00000140650	PMM2	5373.1	HGNC:9115	1.16852	3.32806e-56	***	11/36
ENSG00000241837	ATP5PO	539.1	HGNC:850	0.0651096	0.289621	>0.5	17/36
ENSG00000137857	DUOX1	53905.1	HGNC:3062	-2.50254	1.52257e-25	***	0/36
ENSG00000137857	DUOX1	53905.2	HGNC:3062	-2.50254	1.52257e-25	***	0/36
ENSG00000139155	SLCO1C1	53919.1	HGNC:13819	0.0951737	0.6439	>0.5	0/36
ENSG00000128274	A4GALT	53947.1	HGNC:18149	0.0428035	0.616103	>0.5	0/36
ENSG00000102575	ACP5	54.1	HGNC:124	-1.70193	3.89771e-14	***	0/36
ENSG00000160190	SLC37A1	54020.1	HGNC:11024	0.174153	0.00163934	**	0/36
ENSG00000175535	PNLIP	5406.1	HGNC:9155	1.36269	0.386067	>0.5	0/36
ENSG00000187021	PNLIPRP1	5407.1	HGNC:9156	1.39387	0.00217597	**	0/36
ENSG00000266200	PNLIPRP2	5408.1	HGNC:9157	0.0461462	0.925419	>0.5
ENSG00000141744	PNMT	5409.1	HGNC:9160	-1.04361	0.000127461	***	0/36
ENSG00000095380	NANS	54187.1	HGNC:19237	0.422429	3.3073e-14	***	0/36
ENSG00000101323	HAO1	54363.1	HGNC:4809	3.68832	0.0227702	*	0/36
ENSG00000134294	SLC38A2	54407.1	HGNC:13448	-0.0810987	0.344695	>0.5	12/36
ENSG00000105852	PON3	5446.1	HGNC:9206	0.81169	2.23808e-12	***	0/36
ENSG00000033100	CHPF2	54480.1	HGNC:29270	1.04795	3.08902e-80	***	0/36
ENSG00000135226	UGT2B28	54490.1	HGNC:13479	7.39733	0.000354693	***	0/36
ENSG00000146151	HMGCLL1	54511.1	HGNC:21359	-1.69285	1.39567e-19	***	0/36
ENSG00000147123	NDUFB11	54539.1	HGNC:20372	0.57593	2.94228e-24	***	14/36
ENSG00000242515	UGT1A10	54575.1	HGNC:12531	7.80777	0.002975	**	0/36
ENSG00000242366	UGT1A8	54576.1	HGNC:12540	6.98543	0.0120457	*	0/36
ENSG00000244122	UGT1A7	54577.1	HGNC:12539	4.31711	0.00075862	***	0/36
ENSG00000167165	UGT1A6	54578.1	HGNC:12538	4.59735	1.24744e-12	***	0/36
ENSG00000240224	UGT1A5	54579.1	HGNC:12537	6.46024	1.08708e-12	***	0/36
ENSG00000241119	UGT1A9	54600.1	HGNC:12541	0.841942	0.0378027	*	0/36
ENSG00000180817	PPA1	5464.1	HGNC:9226	0.309279	5.27552e-11	***	35/36
ENSG00000244474	UGT1A4	54657.1	HGNC:12536	4.9319	1.37972e-11	***	0/36
ENSG00000241635	UGT1A1	54658.1	HGNC:12530	5.85237	0.00211711	**	0/36
ENSG00000243135	UGT1A3	54659.1	HGNC:12535	7.9114	8.85506e-10	***	0/36
ENSG00000088766	CRLS1	54675.1	HGNC:16148	-0.452317	1.06578e-07	***	34/36
ENSG00000005469	CROT	54677.1	HGNC:2366	0.059895	0.219207	>0.5	0/36
ENSG00000111261	MANSC1	54682.1	HGNC:25505	0.328397	1.14517e-05	***	0/36
ENSG00000128059	PPAT	5471.1	HGNC:9238	1.95374	9.44309e-102	***	24/36
ENSG00000163817	SLC6A20	54716.1	HGNC:30927	-0.587503	0.00940144	**	0/36
ENSG00000064601	CTSA	5476.1	HGNC:9251	0.664768	2.36439e-25	***	0/36
ENSG00000223572	CKMT1A	548596.1	HGNC:31736	2.94364	1.24065e-42	***
ENSG00000174227	PIGG	54872.1	HGNC:25985	0.337988	1.46386e-20	***	0/36
ENSG00000197977	ELOVL2	54898.1	HGNC:14416	1.77546	1.51475e-10	***	0/36
ENSG00000148090	AUH	549.1	HGNC:890	-0.162067	0.000394501	***	0/36
ENSG00000147548	NSD3	54904.1	HGNC:12767	0.288759	9.07151e-06	***	0/36
ENSG00000198276	UCKL1	54963.1	HGNC:15938	0.63575	9.34541e-37	***	0/36
ENSG00000163964	PIGX	54965.1	HGNC:26046	0.432555	2.74363e-23	***	0/36
ENSG00000143224	PPOX	5498.1	HGNC:9280	0.358437	1.5349e-05	***	1/36
ENSG00000106733	NMRK1	54981.1	HGNC:26057	-0.212718	0.000380419	***	0/36
ENSG00000183549	ACSM5	54988.1	HGNC:26060	-1.02415	8.22625e-10	***	0/36
ENSG00000151093	OXSM	54995.1	HGNC:26063	0.42732	1.14229e-10	***	4/36
ENSG00000014257	ACPP	55.1	HGNC:125	0.000215959	0.997993	>0.5	0/36
ENSG00000132517	SLC52A1	55065.1	HGNC:30225	1.2086	1.50146e-18	***	0/36
ENSG00000090857	PDPR	55066.1	HGNC:30264	0.0269893	0.655392	>0.5	0/36
ENSG00000139209	SLC38A4	55089.1	HGNC:14679	1.92996	1.11325e-08	***	0/36
ENSG00000108439	PNPO	55163.1	HGNC:30260	0.527013	1.15034e-27	***	0/36
ENSG00000172890	NADSYN1	55191.1	HGNC:29832	0.561533	4.03238e-29	***	0/36
ENSG00000185973	TMLHE	55217.1	HGNC:18308	0.19981	0.0041293	**	0/36
ENSG00000143845	ETNK2	55224.1	HGNC:25575	1.44298	2.43034e-52	***	0/36
ENSG00000157881	PANK4	55229.1	HGNC:19366	0.053633	0.12464	>0.5	0/36
ENSG00000142494	SLC47A1	55244.1	HGNC:25588	-0.588618	3.8861e-06	***	1/36
ENSG00000182551	ADI1	55256.1	HGNC:30576	0.111692	0.0862109	>0.5	0/36
ENSG00000121310	ECHDC2	55268.1	HGNC:23408	0.0998413	0.222528	>0.5	1/36
ENSG00000169299	PGM2	55276.1	HGNC:8906	0.19283	0.000426964	***	0/36
ENSG00000172456	FGGY	55277.1	HGNC:25610	-0.144451	0.151082	>0.5	0/36
ENSG00000151116	UEVLD	55293.1	HGNC:30866	0.107716	0.00105473	**	0/36
ENSG00000172296	SPTLC3	55304.1	HGNC:16253	-0.499569	1.50224e-06	***	0/36
ENSG00000135002	RFK	55312.1	HGNC:30324	0.381868	1.05898e-06	***	20/36
ENSG00000198246	SLC29A3	55315.1	HGNC:23096	-0.20518	0.10912	>0.5	0/36
ENSG00000155189	AGPAT5	55326.1	HGNC:20886	0.664291	2.73329e-21	***	1/36
ENSG00000078124	ACER3	55331.1	HGNC:16066	-0.6935	2.73905e-18	***	0/36
ENSG00000181830	SLC35C1	55343.1	HGNC:20197	0.55121	7.35153e-16	***	0/36
ENSG00000016391	CHDH	55349.1	HGNC:24288	0.428177	9.60863e-08	***	0/36
ENSG00000093134	VNN3	55350.1	HGNC:16431	-0.636182	0.0321607	*
ENSG00000093134	VNN3	55350.2	HGNC:16431	-0.636182	0.0321607	*
ENSG00000093134	VNN3	55350.3	HGNC:16431	-0.636182	0.0321607	*
ENSG00000155252	PI4K2A	55361.1	HGNC:30031	-0.267154	7.78035e-05	***	0/36
ENSG00000131238	PPT1	5538.1	HGNC:9325	-0.28982	3.55032e-07	***	0/36
ENSG00000169826	CSGALNACT2	55454.1	HGNC:24292	-0.26709	1.22666e-06	***	0/36
ENSG00000139163	ETNK1	55500.1	HGNC:24649	0.33815	2.2238e-07	***	0/36
ENSG00000136213	CHST12	55501.1	HGNC:17423	0.100935	0.0179617	*	0/36
ENSG00000103056	SMPD3	55512.1	HGNC:14240	0.526004	0.0029301	**	0/36
ENSG00000103056	SMPD3	55512.2	HGNC:14240	0.526004	0.0029301	**	0/36
ENSG00000164574	GALNT10	55568.1	HGNC:19873	0.59276	1.52325e-16	***	1/36
ENSG00000164574	GALNT10	55568.2	HGNC:19873	0.59276	1.52325e-16	***	1/36
ENSG00000124357	NAGK	55577.1	HGNC:17174	0.126814	0.0309723	*	0/36
ENSG00000100253	MIOX	55586.1	HGNC:14522	3.95668	8.11162e-17	***	0/36
ENSG00000102043	MTMR8	55613.1	HGNC:16825	-0.0582488	0.396425	>0.5	0/36
ENSG00000085998	POMGNT1	55624.1	HGNC:19139	0.236602	1.60701e-13	***	0/36
ENSG00000136699	SMPD4	55627.1	HGNC:32949	0.611307	3.53845e-52	***	1/36
ENSG00000060642	PIGV	55650.1	HGNC:26031	0.172717	0.000112077	***	4/36
ENSG00000133313	CNDP2	55748.1	HGNC:24437	-0.0827033	0.02041	*	0/36
ENSG00000006530	AGK	55750.1	HGNC:21869	0.564947	1.44746e-61	***	0/36
ENSG00000102595	UGGT2	55757.1	HGNC:15664	0.712253	5.16887e-46	***	0/36
ENSG00000147408	CSGALNACT1	55790.1	HGNC:24290	-0.402232	0.000193632	***	0/36
ENSG00000070526	ST6GALNAC1	55808.1	HGNC:23614	1.97478	1.289e-40	***	0/36
ENSG00000143199	ADCY10	55811.1	HGNC:21285	1.36858	2.02499e-14	***	0/36
ENSG00000115425	PECR	55825.1	HGNC:18281	-0.374224	8.45504e-08	***	0/36
ENSG00000016864	GLT8D1	55830.1	HGNC:24870	0.0986109	0.00467166	**	0/36
ENSG00000112304	ACOT13	55856.1	HGNC:20999	0.350098	1.01762e-08	***	0/36
ENSG00000168065	SLC22A11	55867.1	HGNC:18120	2.35475	4.45338e-07	***	0/36
ENSG00000116539	ASH1L	55870.1	HGNC:19088	0.448143	1.75691e-08	***	3/36
ENSG00000131069	ACSS2	55902.1	HGNC:15814	-0.599235	8.29631e-12	***	0/36
ENSG00000131069	ACSS2	55902.2	HGNC:15814	-0.599235	8.29631e-12	***	0/36
ENSG00000005483	KMT2E	55904.1	HGNC:18541	-0.140076	0.0220758	*	0/36
ENSG00000111726	CMAS	55907.1	HGNC:18290	0.716402	2.11729e-18	***	2/36
ENSG00000184752	NDUFA12	55967.1	HGNC:23987	0.411883	5.04142e-14	***	0/36
ENSG00000100033	PRODH	5625.1	HGNC:9453	0.248897	0.116422	>0.5	19/36
ENSG00000125772	GPCPD1	56261.1	HGNC:26957	0.0119329	0.900905	>0.5	0/36
ENSG00000130876	SLC7A10	56301.1	HGNC:11058	4.71099	1.58424e-14	***	0/36
ENSG00000147224	PRPS1	5631.1	HGNC:9462	0.260727	2.12868e-12	***	0/36
ENSG00000101911	PRPS2	5634.1	HGNC:9465	0.875804	3.22976e-20	***	1/36
ENSG00000047230	CTPS2	56474.1	HGNC:2520	0.645588	1.7557e-56	***	0/36
ENSG00000147119	CHST7	56548.1	HGNC:13817	-0.786094	2.90461e-16	***	0/36
ENSG00000197746	PSAP	5660.1	HGNC:9498	-0.350496	0.000239959	***	0/36
ENSG00000109667	SLC2A9	56606.1	HGNC:13446	-1.00686	2.18886e-14	***	0/36
ENSG00000109667	SLC2A9	56606.2	HGNC:13446	-1.00686	2.18886e-14	***	0/36
ENSG00000148384	INPP5E	56623.1	HGNC:21474	0.108312	0.0385297	*	0/36
ENSG00000188611	ASAH2	56624.1	HGNC:18860	1.34601	1.46119e-38	***	0/36
ENSG00000063176	SPHK2	56848.1	HGNC:18859	0.140092	0.00832391	**	0/36
ENSG00000136731	UGGT1	56886.1	HGNC:15663	0.729684	4.55656e-45	***	0/36
ENSG00000160216	AGPAT3	56894.1	HGNC:326	0.0130859	0.711679	>0.5	0/36
ENSG00000160216	AGPAT3	56894.2	HGNC:326	0.0130859	0.711679	>0.5	0/36
ENSG00000026652	AGPAT4	56895.1	HGNC:20885	-1.05572	8.93924e-26	***	0/36
ENSG00000164039	BDH2	56898.1	HGNC:32389	-0.445332	3.75536e-13	***	0/36
ENSG00000106392	C1GALT1	56913.1	HGNC:24337	0.768046	3.04099e-22	***	0/36
ENSG00000078070	MCCC1	56922.1	HGNC:6936	-0.152182	0.0223483	*	0/36
ENSG00000205309	NT5M	56953.1	HGNC:15769	0.822164	1.63749e-18	***	0/36
ENSG00000114021	NIT2	56954.1	HGNC:29878	0.65279	1.02263e-29	***	0/36
ENSG00000163389	POGLUT1	56983.1	HGNC:22954	0.0452571	0.376612	>0.5	1/36
ENSG00000111666	CHPT1	56994.1	HGNC:17852	-0.731265	4.31129e-19	***	0/36
ENSG00000136881	BAAT	570.1	HGNC:932	1.85926	1.89588e-08	***	0/36
ENSG00000198074	AKR1B10	57016.1	HGNC:382	7.36993	2.92616e-10	***	0/36
ENSG00000241360	PDXP	57026.1	HGNC:30259	0.640715	1.08571e-10	***	0/36
ENSG00000104888	SLC17A7	57030.1	HGNC:16704	0.71637	0.123102	>0.5	0/36
ENSG00000091664	SLC17A6	57084.1	HGNC:16703	1.76157	0.356255	>0.5	0/36
ENSG00000165078	CPA6	57094.1	HGNC:17245	0.933037	0.000258798	***	0/36
ENSG00000177666	PNPLA2	57104.1	HGNC:30802	-0.572785	1.57878e-17	***	0/36
ENSG00000132677	RHBG	57127.1	HGNC:14572	4.90217	1.98619e-39	***
ENSG00000167130	DOLPP1	57171.1	HGNC:29565	0.89792	3.51319e-49	***	10/36
ENSG00000206190	ATP10A	57194.1	HGNC:13542	-0.89334	3.54503e-15	***	0/36
ENSG00000143515	ATP8B2	57198.1	HGNC:13534	0.0506107	0.4702	>0.5	0/36
ENSG00000146733	PSPH	5723.1	HGNC:9577	1.25123	6.74086e-30	***	1/36
ENSG00000171862	PTEN	5728.1	HGNC:9588	-0.256399	4.18642e-07	***	0/36
ENSG00000144290	SLC4A10	57282.1	HGNC:13811	0.623879	0.00461871	**	0/36
ENSG00000107317	PTGDS	5730.1	HGNC:9592	-1.64105	1.23832e-14	***	0/36
ENSG00000111732	AICDA	57379.1	HGNC:13203	-0.63732	0.161276	>0.5	0/36
ENSG00000147003	CLTRN	57393.1	HGNC:29437	1.53707	3.56507e-10	***	0/36
ENSG00000124212	PTGIS	5740.1	HGNC:9603	-1.19841	6.77808e-07	***	0/36
ENSG00000185052	SLC24A3	57419.1	HGNC:10977	-0.904354	5.25431e-18	***	0/36
ENSG00000095303	PTGS1	5742.1	HGNC:9604	-0.442165	2.36242e-05	***	0/36
ENSG00000073756	PTGS2	5743.1	HGNC:9605	-0.053619	0.800894	>0.5	0/36
ENSG00000124140	SLC12A5	57468.1	HGNC:13818	0.906605	2.28546e-12	***	0/36
ENSG00000172508	CARNS1	57571.1	HGNC:29268	0.523545	0.0564331	>0.5	1/36
ENSG00000240857	RDH14	57665.1	HGNC:19979	0.190091	1.13555e-09	***	0/36
ENSG00000119927	GPAM	57678.1	HGNC:24865	0.402931	9.76374e-05	***	0/36
ENSG00000070610	GBA2	57704.1	HGNC:18986	-0.0163284	0.746296	>0.5	0/36
ENSG00000152254	G6PC2	57818.1	HGNC:28906	-1.28798	0.000112355	***	0/36
ENSG00000171903	CYP4F11	57834.1	HGNC:13265	2.94513	5.88771e-19	***	9/36
ENSG00000188687	SLC4A5	57835.1	HGNC:18168	-0.127536	0.490444	>0.5	16/36
ENSG00000188687	SLC4A5	57835.2	HGNC:18168	-0.127536	0.490444	>0.5	16/36
ENSG00000188687	SLC4A5	57835.3	HGNC:18168	-0.127536	0.490444	>0.5	16/36
ENSG00000188687	SLC4A5	57835.4	HGNC:18168	-0.127536	0.490444	>0.5	16/36
ENSG00000150787	PTS	5805.1	HGNC:9689	0.831323	7.66544e-25	***	0/36
ENSG00000117528	ABCD3	5825.1	HGNC:67	0.0103626	0.818951	>0.5	1/36
ENSG00000183010	PYCR1	5831.1	HGNC:9721	3.73699	5.22609e-130	***	1/36
ENSG00000183010	PYCR1	5831.2	HGNC:9721	3.73699	5.22609e-130	***	1/36
ENSG00000059573	ALDH18A1	5832.1	HGNC:9722	1.65701	6.70624e-138	***	6/36
ENSG00000185813	PCYT2	5833.1	HGNC:8756	0.202497	0.000705852	***	1/36
ENSG00000100994	PYGB	5834.1	HGNC:9723	0.744158	2.08213e-22	***	0/36
ENSG00000100504	PYGL	5836.1	HGNC:9725	0.651413	2.7088e-19	***	0/36
ENSG00000068976	PYGM	5837.1	HGNC:9726	-1.04437	2.49895e-13	***	5/36
ENSG00000145293	ENOPH1	58478.1	HGNC:24599	0.588259	7.88087e-38	***	0/36
ENSG00000055609	KMT2C	58508.1	HGNC:13726	0.252125	0.00228534	**	0/36
ENSG00000250799	PRODH2	58510.1	HGNC:17325	3.44538	0.27739	>0.5	7/36
ENSG00000060982	BCAT1	586.1	HGNC:976	0.720326	7.8105e-05	***	0/36
ENSG00000151552	QDPR	5860.1	HGNC:9752	-0.786369	8.2723e-28	***	0/36
ENSG00000105552	BCAT2	587.1	HGNC:977	0.0857817	0.0862584	>0.5	0/36
ENSG00000114200	BCHE	590.1	HGNC:983	-2.3301	6.93408e-12	***	0/36
ENSG00000130234	ACE2	59272.1	HGNC:13557	1.67421	1.34398e-07	***	0/36
ENSG00000248098	BCKDHA	593.1	HGNC:986	-0.0201791	0.722471	>0.5	0/36
ENSG00000083123	BCKDHB	594.1	HGNC:987	0.0547719	0.194341	>0.5	0/36
ENSG00000083123	BCKDHB	594.2	HGNC:987	0.0547719	0.194341	>0.5	0/36
ENSG00000114115	RBP1	5947.1	HGNC:9919	-0.33001	0.0107337	*	0/36
ENSG00000114113	RBP2	5948.1	HGNC:9920	-2.8218	1.20893e-19	***	0/36
ENSG00000138207	RBP4	5950.1	HGNC:9922	-1.93619	5.22423e-13	***	0/36
ENSG00000135437	RDH5	5959.1	HGNC:9940	0.730094	2.44873e-13	***	0/36
ENSG00000102032	RENBP	5973.1	HGNC:9959	-0.551574	1.38325e-09	***	0/36
ENSG00000112077	RHAG	6005.1	HGNC:10006	1.88669	0.265849	>0.5	0/36
ENSG00000125454	SLC25A19	60386.1	HGNC:14409	0.0745227	0.228598	>0.5	2/36
ENSG00000012660	ELOVL5	60481.1	HGNC:21308	0.0985751	0.0482519	*	0/36
ENSG00000115665	SLC5A7	60482.1	HGNC:14025	-1.22699	0.000710887	***	0/36
ENSG00000138621	PPCDC	60490.1	HGNC:28107	0.280538	5.38249e-06	***	5/36
ENSG00000129128	SPCS3	60559.1	HGNC:26212	0.0950329	0.0225014	*	36/36
ENSG00000197713	RPE	6120.1	HGNC:10293	0.836197	4.42855e-50	***	36/36
ENSG00000197713	RPE	6120.2	HGNC:10293	0.836197	4.42855e-50	***	36/36
ENSG00000161267	BDH1	622.1	HGNC:1027	1.35907	3.43612e-44	***	0/36
ENSG00000161267	BDH1	622.2	HGNC:1027	1.35907	3.43612e-44	***	0/36
ENSG00000161267	BDH1	622.3	HGNC:1027	1.35907	3.43612e-44	***	0/36
ENSG00000167325	RRM1	6240.1	HGNC:10451	0.744933	6.32314e-53	***	36/36
ENSG00000171848	RRM2	6241.1	HGNC:10452	3.20943	5.25692e-80	***	36/36
ENSG00000005187	ACSM3	6296.1	HGNC:10522	0.104804	0.270196	>0.5	0/36
ENSG00000130066	SAT1	6303.1	HGNC:10540	-0.0427516	0.599481	>0.5	0/36
ENSG00000052802	MSMO1	6307.1	HGNC:10545	-1.07935	1.03184e-16	***	0/36
ENSG00000109929	SC5D	6309.1	HGNC:10547	0.77943	5.13829e-09	***	1/36
ENSG00000099194	SCD	6319.1	HGNC:10571	-0.844236	3.15885e-11	***	24/36
ENSG00000116171	SCP2	6342.1	HGNC:10606	-0.0622384	0.0989449	>0.5	1/36
ENSG00000145692	BHMT	635.1	HGNC:1047	3.23005	0.17839	>0.5	0/36
ENSG00000073578	SDHA	6389.1	HGNC:10680	0.641394	1.05599e-44	***	16/36
ENSG00000117118	SDHB	6390.1	HGNC:10681	0.160078	0.00036994	***	26/36
ENSG00000143252	SDHC	6391.1	HGNC:10682	0.488282	7.95352e-26	***	33/36
ENSG00000178234	GALNT11	63917.1	HGNC:19875	0.200615	1.09967e-06	***	0/36
ENSG00000204370	SDHD	6392.1	HGNC:10683	-0.0856487	0.120156	>0.5	35/36
ENSG00000198754	OXCT2	64064.1	HGNC:18606	1.58244	6.70369e-21	***	0/36
ENSG00000107902	LHPP	64077.1	HGNC:30042	0.488749	1.60166e-14	***	0/36
ENSG00000197506	SLC28A3	64078.1	HGNC:16484	1.27189	9.65523e-10	***	0/36
ENSG00000171174	RBKS	64080.1	HGNC:30325	-0.138636	0.0983177	>0.5	0/36
ENSG00000131844	MCCC2	64087.1	HGNC:6937	0.681817	6.4227e-52	***	0/36
ENSG00000167363	FN3K	64122.1	HGNC:24822	0.580753	1.16599e-21	***	0/36
ENSG00000103489	XYLT1	64131.1	HGNC:15516	0.487462	4.28693e-07	***	0/36
ENSG00000015532	XYLT2	64132.1	HGNC:15517	0.74581	1.48342e-48	***	21/36
ENSG00000184227	ACOT1	641371.1	HGNC:33128	-0.788091	1.99443e-06	***	0/36
ENSG00000205669	ACOT6	641372.1	HGNC:33159	1.26398	3.3025e-06	***	0/36
	TMEM91	641649.1	HGNC:32393				0/36
ENSG00000167261	DPEP2	64174.1	HGNC:23028	-2.10133	2.47852e-27	***	1/36
ENSG00000141096	DPEP3	64180.1	HGNC:23029	0.969969	0.0811785	>0.5	2/36
ENSG00000170364	SETMAR	6419.1	HGNC:10762	0.0319976	0.556219	>0.5	0/36
ENSG00000137868	STRA6	64220.1	HGNC:30650	4.51007	7.18481e-31	***	0/36
ENSG00000138075	ABCG5	64240.1	HGNC:13886	0.525171	0.0425968	*	0/36
ENSG00000143921	ABCG8	64241.1	HGNC:13887	2.96965	0.000314372	***	0/36
ENSG00000165671	NSD1	64324.1	HGNC:14234	0.166138	0.00116189	**	9/36
ENSG00000106605	BLVRA	644.1	HGNC:1062	0.149274	0.00117803	**	0/36
ENSG00000163719	MTMR14	64419.1	HGNC:26190	-0.345225	4.90695e-14	***	0/36
ENSG00000205318	GCNT2P1	644378.1	HGNC:21623	-0.0831615	0.661792	>0.5
ENSG00000181523	SGSH	6448.1	HGNC:10818	0.199908	6.60872e-06	***	0/36
ENSG00000251287	ALG1L2	644974.1	HGNC:37258	2.1651	1.32563e-80	***
ENSG00000197253	TPSB2	64499.1	HGNC:14120	-1.75151	8.32965e-11	***
ENSG00000090013	BLVRB	645.1	HGNC:1063	0.0472941	0.537734	>0.5	0/36
ENSG00000265788	NOS2P1	645740.1	HGNC:7875	3.49013	0.0059406	**
ENSG00000138653	NDST4	64579.1	HGNC:20779	2.21252	0.000184168	***	0/36
ENSG00000158786	PLA2G2F	64600.1	HGNC:30040	5.19694	3.67581e-11	***	0/36
ENSG00000205186	FABP9	646480.1	HGNC:3563	1.16905	0.00855753	**
ENSG00000197416	FABP12	646486.1	HGNC:34524	-1.66707	0.000495789	***	0/36
ENSG00000176974	SHMT1	6470.1	HGNC:10850	0.406127	4.16764e-12	***	1/36
ENSG00000176974	SHMT1	6470.2	HGNC:10850	0.406127	4.16764e-12	***	1/36
ENSG00000162040	HS3ST6	64711.1	HGNC:14178	-0.216732	0.516272	>0.5	0/36
ENSG00000182199	SHMT2	6472.1	HGNC:10852	1.49494	1.00069e-75	***	1/36
ENSG00000105520	PLPPR2	64748.1	HGNC:29566	0.251571	2.78193e-06	***	0/36
ENSG00000185420	SMYD3	64754.1	HGNC:15513	0.938515	2.07599e-38	***	0/36
ENSG00000090402	SI	6476.1	HGNC:10856	2.993	0.00471511	**	0/36
ENSG00000100422	CERK	64781.1	HGNC:19256	0.159823	0.00142882	**	0/36
ENSG00000100422	CERK	64781.2	HGNC:19256	0.159823	0.00142882	**	0/36
ENSG00000173614	NMNAT1	64802.1	HGNC:17877	0.023228	0.601302	>0.5	2/36
ENSG00000021461	CYP3A43	64816.1	HGNC:17450	0.412528	0.047408	*	0/36
ENSG00000021461	CYP3A43	64816.2	HGNC:17450	0.412528	0.047408	*	0/36
ENSG00000021461	CYP3A43	64816.3	HGNC:17450	0.412528	0.047408	*	0/36
ENSG00000008513	ST3GAL1	6482.1	HGNC:10862	-0.0467024	0.602964	>0.5	1/36
ENSG00000008513	ST3GAL1	6482.2	HGNC:10862	-0.0467024	0.602964	>0.5	1/36
ENSG00000157350	ST3GAL2	6483.1	HGNC:10863	-0.555014	7.29125e-15	***	0/36
ENSG00000066322	ELOVL1	64834.1	HGNC:14418	0.109267	0.000970811	***	12/36
ENSG00000110080	ST3GAL4	6484.1	HGNC:10864	0.292468	0.000133634	***	0/36
ENSG00000100522	GNPNAT1	64841.1	HGNC:19980	1.496	2.22403e-56	***	15/36
ENSG00000158296	SLC13A3	64849.1	HGNC:14430	1.3065	4.06722e-09	***	0/36
ENSG00000158296	SLC13A3	64849.2	HGNC:14430	1.3065	4.06722e-09	***	0/36
ENSG00000164089	ETNPPL	64850.1	HGNC:14404	6.24672	8.80568e-08	***	0/36
ENSG00000126091	ST3GAL3	6487.1	HGNC:10866	-0.204796	6.87517e-05	***	0/36
ENSG00000126091	ST3GAL3	6487.10	HGNC:10866	-0.204796	6.87517e-05	***	0/36
ENSG00000126091	ST3GAL3	6487.11	HGNC:10866	-0.204796	6.87517e-05	***	0/36
ENSG00000126091	ST3GAL3	6487.2	HGNC:10866	-0.204796	6.87517e-05	***	0/36
ENSG00000126091	ST3GAL3	6487.3	HGNC:10866	-0.204796	6.87517e-05	***	0/36
ENSG00000126091	ST3GAL3	6487.4	HGNC:10866	-0.204796	6.87517e-05	***	0/36
ENSG00000126091	ST3GAL3	6487.5	HGNC:10866	-0.204796	6.87517e-05	***	0/36
ENSG00000126091	ST3GAL3	6487.6	HGNC:10866	-0.204796	6.87517e-05	***	0/36
ENSG00000126091	ST3GAL3	6487.7	HGNC:10866	-0.204796	6.87517e-05	***	0/36
ENSG00000126091	ST3GAL3	6487.8	HGNC:10866	-0.204796	6.87517e-05	***	0/36
ENSG00000126091	ST3GAL3	6487.9	HGNC:10866	-0.204796	6.87517e-05	***	0/36
ENSG00000111728	ST8SIA1	6489.1	HGNC:10869	-0.392545	0.000444987	***	0/36
ENSG00000132793	LPIN3	64900.1	HGNC:14451	0.853706	2.74224e-28	***	0/36
ENSG00000113492	AGXT2	64902.1	HGNC:14412	2.02648	0.0746891	>0.5	0/36
ENSG00000225697	SLC26A6	65010.1	HGNC:14472	1.41709	3.25516e-53	***	0/36
ENSG00000225697	SLC26A6	65010.2	HGNC:14472	1.41709	3.25516e-53	***	0/36
ENSG00000225697	SLC26A6	65010.3	HGNC:14472	1.41709	3.25516e-53	***	0/36
ENSG00000106688	SLC1A1	6505.1	HGNC:10939	-2.15268	2.91363e-18	***	0/36
ENSG00000110436	SLC1A2	6506.1	HGNC:10940	-0.68169	1.63835e-05	***	0/36
ENSG00000079215	SLC1A3	6507.1	HGNC:10941	-0.217384	0.188029	>0.5	0/36
ENSG00000114923	SLC4A3	6508.1	HGNC:11029	1.87094	7.01469e-35	***	0/36
ENSG00000114923	SLC4A3	6508.2	HGNC:11029	1.87094	7.01469e-35	***	0/36
ENSG00000115902	SLC1A4	6509.1	HGNC:10942	1.14526	7.535e-59	***	0/36
ENSG00000105281	SLC1A5	6510.1	HGNC:10943	0.714612	3.06646e-21	***	10/36
ENSG00000105143	SLC1A6	6511.1	HGNC:10944	2.93834	0.0213515	*	0/36
ENSG00000162383	SLC1A7	6512.1	HGNC:10945	3.06579	1.15744e-14	***	0/36
ENSG00000117394	SLC2A1	6513.1	HGNC:11005	3.52688	6.54004e-54	***	18/36
ENSG00000163581	SLC2A2	6514.1	HGNC:11006	5.56733	0.0373301	*	0/36
ENSG00000059804	SLC2A3	6515.1	HGNC:11007	-0.9968	9.35954e-10	***	0/36
ENSG00000181856	SLC2A4	6517.1	HGNC:11009	-0.271223	0.0250127	*	0/36
ENSG00000142583	SLC2A5	6518.1	HGNC:11010	2.4322	9.55871e-29	***	0/36
ENSG00000138079	SLC3A1	6519.1	HGNC:11025	1.24132	0.0433061	*	0/36
ENSG00000168003	SLC3A2	6520.1	HGNC:11026	0.386152	5.1717e-15	***	23/36
ENSG00000004939	SLC4A1	6521.1	HGNC:11027	-2.97321	7.35737e-06	***	0/36
ENSG00000164889	SLC4A2	6522.1	HGNC:11028	0.193828	2.95846e-05	***	0/36
ENSG00000008130	NADK	65220.1	HGNC:29831	0.511253	2.30409e-33	***	0/36
ENSG00000100170	SLC5A1	6523.1	HGNC:11036	0.0154032	0.928629	>0.5	0/36
ENSG00000140675	SLC5A2	6524.1	HGNC:11037	0.500039	3.06411e-05	***	0/36
ENSG00000198743	SLC5A3	6526.1	HGNC:11038	1.72283	1.72122e-11	***	1/36
ENSG00000104524	PYCR3	65263.1	HGNC:25846	1.39876	2.2755e-71	***	0/36
ENSG00000105641	SLC5A5	6528.1	HGNC:11040	3.55424	2.04014e-08	***	0/36
ENSG00000157103	SLC6A1	6529.1	HGNC:11042	0.234343	0.0416977	*	0/36
ENSG00000103546	SLC6A2	6530.1	HGNC:11048	1.7572	0.158928	>0.5	0/36
ENSG00000142319	SLC6A3	6531.1	HGNC:11049	4.01982	9.44596e-09	***	0/36
ENSG00000108576	SLC6A4	6532.1	HGNC:11050	-6.09679	3.21053e-10	***	0/36
ENSG00000131389	SLC6A6	6533.1	HGNC:11052	-0.032241	0.624238	>0.5	2/36
ENSG00000011083	SLC6A7	6534.1	HGNC:11054	1.2309	1.89198e-08	***	0/36
ENSG00000130821	SLC6A8	6535.1	HGNC:11055	1.91067	8.96151e-45	***	0/36
ENSG00000196517	SLC6A9	6536.1	HGNC:11056	0.177108	0.00301633	**	0/36
ENSG00000196517	SLC6A9	6536.2	HGNC:11056	0.177108	0.00301633	**	0/36
ENSG00000132164	SLC6A11	6538.1	HGNC:11044	3.61881	1.19192e-19	***	0/36
ENSG00000111181	SLC6A12	6539.1	HGNC:11045	-0.962186	6.43183e-06	***	0/36
ENSG00000010379	SLC6A13	6540.1	HGNC:11046	-2.43871	9.23029e-19	***	0/36
ENSG00000139514	SLC7A1	6541.1	HGNC:11057	0.769243	4.39352e-12	***	6/36
ENSG00000003989	SLC7A2	6542.1	HGNC:11060	1.04541	2.30369e-09	***	0/36
ENSG00000118160	SLC8A2	6543.1	HGNC:11069	2.12386	1.21992e-07	***	0/36
ENSG00000183023	SLC8A1	6546.1	HGNC:11068	-0.800825	1.15435e-16	***	0/36
ENSG00000100678	SLC8A3	6547.1	HGNC:11070	-1.33046	1.05381e-09	***	0/36
ENSG00000100678	SLC8A3	6547.2	HGNC:11070	-1.33046	1.05381e-09	***	0/36
ENSG00000100678	SLC8A3	6547.3	HGNC:11070	-1.33046	1.05381e-09	***	0/36
ENSG00000100678	SLC8A3	6547.4	HGNC:11070	-1.33046	1.05381e-09	***	0/36
ENSG00000100678	SLC8A3	6547.5	HGNC:11070	-1.33046	1.05381e-09	***	0/36
ENSG00000100678	SLC8A3	6547.6	HGNC:11070	-1.33046	1.05381e-09	***	0/36
ENSG00000090020	SLC9A1	6548.1	HGNC:11071	-0.339242	3.87332e-06	***	0/36
ENSG00000115616	SLC9A2	6549.1	HGNC:11072	2.39028	4.53544e-13	***	0/36
ENSG00000066230	SLC9A3	6550.1	HGNC:11073	2.52948	1.9874e-08	***	1/36
ENSG00000135740	SLC9A5	6553.1	HGNC:11078	1.05168	9.22519e-24	***	0/36
ENSG00000100652	SLC10A1	6554.1	HGNC:10905	-0.0658862	0.746885	>0.5	0/36
ENSG00000125255	SLC10A2	6555.1	HGNC:10906	1.40655	0.102743	>0.5	0/36
ENSG00000018280	SLC11A1	6556.1	HGNC:10907	-1.735	1.21504e-10	***	0/36
ENSG00000074803	SLC12A1	6557.1	HGNC:10910	-0.604821	0.267272	>0.5	0/36
ENSG00000064651	SLC12A2	6558.1	HGNC:10911	0.703378	6.6965e-14	***	0/36
ENSG00000070915	SLC12A3	6559.1	HGNC:10912	1.41615	0.115018	>0.5	0/36
ENSG00000124067	SLC12A4	6560.1	HGNC:10913	-0.973198	1.92719e-30	***	0/36
ENSG00000081800	SLC13A1	6561.1	HGNC:10916	0.16927	0.788229	>0.5	0/36
ENSG00000141469	SLC14A1	6563.1	HGNC:10918	-2.72516	2.87744e-12	***	0/36
ENSG00000088386	SLC15A1	6564.1	HGNC:10920	4.03249	2.04433e-17	***	0/36
ENSG00000163406	SLC15A2	6565.1	HGNC:10921	-1.54032	4.48156e-32	***	0/36
ENSG00000155380	SLC16A1	6566.1	HGNC:10922	1.06097	2.09377e-08	***	0/36
ENSG00000147100	SLC16A2	6567.1	HGNC:10923	-0.064941	0.450871	>0.5	0/36
ENSG00000124568	SLC17A1	6568.1	HGNC:10929	1.51897	0.0208972	*	0/36
ENSG00000131183	SLC34A1	6569.1	HGNC:11019	1.10664	0.0080813	**	0/36
ENSG00000036565	SLC18A1	6570.1	HGNC:10934	0.65945	0.0212911	*	0/36
ENSG00000165646	SLC18A2	6571.1	HGNC:10935	-0.981359	4.8945e-07	***	0/36
ENSG00000187714	SLC18A3	6572.1	HGNC:10936	6.78532	0.000270673	***	1/36
ENSG00000173638	SLC19A1	6573.1	HGNC:10937	-0.899452	8.89327e-31	***	0/36
ENSG00000173638	SLC19A1	6573.2	HGNC:10937	-0.899452	8.89327e-31	***	0/36
ENSG00000144136	SLC20A1	6574.1	HGNC:10946	0.921005	2.65409e-22	***	8/36
ENSG00000168575	SLC20A2	6575.1	HGNC:10947	0.306845	8.75135e-07	***	1/36
ENSG00000100075	SLC25A1	6576.1	HGNC:10979	0.412074	2.02025e-17	***	4/36
ENSG00000174640	SLCO2A1	6578.1	HGNC:10955	-1.75561	1.2408e-12	***	0/36
ENSG00000084453	SLCO1A2	6579.1	HGNC:10956	-2.58206	1.10212e-08	***	0/36
ENSG00000175003	SLC22A1	6580.1	HGNC:10963	0.195307	0.0735575	>0.5	0/36
ENSG00000146477	SLC22A3	6581.1	HGNC:10967	-0.616926	1.96874e-07	***	0/36
ENSG00000112499	SLC22A2	6582.1	HGNC:10966	0.476354	0.380445	>0.5	0/36
ENSG00000112499	SLC22A2	6582.2	HGNC:10966	0.476354	0.380445	>0.5	0/36
ENSG00000197208	SLC22A4	6583.1	HGNC:10968	-1.17991	0.000358438	***	0/36
ENSG00000197375	SLC22A5	6584.1	HGNC:10969	0.0385248	0.331465	>0.5	0/36
ENSG00000081760	AACS	65985.1	HGNC:21298	0.707306	7.41013e-31	***	0/36
ENSG00000186204	CYP4F12	66002.1	HGNC:18857	0.524685	0.00132485	**	0/36
ENSG00000133460	SLC2A11	66035.1	HGNC:14239	0.458886	7.58911e-17	***	0/36
ENSG00000166311	SMPD1	6609.1	HGNC:11120	-0.338228	2.38373e-12	***	0/36
ENSG00000135587	SMPD2	6610.1	HGNC:11121	-0.0271192	0.777821	>0.5	0/36
ENSG00000102172	SMS	6611.1	HGNC:11123	0.76053	1.21587e-41	***	0/36
ENSG00000057252	SOAT1	6646.1	HGNC:11177	0.310924	4.25706e-08	***	0/36
ENSG00000142168	SOD1	6647.1	HGNC:11179	0.505806	3.86472e-26	***	36/36
ENSG00000112096	SOD2	6648.1	HGNC:11180	-0.298984	0.101823	>0.5	32/36
ENSG00000109610	SOD3	6649.1	HGNC:11181	-1.0399	3.64099e-18	***	0/36
ENSG00000140263	SORD	6652.1	HGNC:11184	1.41538	4.20826e-61	***	0/36
ENSG00000117143	UAP1	6675.1	HGNC:12457	0.769972	5.31799e-16	***	18/36
ENSG00000172331	BPGM	669.1	HGNC:1093	0.23963	0.000148545	***	0/36
ENSG00000172331	BPGM	669.2	HGNC:1093	0.23963	0.000148545	***	0/36
ENSG00000116096	SPR	6697.1	HGNC:11257	0.683133	1.87319e-34	***	0/36
ENSG00000104549	SQLE	6713.1	HGNC:11279	0.0661113	0.430225	>0.5	4/36
ENSG00000145545	SRD5A1	6715.1	HGNC:11284	1.58526	2.1865e-63	***	0/36
ENSG00000277893	SRD5A2	6716.1	HGNC:11285	-0.464747	0.15014	>0.5
ENSG00000122787	AKR1D1	6718.1	HGNC:388	2.63438	6.66399e-05	***	0/36
ENSG00000116649	SRM	6723.1	HGNC:11296	1.06324	1.18322e-52	***	1/36
ENSG00000109193	SULT1E1	6783.1	HGNC:11377	-0.0637685	0.785151	>0.5	0/36
ENSG00000118402	ELOVL4	6785.1	HGNC:14415	1.98841	6.40988e-20	***	0/36
ENSG00000197165	SULT1A2	6799.1	HGNC:11454	-0.834057	1.73166e-16	***	0/36
ENSG00000197165	SULT1A2	6799.2	HGNC:11454	-0.834057	1.73166e-16	***	0/36
ENSG00000196502	SULT1A1	6817.1	HGNC:11453	-1.13856	2.60015e-24	***	0/36
ENSG00000196502	SULT1A1	6817.2	HGNC:11453	-1.13856	2.60015e-24	***	0/36
ENSG00000196502	SULT1A1	6817.3	HGNC:11453	-1.13856	2.60015e-24	***	0/36
ENSG00000196502	SULT1A1	6817.4	HGNC:11453	-1.13856	2.60015e-24	***	0/36
ENSG00000196502	SULT1A1	6817.5	HGNC:11453	-1.13856	2.60015e-24	***	0/36
ENSG00000261052	SULT1A3	6818.1	HGNC:11455	1.70469	1.30643e-19	***
ENSG00000261052	SULT1A3	6818.2	HGNC:11455	1.70469	1.30643e-19	***
ENSG00000261052	SULT1A3	6818.3	HGNC:11455	1.70469	1.30643e-19	***
ENSG00000198203	SULT1C2	6819.1	HGNC:11456	1.77709	2.32664e-19	***	0/36
ENSG00000172270	BSG	682.1	HGNC:1116	0.25988	1.19998e-08	***	1/36
ENSG00000088002	SULT2B1	6820.1	HGNC:11459	-0.54352	5.36852e-07	***	1/36
ENSG00000088002	SULT2B1	6820.2	HGNC:11459	-0.54352	5.36852e-07	***	1/36
ENSG00000139531	SUOX	6821.1	HGNC:11460	0.203471	4.36955e-06	***	1/36
ENSG00000105398	SULT2A1	6822.1	HGNC:11458	1.90983	0.0170292	*	0/36
ENSG00000006071	ABCC8	6833.1	HGNC:59	-0.00495557	0.982844	>0.5	0/36
ENSG00000101945	SUV39H1	6839.1	HGNC:11479	0.705551	4.08071e-29	***	1/36
ENSG00000169814	BTD	686.1	HGNC:1122	-0.50218	1.24732e-18	***	0/36
ENSG00000177156	TALDO1	6888.1	HGNC:11559	0.766519	5.22434e-21	***	0/36
ENSG00000198650	TAT	6898.1	HGNC:11573	1.45535	0.000251591	***	0/36
ENSG00000059377	TBXAS1	6916.1	HGNC:11609	-0.588044	7.63429e-08	***	0/36
ENSG00000151790	TDO2	6999.1	HGNC:11708	1.65748	9.04977e-17	***	0/36
ENSG00000167815	PRDX2	7001.1	HGNC:9353	0.580329	2.01681e-26	***	0/36
ENSG00000167815	PRDX2	7001.2	HGNC:9353	0.580329	2.01681e-26	***	0/36
ENSG00000167815	PRDX2	7001.3	HGNC:9353	0.580329	2.01681e-26	***	0/36
ENSG00000180176	TH	7054.1	HGNC:11782	2.43667	5.06858e-13	***	0/36
ENSG00000180176	TH	7054.2	HGNC:11782	2.43667	5.06858e-13	***	0/36
ENSG00000180176	TH	7054.3	HGNC:11782	2.43667	5.06858e-13	***	0/36
ENSG00000167900	TK1	7083.1	HGNC:11830	2.66789	4.56224e-88	***	0/36
ENSG00000166548	TK2	7084.1	HGNC:11831	-0.297681	1.73187e-10	***	0/36
ENSG00000163931	TKT	7086.1	HGNC:11834	0.791101	3.66811e-36	***	31/36
ENSG00000149809	TM7SF2	7108.1	HGNC:11863	0.361195	2.86082e-07	***	9/36
ENSG00000129167	TPH1	7166.1	HGNC:12008	0.431527	0.418497	>0.5	0/36
ENSG00000111669	TPI1	7167.1	HGNC:12009	1.21457	6.5889e-81	***	34/36
ENSG00000115705	TPO	7173.1	HGNC:12015	1.48829	4.50597e-06	***	0/36
ENSG00000115705	TPO	7173.2	HGNC:12015	1.48829	4.50597e-06	***	0/36
ENSG00000115705	TPO	7173.3	HGNC:12015	1.48829	4.50597e-06	***	0/36
ENSG00000115705	TPO	7173.4	HGNC:12015	1.48829	4.50597e-06	***	0/36
ENSG00000115705	TPO	7173.5	HGNC:12015	1.48829	4.50597e-06	***	0/36
ENSG00000172236	TPSAB1	7177.1	HGNC:12019	-1.65472	4.9444e-15	***	0/36
ENSG00000128311	TST	7263.1	HGNC:12388	0.257617	0.000490239	***	0/36
ENSG00000104522	TSTA3	7264.1	HGNC:12390	1.4015	1.92626e-71	***	1/36
ENSG00000133475	GGT2	728441.1	HGNC:4251	-0.0887604	0.697315	>0.5
ENSG00000198431	TXNRD1	7296.1	HGNC:12437	1.72705	1.27751e-20	***	17/36
ENSG00000198431	TXNRD1	7296.2	HGNC:12437	1.72705	1.27751e-20	***	17/36
ENSG00000198431	TXNRD1	7296.3	HGNC:12437	1.72705	1.27751e-20	***	17/36
ENSG00000198431	TXNRD1	7296.4	HGNC:12437	1.72705	1.27751e-20	***	17/36
ENSG00000176890	TYMS	7298.1	HGNC:12441	1.91555	1.03892e-58	***	21/36
ENSG00000077498	TYR	7299.1	HGNC:12442	2.63721	2.89181e-22	***	0/36
ENSG00000107165	TYRP1	7306.1	HGNC:12450	-1.03807	1.66063e-06	***	0/36
ENSG00000109424	UCP1	7350.1	HGNC:12517	-1.0393	0.00232387	**	0/36
ENSG00000175567	UCP2	7351.1	HGNC:12518	0.47078	4.35117e-09	***	0/36
ENSG00000175564	UCP3	7352.1	HGNC:12519	-0.0738266	0.399504	>0.5	0/36
ENSG00000175564	UCP3	7352.2	HGNC:12519	-0.0738266	0.399504	>0.5	0/36
ENSG00000102100	SLC35A2	7355.1	HGNC:11022	1.03868	1.03198e-27	***	4/36
ENSG00000148154	UGCG	7357.1	HGNC:12524	0.214942	0.00915825	**	3/36
ENSG00000109814	UGDH	7358.1	HGNC:12525	1.9603	8.01421e-20	***	0/36
ENSG00000169764	UGP2	7360.1	HGNC:12527	0.244219	2.83e-14	***	9/36
ENSG00000169764	UGP2	7360.2	HGNC:12527	0.244219	2.83e-14	***	9/36
ENSG00000156096	UGT2B4	7363.1	HGNC:12553	2.081	0.00142945	**	0/36
ENSG00000171234	UGT2B7	7364.1	HGNC:12554	1.16385	0.00123771	**	0/36
ENSG00000109181	UGT2B10	7365.1	HGNC:12544	2.84796	3.645e-09	***	1/36
ENSG00000196620	UGT2B15	7366.1	HGNC:12546	6.13817	4.32283e-06	***	0/36
ENSG00000197888	UGT2B17	7367.1	HGNC:12547	0.042832	0.942379	>0.5	0/36
ENSG00000174607	UGT8	7368.1	HGNC:12555	2.20237	4.68837e-42	***	0/36
ENSG00000143179	UCK2	7371.1	HGNC:12562	1.32024	1.88986e-37	***	0/36
ENSG00000114491	UMPS	7372.1	HGNC:12563	0.447963	2.36519e-20	***	24/36
ENSG00000183696	UPP1	7378.1	HGNC:12576	0.602069	5.64198e-09	***	0/36
ENSG00000183696	UPP1	7378.2	HGNC:12576	0.602069	5.64198e-09	***	0/36
ENSG00000156467	UQCRB	7381.1	HGNC:12582	0.179988	0.00153143	**	24/36
ENSG00000010256	UQCRC1	7384.1	HGNC:12585	0.325122	4.88345e-16	***	31/36
ENSG00000140740	UQCRC2	7385.1	HGNC:12586	0.192403	2.63847e-07	***	34/36
ENSG00000169021	UQCRFS1	7386.1	HGNC:12587	0.26251	0.000103478	***	34/36
ENSG00000173660	UQCRH	7388.1	HGNC:12590	0.836915	4.80015e-37	***	36/36
ENSG00000126088	UROD	7389.1	HGNC:12591	0.0431935	0.358289	>0.5	31/36
ENSG00000188690	UROS	7390.1	HGNC:12592	0.397861	1.44014e-12	***	5/36
ENSG00000109685	NSD2	7468.1	HGNC:12766	0.967518	9.372e-57	***	0/36
ENSG00000134780	DAGLA	747.1	HGNC:1165	0.177789	0.0156405	*	0/36
ENSG00000158125	XDH	7498.1	HGNC:12805	4.14306	5.87302e-25	***	0/36
ENSG00000133742	CA1	759.1	HGNC:1368	-0.881636	0.0285178	*	0/36
ENSG00000104267	CA2	760.1	HGNC:1373	-0.875893	0.00047605	***	0/36
ENSG00000164879	CA3	761.1	HGNC:1374	-2.02961	1.07273e-09	***	0/36
ENSG00000167434	CA4	762.1	HGNC:1375	-4.21458	4.25505e-18	***	0/36
ENSG00000174990	CA5A	763.1	HGNC:1377	1.82959	8.27084e-15	***	8/36
ENSG00000131686	CA6	765.1	HGNC:1380	4.20287	0.131018	>0.5	0/36
ENSG00000168748	CA7	766.1	HGNC:1381	3.34915	2.46583e-06	***	2/36
ENSG00000168748	CA7	766.2	HGNC:1381	3.34915	2.46583e-06	***	2/36
ENSG00000178538	CA8	767.1	HGNC:1382	0.226501	0.141804	>0.5	0/36
ENSG00000107159	CA9	768.1	HGNC:1383	5.62358	3.01826e-21	***	0/36
ENSG00000074410	CA12	771.1	HGNC:1371	1.59902	5.25965e-12	***	0/36
ENSG00000074410	CA12	771.2	HGNC:1371	1.59902	5.25965e-12	***	0/36
ENSG00000170385	SLC30A1	7779.1	HGNC:11012	0.709805	8.66352e-15	***	0/36
ENSG00000130508	PXDN	7837.1	HGNC:14966	0.889523	4.24636e-13	***	0/36
ENSG00000178537	SLC25A20	788.1	HGNC:1421	-0.474393	4.0233e-15	***	0/36
ENSG00000084774	CAD	790.1	HGNC:1424	1.14963	9.62325e-54	***	14/36
ENSG00000006625	GGCT	79017.1	HGNC:21705	1.74344	4.99446e-76	***	0/36
ENSG00000113532	ST8SIA4	7903.1	HGNC:10871	0.525548	7.76746e-10	***	0/36
ENSG00000170522	ELOVL6	79071.1	HGNC:15829	1.30319	6.71205e-28	***	0/36
ENSG00000179958	DCTPP1	79077.1	HGNC:28777	0.868362	1.46986e-26	***	0/36
ENSG00000182858	ALG12	79087.1	HGNC:19358	0.185785	3.81319e-06	***	7/36
ENSG00000112294	ALDH5A1	7915.1	HGNC:408	0.116906	0.0470083	*	0/36
ENSG00000112294	ALDH5A1	7915.2	HGNC:408	0.116906	0.0470083	*	0/36
ENSG00000259431	THTPA	79178.1	HGNC:18987	0.0135039	0.807103	>0.5	0/36
ENSG00000204228	HSD17B8	7923.1	HGNC:3554	-0.131058	0.0486568	*	0/36
ENSG00000176383	B3GNT4	79369.1	HGNC:15683	2.26026	6.518e-48	***	1/36
ENSG00000146070	PLA2G7	7941.1	HGNC:9040	0.210697	0.491828	>0.5	0/36
ENSG00000163521	GLB1L	79411.1	HGNC:28129	-0.180578	0.109273	>0.5	0/36
ENSG00000185803	SLC52A2	79581.1	HGNC:30224	1.4692	3.89953e-90	***	2/36
ENSG00000123989	CHPF	79586.1	HGNC:24291	1.27588	1.92463e-61	***	0/36
ENSG00000090661	CERS4	79603.1	HGNC:23747	-0.0498001	0.493226	>0.5	1/36
ENSG00000111058	ACSS3	79611.1	HGNC:24723	-1.56512	7.1494e-28	***	0/36
ENSG00000158089	GALNT14	79623.1	HGNC:22946	3.6596	2.61348e-54	***	0/36
ENSG00000128039	SRD5A3	79644.1	HGNC:25812	1.66876	4.89556e-49	***	9/36
ENSG00000120137	PANK3	79646.1	HGNC:19365	0.0242181	0.657852	>0.5	2/36
ENSG00000141560	FN3KRP	79672.1	HGNC:25700	0.502297	1.07013e-22	***	0/36
ENSG00000119514	GALNT12	79695.1	HGNC:19877	0.0672609	0.362344	>0.5	0/36
ENSG00000162408	NOL9	79707.1	HGNC:26265	0.183181	7.27809e-06	***	36/36
ENSG00000127125	PPCS	79717.1	HGNC:25686	0.437533	6.2558e-14	***	1/36
ENSG00000152455	SUV39H2	79723.1	HGNC:17287	1.33517	2.05794e-81	***	0/36
ENSG00000177542	SLC25A22	79751.1	HGNC:19954	0.854917	6.09721e-43	***	1/36
ENSG00000135220	UGT2A3	79799.1	HGNC:28528	4.94007	0.00209662	**	0/36
ENSG00000181090	EHMT1	79813.1	HGNC:24650	0.214161	6.29886e-08	***	1/36
ENSG00000116771	AGMAT	79814.1	HGNC:18407	2.65622	1.70553e-61	***	1/36
ENSG00000166908	PIP4K2C	79837.1	HGNC:23786	0.663335	2.2458e-31	***	1/36
ENSG00000185875	THNSL1	79896.1	HGNC:26160	1.03563	1.49197e-45	***	0/36
ENSG00000071967	CYBRD1	79901.1	HGNC:20797	-1.72177	2.79506e-59	***	0/36
ENSG00000104723	TUSC3	7991.1	HGNC:30242	0.414068	1.28017e-05	***	0/36
ENSG00000104723	TUSC3	7991.2	HGNC:30242	0.414068	1.28017e-05	***	0/36
ENSG00000129951	PLPPR3	79948.1	HGNC:23497	-1.22472	6.03146e-05	***	0/36
ENSG00000145284	SCD5	79966.1	HGNC:21088	-1.54308	2.9362e-39	***	0/36
ENSG00000164181	ELOVL7	79993.1	HGNC:26292	0.147025	0.0598079	>0.5	0/36
ENSG00000125779	PANK2	80025.1	HGNC:15894	-0.0248306	0.309288	>0.5	0/36
ENSG00000125779	PANK2	80025.2	HGNC:15894	-0.0248306	0.309288	>0.5	0/36
ENSG00000125779	PANK2	80025.3	HGNC:15894	-0.0248306	0.309288	>0.5	0/36
ENSG00000125779	PANK2	80025.4	HGNC:15894	-0.0248306	0.309288	>0.5	0/36
ENSG00000197121	PGAP1	80055.1	HGNC:25712	-0.606225	4.80286e-08	***	0/36
ENSG00000148334	PTGES2	80142.1	HGNC:17822	0.870474	4.15467e-53	***	3/36
ENSG00000148334	PTGES2	80142.2	HGNC:17822	0.870474	4.15467e-53	***	3/36
ENSG00000148334	PTGES2	80142.3	HGNC:17822	0.870474	4.15467e-53	***	3/36
ENSG00000148334	PTGES2	80142.4	HGNC:17822	0.870474	4.15467e-53	***	3/36
ENSG00000115652	UXS1	80146.1	HGNC:17729	-0.311743	1.70896e-12	***	25/36
ENSG00000162174	ASRGL1	80150.1	HGNC:16448	0.171578	0.0901874	>0.5	0/36
ENSG00000142102	PGGHG	80162.1	HGNC:26210	2.0378	5.76482e-24	***	0/36
ENSG00000166391	MOGAT2	80168.1	HGNC:23248	2.35109	2.57759e-14	***	0/36
ENSG00000156510	HKDC1	80201.1	HGNC:23302	1.7175	8.63293e-42	***	0/36
ENSG00000119227	PIGZ	80235.1	HGNC:30596	-0.0430455	0.494959	>0.5	0/36
ENSG00000099377	HSD3B7	80270.1	HGNC:18324	0.742319	1.03453e-13	***	2/36
ENSG00000086544	ITPKC	80271.1	HGNC:14897	-1.09229	0.00134744	**	0/36
ENSG00000160688	FLAD1	80308.1	HGNC:24671	1.41262	1.84544e-110	***	0/36
ENSG00000160688	FLAD1	80308.2	HGNC:24671	1.41262	1.84544e-110	***	0/36
ENSG00000100344	PNPLA3	80339.1	HGNC:18590	-0.262217	0.236161	>0.5	0/36
ENSG00000122912	SLC25A16	8034.1	HGNC:10986	0.364888	8.14777e-12	***	0/36
ENSG00000068120	COASY	80347.1	HGNC:29932	0.850644	1.57241e-79	***	35/36
		8041.1
ENSG00000110435	PDHX	8050.1	HGNC:21350	0.348375	1.18695e-16	***	0/36
ENSG00000135917	SLC19A3	80704.1	HGNC:16266	-2.80933	2.34949e-21	***	0/36
ENSG00000111271	ACAD10	80724.1	HGNC:21597	0.49771	5.17473e-25	***	0/36
ENSG00000167548	KMT2D	8085.1	HGNC:7133	0.0295254	0.664651	>0.5	23/36
ENSG00000145391	SETD7	80854.1	HGNC:30412	0.115287	0.0081374	**	0/36
ENSG00000197496	SLC2A10	81031.1	HGNC:13444	0.730992	1.03316e-17	***	0/36
ENSG00000103257	SLC7A5	8140.1	HGNC:11063	2.73465	1.20968e-44	***	27/36
ENSG00000174915	PTDSS2	81490.1	HGNC:15463	0.263882	5.45732e-09	***	1/36
ENSG00000126821	SGPP1	81537.1	HGNC:17720	0.13894	0.0195198	*	17/36
ENSG00000111371	SLC38A1	81539.1	HGNC:13447	0.715195	1.81492e-23	***	0/36
ENSG00000123739	PLA2G12A	81579.1	HGNC:18554	0.0543462	0.117525	>0.5	0/36
ENSG00000130377	ACSBG2	81616.1	HGNC:24174	0.104068	0.481231	>0.5	0/36
ENSG00000132874	SLC14A2	8170.1	HGNC:10919	4.13969	1.06448e-10	***	0/36
ENSG00000117069	ST6GALNAC5	81849.1	HGNC:19342	-2.17102	1.2316e-23	***	0/36
ENSG00000155287	SLC25A28	81894.1	HGNC:23472	-0.212468	1.4656e-08	***	6/36
ENSG00000006757	PNPLA4	8228.1	HGNC:24887	-0.0526458	0.470925	>0.5	0/36
ENSG00000007350	TKTL1	8277.1	HGNC:11835	1.62485	0.105167	>0.5	0/36
ENSG00000121053	EPX	8288.1	HGNC:3423	-0.577887	5.3497e-07	***	0/36
ENSG00000168306	ACOX2	8309.1	HGNC:120	0.0691182	0.324501	>0.5	0/36
ENSG00000087008	ACOX3	8310.1	HGNC:121	0.0990108	0.00710618	**	0/36
ENSG00000119915	ELOVL3	83401.1	HGNC:18047	0.0211839	0.908629	>0.5	0/36
ENSG00000120820	GLT8D2	83468.1	HGNC:24890	-0.155219	0.0963355	>0.5	0/36
ENSG00000130717	UCK1	83549.1	HGNC:14859	-0.10911	0.00997108	**	1/36
ENSG00000112874	NUDT12	83594.1	HGNC:18826	-0.150709	0.0224099	*	0/36
ENSG00000113073	SLC4A9	83697.1	HGNC:11035	0.376682	0.0117032	*	0/36
ENSG00000186792	HYAL3	8372.1	HGNC:5322	0.738994	1.22781e-19	***	0/36
ENSG00000182902	SLC25A18	83733.1	HGNC:10988	0.693943	2.16789e-07	***	0/36
ENSG00000136169	SETDB2	83852.1	HGNC:20263	-0.293007	5.63053e-08	***	0/36
ENSG00000120329	SLC25A2	83884.1	HGNC:22921	1.27279	1.09451e-11	***	0/36
ENSG00000143398	PIP5K1A	8394.1	HGNC:8994	0.496189	4.95543e-16	***	10/36
ENSG00000107242	PIP5K1B	8395.1	HGNC:8995	-2.18123	4.1239e-66	***	0/36
ENSG00000276293	PIP4K2B	8396.1	HGNC:8998	-0.0244758	0.60169	>0.5	0/36
ENSG00000276293	PIP4K2B	8396.2	HGNC:8998	-0.0244758	0.60169	>0.5	0/36
ENSG00000184381	PLA2G6	8398.1	HGNC:9039	0.670766	1.7544e-11	***	0/36
ENSG00000184381	PLA2G6	8398.2	HGNC:9039	0.670766	1.7544e-11	***	0/36
ENSG00000069764	PLA2G10	8399.1	HGNC:9029	1.2788	1.06567e-12	***	36/36
ENSG00000176597	B3GNT5	84002.1	HGNC:15684	-0.124938	0.283045	>0.5	0/36
ENSG00000108528	SLC25A11	8402.1	HGNC:10981	-0.126459	0.00668849	**	1/36
ENSG00000151005	TKTL2	84076.1	HGNC:25313	1.95099	6.17362e-06	***	0/36
ENSG00000132570	PCBD2	84105.1	HGNC:24474	0.412886	1.80232e-22	***	0/36
ENSG00000240303	ACAD11	84129.1	HGNC:30211	0.000547291	0.992552	>0.5	0/36
ENSG00000129151	BBOX1	8424.1	HGNC:964	1.61826	5.30015e-05	***	0/36
ENSG00000103253	HAGHL	84264.1	HGNC:14177	1.41199	8.90978e-30	***	0/36
ENSG00000103253	HAGHL	84264.2	HGNC:14177	1.41199	8.90978e-30	***	0/36
ENSG00000110871	COQ5	84274.1	HGNC:28722	0.272957	1.04923e-06	***	13/36
ENSG00000167780	SOAT2	8435.1	HGNC:11178	0.669802	0.0629018	>0.5	0/36
ENSG00000104885	DOT1L	84444.1	HGNC:24948	-0.552746	6.7149e-06	***	1/36
ENSG00000144048	DUSP11	8446.1	HGNC:3066	0.240896	6.48569e-07	***	5/36
ENSG00000147535	PLPP5	84513.1	HGNC:25026	1.17429	1.07962e-36	***	0/36
ENSG00000154930	ACSS1	84532.1	HGNC:16091	-0.257581	1.22081e-05	***	0/36
ENSG00000120563	LYZL1	84569.1	HGNC:30502	-0.414079	0.774088	>0.5	1/36
ENSG00000116981	NT5C1A	84618.1	HGNC:17819	2.41894	2.10593e-10	***	0/36
ENSG00000062282	DGAT2	84649.1	HGNC:16940	0.919555	6.37454e-19	***	0/36
ENSG00000065923	SLC9A7	84679.1	HGNC:17123	1.26576	2.93087e-44	***	0/36
ENSG00000124370	MCEE	84693.1	HGNC:16732	0.357737	1.57849e-07	***	0/36
ENSG00000121691	CAT	847.1	HGNC:1516	-1.85918	3.73164e-38	***	0/36
ENSG00000131055	COX4I2	84701.1	HGNC:16232	-2.16878	4.41716e-18	***	2/36
ENSG00000166123	GPT2	84706.1	HGNC:18062	3.4245	2.97741e-50	***	0/36
[truncated: 248 more rows]

## Sheet: LUSC Enzyme-encoding gene
ensembl_gene_id	Symbol	EntrezID	HGNC ID	log2(CA/HT)	P-value	expression	DepMap
ENSG00000196839	ADA	100.1	HGNC:186	1.94876	1.0424e-49	***	0/18
ENSG00000101473	ACOT8	10005.1	HGNC:15919	0.235434	5.70996e-06	***	0/18
ENSG00000101473	ACOT8	10005.2	HGNC:15919	0.235434	5.70996e-06	***	0/18
ENSG00000101473	ACOT8	10005.3	HGNC:15919	0.235434	5.70996e-06	***	0/18
ENSG00000113552	GNPDA1	10007.1	HGNC:4417	0.561039	2.62836e-16	***	0/18
ENSG00000243708	PLA2G4B	100137049.1	HGNC:9036	1.93637	4.68312e-34	***	0/18
ENSG00000159921	GNE	10020.1	HGNC:23657	-0.127486	0.0188792	*	0/18
ENSG00000142892	PIGK	10026.1	HGNC:8965	-0.35654	1.22478e-08	***	0/18
ENSG00000244681	MTHFD2P1	100287639.1	HGNC:48859	0.713195	0.577199	>0.5
ENSG00000183921	SDR42E2	100288072.1	HGNC:35414	-0.984891	5.53163e-05	***
ENSG00000146039	SLC17A4	10050.1	HGNC:10932	1.21477	0.062984	>0.5	0/18
		100507855.1
ENSG00000250741	NT5C1B-RDH14	100526794.1	HGNC:38831	0.517494	0.663237	>0.5
ENSG00000114770	ABCC5	10057.1	HGNC:56	3.64829	2.24168e-55	***	0/18
ENSG00000114770	ABCC5	10057.2	HGNC:56	3.64829	2.24168e-55	***	0/18
ENSG00000115657	ABCB6	10058.1	HGNC:47	2.55889	7.39178e-76	***	0/18
ENSG00000069431	ABCC9	10060.1	HGNC:60	-1.84117	6.32737e-21	***	0/18
ENSG00000113163	CERT1	10087.1	HGNC:2205	-1.06923	9.08156e-80	***
ENSG00000111962	UST	10090.1	HGNC:17223	0.443648	5.39066e-09	***	0/18
ENSG00000105835	NAMPT	10135.1	HGNC:30092	0.183669	0.302703	>0.5	2/18
ENSG00000008311	AASS	10157.1	HGNC:17366	-0.264058	0.0372446	*	0/18
ENSG00000140835	CHST4	10164.1	HGNC:1972	0.75431	0.0165501	*	1/18
ENSG00000004864	SLC25A13	10165.1	HGNC:10983	1.16629	7.90415e-47	***	1/18
ENSG00000102743	SLC25A15	10166.1	HGNC:10985	1.02418	2.04941e-51	***	0/18
ENSG00000073737	DHRS9	10170.1	HGNC:16888	0.694302	0.000544389	***	0/18
ENSG00000172113	NME6	10201.1	HGNC:20567	-0.0951025	0.00546366	**	2/18
ENSG00000100867	DHRS2	10202.1	HGNC:18349	4.30161	0.00456801	**	0/18
ENSG00000167186	COQ7	10229.1	HGNC:2244	-0.107184	0.00750259	**	5/18
ENSG00000112337	SLC17A2	10246.1	HGNC:10930	0.950833	0.0149407	*	0/18
ENSG00000149124	GLYAT	10249.1	HGNC:13734	-0.58555	0.613425	>0.5	0/18
ENSG00000125257	ABCC4	10257.1	HGNC:55	-0.448264	3.93845e-08	***	0/18
		102724197.1
ENSG00000274276	CBSL	102724560.1	HGNC:51829	1.38258	5.0701e-09	***	0/18
ENSG00000110719	TCIRG1	10312.1	HGNC:11647	-0.536462	4.26074e-08	***	0/18
ENSG00000110719	TCIRG1	10312.2	HGNC:11647	-0.536462	4.26074e-08	***	0/18
ENSG00000183778	B3GALT5	10317.1	HGNC:920	2.93833	8.77287e-13	***	0/18
ENSG00000183778	B3GALT5	10317.2	HGNC:920	2.93833	8.77287e-13	***	0/18
ENSG00000183778	B3GALT5	10317.3	HGNC:920	2.93833	8.77287e-13	***	0/18
ENSG00000183778	B3GALT5	10317.4	HGNC:920	2.93833	8.77287e-13	***	0/18
ENSG00000183778	B3GALT5	10317.5	HGNC:920	2.93833	8.77287e-13	***	0/18
ENSG00000117448	AKR1A1	10327.1	HGNC:380	0.300497	9.30788e-09	***	0/18
ENSG00000117448	AKR1A1	10327.2	HGNC:380	0.300497	9.30788e-09	***	0/18
ENSG00000179913	B3GNT3	10331.1	HGNC:13528	3.00411	1.30242e-40	***	7/18
ENSG00000141338	ABCA8	10351.1	HGNC:38	-4.18269	3.65614e-22	***	0/18
ENSG00000129596	CDO1	1036.1	HGNC:1795	-2.93498	1.0784e-16	***	0/18
ENSG00000162813	BPNT1	10380.1	HGNC:1096	0.30002	1.36256e-08	***	0/18
ENSG00000134255	CEPT1	10390.1	HGNC:24289	-0.350864	2.75706e-09	***	2/18
ENSG00000124406	ATP8A1	10396.1	HGNC:13531	-2.48649	4.90623e-17	***	0/18
ENSG00000163624	CDS1	1040.1	HGNC:1800	-0.53559	9.35352e-09	***	0/18
ENSG00000133027	PEMT	10400.1	HGNC:8830	0.186441	0.00028012	***	0/18
ENSG00000133027	PEMT	10400.2	HGNC:8830	0.186441	0.00028012	***	0/18
ENSG00000133027	PEMT	10400.3	HGNC:8830	0.186441	0.00028012	***	0/18
ENSG00000064225	ST3GAL6	10402.1	HGNC:18080	-1.13036	2.21414e-26	***	0/18
ENSG00000103502	CDIPT	10423.1	HGNC:1769	-0.030176	0.499506	>0.5	18/18
ENSG00000103502	CDIPT	10423.2	HGNC:1769	-0.030176	0.499506	>0.5	18/18
ENSG00000167315	ACAA2	10449.1	HGNC:83	-1.26841	4.50146e-31	***	0/18
ENSG00000198721	ECI2	10455.1	HGNC:14601	-0.202363	9.12637e-05	***	0/18
ENSG00000167863	ATP5PD	10476.1	HGNC:845	0.59115	4.50237e-23	***	2/18
ENSG00000167863	ATP5PD	10476.2	HGNC:845	0.59115	4.50237e-23	***	2/18
ENSG00000100372	SLC25A17	10478.1	HGNC:10987	0.926906	8.50302e-57	***	0/18
ENSG00000109854	HTATIP2	10553.1	HGNC:16637	0.843578	4.88644e-38	***	0/18
ENSG00000204310	AGPAT1	10554.1	HGNC:324	-0.125995	0.014154	*	1/18
ENSG00000169692	AGPAT2	10555.1	HGNC:325	-0.752	6.02251e-13	***	0/18
ENSG00000090054	SPTLC1	10558.1	HGNC:11277	0.158013	0.00010054	***	15/18
ENSG00000164414	SLC35A1	10559.1	HGNC:11021	-1.41852	1.00524e-19	***	0/18
ENSG00000170835	CEL	1056.1	HGNC:1848	5.44825	2.60247e-07	***	0/18
ENSG00000117479	SLC19A2	10560.1	HGNC:10938	-0.926255	1.2855e-05	***	0/18
ENSG00000157765	SLC34A2	10568.1	HGNC:11020	-3.60084	4.83176e-21	***	0/18
ENSG00000184470	TXNRD2	10587.1	HGNC:18155	-0.313308	1.07359e-06	***	0/18
ENSG00000136371	MTHFS	10588.1	HGNC:7437	-0.171598	0.0765924	>0.5	0/18
ENSG00000134538	SLCO1B1	10599.1	HGNC:10959	5.48199	2.7398e-33	***	0/18
ENSG00000128050	PAICS	10606.1	HGNC:8587	2.29093	8.92824e-86	***	10/18
ENSG00000070731	ST6GALNAC2	10610.1	HGNC:10867	1.0105	5.84547e-26	***	0/18
ENSG00000167283	ATP5MG	10632.1	HGNC:14247	0.26908	5.3064e-05	***	5/18
ENSG00000163344	PMVK	10654.1	HGNC:9141	-0.00960314	0.870752	>0.5	12/18
ENSG00000198848	CES1	1066.1	HGNC:1863	1.25499	5.84432e-10	***	0/18
ENSG00000170340	B3GNT2	10678.1	HGNC:15629	-0.19363	0.0109918	*	1/18
ENSG00000170340	B3GNT2	10678.2	HGNC:15629	-0.19363	0.0109918	*	1/18
ENSG00000147155	EBP	10682.1	HGNC:3133	0.566308	4.13472e-14	***	0/18
ENSG00000172461	FUT9	10690.1	HGNC:4020	3.63517	1.7047e-14	***	0/18
ENSG00000164742	ADCY1	107.1	HGNC:232	0.17761	0.231162	>0.5	0/18
ENSG00000223802	CERS1	10715.1	HGNC:14253	2.09126	1.06987e-12	***	0/18
ENSG00000213759	UGT2B11	10720.1	HGNC:12545	4.43813	0.281182	>0.5	3/18
ENSG00000113504	SLC12A7	10723.1	HGNC:10915	0.48292	3.12628e-07	***	0/18
ENSG00000198408	OGA	10724.1	HGNC:7056	-0.125246	0.0964916	>0.5	0/18
ENSG00000110958	PTGES3	10728.1	HGNC:16049	0.793923	2.2661e-44	***	0/18
ENSG00000168710	AHCYL1	10768.1	HGNC:344	-0.179669	1.26216e-08	***	9/18
ENSG00000168710	AHCYL1	10768.2	HGNC:344	-0.179669	1.26216e-08	***	9/18
ENSG00000124564	SLC17A3	10786.1	HGNC:10931	-2.747	0.00171724	**	0/18
ENSG00000065911	MTHFD2	10797.1	HGNC:7434	2.01987	1.22047e-71	***	0/18
ENSG00000078295	ADCY2	108.1	HGNC:233	2.1463	1.69993e-10	***	0/18
ENSG00000001626	CFTR	1080.1	HGNC:1884	-2.50051	2.45511e-24	***	1/18
ENSG00000162139	NEU3	10825.1	HGNC:7760	0.269698	9.00133e-06	***	0/18
ENSG00000170271	FAXDC2	10826.1	HGNC:1334	-3.03877	3.44083e-20	***	0/18
ENSG00000144908	ALDH1L1	10840.1	HGNC:3978	2.27957	6.1627e-19	***	0/18
ENSG00000160282	FTCD	10841.1	HGNC:3974	3.4502	7.54535e-10	***	1/18
ENSG00000160282	FTCD	10841.2	HGNC:3974	3.4502	7.54535e-10	***	1/18
ENSG00000112541	PDE10A	10846.1	HGNC:8772	0.430878	0.00427361	**	0/18
ENSG00000036530	CYP46A1	10858.1	HGNC:2641	-0.523177	0.0865465	>0.5	0/18
ENSG00000145217	SLC26A1	10861.1	HGNC:10993	0.244902	0.0106914	*	0/18
ENSG00000145217	SLC26A1	10861.2	HGNC:10993	0.244902	0.0106914	*	0/18
ENSG00000145217	SLC26A1	10861.3	HGNC:10993	0.244902	0.0106914	*	0/18
ENSG00000137204	SLC22A7	10864.1	HGNC:10971	1.61847	0.00083181	***	0/18
ENSG00000126264	HCST	10870.1	HGNC:16977	-1.4642	3.19391e-34	***	0/18
ENSG00000151376	ME3	10873.1	HGNC:6985	-0.973062	1.58203e-17	***	0/18
ENSG00000138031	ADCY3	109.1	HGNC:234	0.646262	2.73589e-15	***	2/18
ENSG00000157326	DHRS4	10901.1	HGNC:16985	0.0831687	0.17931	>0.5	1/18
ENSG00000204371	EHMT2	10919.1	HGNC:14129	0.859396	1.00275e-38	***	0/18
ENSG00000017797	RALBP1	10928.1	HGNC:9841	0.237575	1.94707e-07	***	0/18
ENSG00000165672	PRDX3	10935.1	HGNC:9354	0.237064	0.000105052	***	0/18
ENSG00000165672	PRDX3	10935.2	HGNC:9354	0.237064	0.000105052	***	0/18
ENSG00000173610	UGT2A1	10941.1	HGNC:12542	4.87177	0.000239975	***	0/18
ENSG00000131748	STARD3	10948.1	HGNC:17579	0.343103	0.12008	>0.5	0/18
ENSG00000119673	ACOT2	10965.1	HGNC:18431	-0.775461	1.75019e-17	***	0/18
ENSG00000127540	UQCR11	10975.1	HGNC:30862	0.218429	0.00151052	**	0/18
ENSG00000188338	SLC38A3	10991.1	HGNC:18044	2.39172	1.87635e-05	***
ENSG00000135094	SDS	10993.1	HGNC:10691	0.685019	0.00564505	**	0/18
ENSG00000083807	SLC27A5	10998.1	HGNC:10999	0.920335	1.21757e-25	***	0/18
ENSG00000167114	SLC27A4	10999.1	HGNC:10998	0.723816	1.73087e-24	***	0/18
ENSG00000143554	SLC27A3	11000.1	HGNC:10997	-1.56903	1.18953e-13	***	0/18
ENSG00000140284	SLC27A2	11001.1	HGNC:10996	0.17947	0.433032	>0.5	0/18
ENSG00000070748	CHAT	1103.1	HGNC:1912	5.10713	4.52927e-06	***	0/18
ENSG00000070748	CHAT	1103.2	HGNC:1912	5.10713	4.52927e-06	***	0/18
ENSG00000070748	CHAT	1103.3	HGNC:1912	5.10713	4.52927e-06	***	0/18
ENSG00000070748	CHAT	1103.4	HGNC:1912	5.10713	4.52927e-06	***	0/18
ENSG00000174684	B4GAT1	11041.1	HGNC:15685	-1.11819	1.38563e-18	***	0/18
ENSG00000130958	SLC35D2	11046.1	HGNC:20799	-0.385537	2.75322e-10	***	0/18
ENSG00000198610	AKR1C4	1109.1	HGNC:387	3.79798	0.000312949	***	0/18
ENSG00000173175	ADCY5	111.1	HGNC:236	-0.0202341	0.900656	>0.5	0/18
ENSG00000163684	RPP14	11102.1	HGNC:30327	-0.120854	0.00062916	***	18/18
ENSG00000106049	HIBADH	11112.1	HGNC:4907	0.295914	1.32827e-08	***	0/18
ENSG00000021488	SLC7A9	11136.1	HGNC:11067	1.78539	0.000301827	***	0/18
ENSG00000165609	NUDT5	11164.1	HGNC:8052	0.391225	2.15556e-17	***	0/18
ENSG00000133063	CHIT1	1118.1	HGNC:1936	-0.707438	0.0618665	>0.5	0/18
ENSG00000118094	TREH	11181.1	HGNC:12266	-1.61979	1.95147e-07	***
ENSG00000160326	SLC2A6	11182.1	HGNC:11011	-0.616547	2.258e-06	***	0/18
ENSG00000110721	CHKA	1119.1	HGNC:1937	-0.545762	2.98857e-05	***	4/18
ENSG00000110721	CHKA	1119.2	HGNC:1937	-0.545762	2.98857e-05	***	4/18
ENSG00000174233	ADCY6	112.1	HGNC:237	-0.98793	2.27771e-31	***	0/18
ENSG00000174233	ADCY6	112.2	HGNC:237	-0.98793	2.27771e-31	***	0/18
ENSG00000100288	CHKB	1120.1	HGNC:1938	0.659036	1.12459e-13	***	0/18
ENSG00000100288	CHKB	1120.2	HGNC:1938	0.659036	1.12459e-13	***	0/18
ENSG00000147471	PLPBP	11212.1	HGNC:9457	0.313893	4.9298e-05	***	0/18
ENSG00000139629	GALNT6	11226.1	HGNC:4128	1.16804	2.38746e-27	***	0/18
ENSG00000136542	GALNT5	11227.1	HGNC:4127	-1.45836	7.05728e-18	***	0/18
ENSG00000169239	CA5B	11238.1	HGNC:1378	-0.783001	2.22279e-11	***	0/18
ENSG00000141504	SAT2	112483.1	HGNC:23160	-0.60017	3.91591e-14	***	0/18
ENSG00000268104	SLC6A14	11254.1	HGNC:11047	-1.76089	3.04092e-06	***	0/18
ENSG00000013392	RWDD2A	112611.1	HGNC:21385	-0.227096	0.00249966	**	0/18
ENSG00000160439	RDH13	112724.1	HGNC:19978	0.657788	5.69984e-22	***	0/18
ENSG00000186526	CYP4F8	11283.1	HGNC:2648	3.69703	0.0166292	*
ENSG00000027847	B4GALT7	11285.1	HGNC:930	0.611447	1.53016e-27	***	1/18
ENSG00000121281	ADCY7	113.1	HGNC:238	-0.898262	3.2347e-20	***	0/18
ENSG00000161714	PLCD3	113026.1	HGNC:9061	0.0304973	0.755117	>0.5
ENSG00000137491	SLCO2B1	11309.1	HGNC:10962	-2.22477	8.80125e-20	***	0/18
ENSG00000169105	CHST14	113189.1	HGNC:24464	0.542248	2.41177e-24	***	0/18
ENSG00000076351	SLC46A1	113235.1	HGNC:30521	-0.607643	4.67704e-10	***
ENSG00000101276	SLC52A3	113278.1	HGNC:16187	1.34999	2.00048e-35	***	0/18
ENSG00000097021	ACOT7	11332.1	HGNC:24157	1.03185	1.3049e-43	***	0/18
ENSG00000074416	MGLL	11343.1	HGNC:17038	-2.2819	3.44504e-24	***	0/18
ENSG00000074416	MGLL	11343.2	HGNC:17038	-2.2819	3.44504e-24	***	0/18
ENSG00000142920	AZIN2	113451.1	HGNC:29957	0.351087	6.91802e-05	***	0/18
ENSG00000155016	CYP2U1	113612.1	HGNC:20582	-1.34687	2.67677e-18	***	0/18
ENSG00000139410	SDSL	113675.1	HGNC:30404	-0.373139	0.00560087	**	0/18
ENSG00000155897	ADCY8	114.1	HGNC:239	0.582082	0.0301644	*	0/18
ENSG00000151229	SLC2A13	114134.1	HGNC:15956	-0.831753	5.75025e-15	***	0/18
ENSG00000149742	SLC22A9	114571.1	HGNC:16261	1.6506	2.64e-12	***	0/18
ENSG00000144278	GALNT13	114805.1	HGNC:23242	-0.284563	0.126534	>0.5	0/18
ENSG00000110536	PTPMT1	114971.1	HGNC:26965	-0.135184	0.0288375	*	16/18
ENSG00000162104	ADCY9	115.1	HGNC:240	-1.6539	2.09206e-23	***	0/18
ENSG00000174502	SLC26A9	115019.1	HGNC:14469	-3.1555	1.76913e-14	***	0/18
ENSG00000174502	SLC26A9	115019.2	HGNC:14469	-3.1555	1.76913e-14	***	0/18
ENSG00000147606	SLC26A7	115111.1	HGNC:14467	-0.154342	0.666054	>0.5	0/18
ENSG00000147606	SLC26A7	115111.2	HGNC:14467	-0.154342	0.666054	>0.5	0/18
ENSG00000166165	CKB	1152.1	HGNC:1991	-0.364353	0.001803	**	0/18
ENSG00000144741	SLC25A26	115286.1	HGNC:20661	-0.252773	2.5341e-06	***	12/18
ENSG00000144741	SLC25A26	115286.2	HGNC:20661	-0.252773	2.5341e-06	***	12/18
ENSG00000144741	SLC25A26	115286.3	HGNC:20661	-0.252773	2.5341e-06	***	12/18
ENSG00000105254	TBCB	1155.1	HGNC:1989	0.650046	1.32054e-29	***	18/18
ENSG00000158865	SLC5A11	115584.1	HGNC:23091	2.50181	2.36447e-09	***	0/18
ENSG00000104879	CKM	1158.1	HGNC:1994	2.22897	0.000963984	***	0/18
ENSG00000237289	CKMT1B	1159.1	HGNC:1995	4.65762	2.04137e-89	***	0/18
ENSG00000131730	CKMT2	1160.1	HGNC:1996	-0.973544	1.86685e-09	***	0/18
ENSG00000197891	SLC22A12	116085.1	HGNC:17989	0.542124	0.478459	>0.5	0/18
ENSG00000124003	MOGAT1	116255.1	HGNC:18210	-3.45126	1.93322e-14	***	0/18
ENSG00000166743	ACSM1	116285.1	HGNC:18049	-1.56892	1.86388e-09	***	0/18
ENSG00000112053	SLC26A8	116369.1	HGNC:14468	-1.2584	1.09352e-10	***	1/18
ENSG00000112053	SLC26A8	116369.2	HGNC:14468	-1.2584	1.09352e-10	***	1/18
ENSG00000112394	SLC16A10	117247.1	HGNC:17027	-0.948374	1.85038e-09	***	0/18
ENSG00000131386	GALNT15	117248.1	HGNC:21531	-1.75596	0.000454857	***	0/18
ENSG00000161896	IP6K3	117283.1	HGNC:17269	-0.607249	0.00462117	**	0/18
ENSG00000105205	CLC	1178.1	HGNC:2014	-1.10651	0.0198811	*	0/18
ENSG00000165644	COMTD1	118881.1	HGNC:26309	1.07906	5.36724e-33	***	0/18
ENSG00000203837	PNLIPRP3	119548.1	HGNC:23492	5.91521	0.000951564	***	0/18
ENSG00000166340	TPP1	1200.1	HGNC:2073	-0.849536	4.3425e-32	***	0/18
ENSG00000180773	SLC36A4	120103.1	HGNC:19660	-0.190961	0.00940598	**	0/18
ENSG00000137392	CLPS	1208.1	HGNC:2085	1.40913	0.0238208	*	2/18
ENSG00000170426	SDR9C7	121214.1	HGNC:29958	6.11521	2.51317e-18	***	0/18
ENSG00000139287	TPH2	121278.1	HGNC:20692	0.182881	0.566711	>0.5	0/18
ENSG00000092009	CMA1	1215.1	HGNC:2097	-2.55787	6.88544e-07	***	0/18
ENSG00000140057	AK7	122481.1	HGNC:20091	-1.96557	2.47632e-07	***	0/18
ENSG00000166428	PLD4	122618.1	HGNC:23792	-0.81923	0.000788589	***	0/18
ENSG00000185100	ADSS1	122622.1	HGNC:20093	1.42721	9.84283e-40	***
ENSG00000185100	ADSS1	122622.2	HGNC:20093	1.42721	9.84283e-40	***
ENSG00000177465	ACOT4	122970.1	HGNC:19748	-0.864299	3.76832e-10	***	1/18
ENSG00000140090	SLC24A4	123041.1	HGNC:10978	-2.77956	4.65951e-21	***	0/18
ENSG00000140090	SLC24A4	123041.2	HGNC:10978	-2.77956	4.65951e-21	***	0/18
ENSG00000140090	SLC24A4	123041.3	HGNC:10978	-2.77956	4.65951e-21	***	0/18
ENSG00000197119	SLC25A29	123096.1	HGNC:20116	-0.09759	0.250671	>0.5	0/18
ENSG00000168350	DEGS2	123099.1	HGNC:20113	-0.118928	0.562594	>0.5	0/18
ENSG00000186198	SLC51B	123264.1	HGNC:29956	-3.52453	1.0234e-18	***	0/18
ENSG00000188266	HYKK	123688.1	HGNC:34403	0.829728	2.01169e-24	***	0/18
ENSG00000188089	PLA2G4E	123745.1	HGNC:24791	0.558402	0.0639442	>0.5	0/18
ENSG00000183747	ACSM2A	123876.1	HGNC:32017	-2.18614	0.131769	>0.5	0/18
ENSG00000187758	ADH1A	124.1	HGNC:249	-2.5234	1.37151e-11	***	0/18
ENSG00000023839	ABCC2	1244.1	HGNC:53	4.3342	2.86588e-09	***	0/18
ENSG00000171302	CANT1	124583.1	HGNC:19721	0.547889	2.27356e-37	***	0/18
ENSG00000182224	CYB5D1	124637.1	HGNC:26516	-0.395803	1.9463e-06	***	0/18
ENSG00000167080	B4GALNT2	124872.1	HGNC:24136	3.21401	7.08225e-10	***	0/18
ENSG00000167703	SLC43A2	124935.1	HGNC:23087	-1.23013	4.19879e-36	***	0/18
ENSG00000167741	GGT6	124975.1	HGNC:26891	0.154678	0.155877	>0.5	0/18
ENSG00000196616	ADH1B	125.1	HGNC:250	-4.99842	6.02452e-20	***	0/18
ENSG00000183077	AFMID	125061.1	HGNC:20910	0.707781	1.16429e-28	***	0/18
ENSG00000154025	SLC5A10	125206.1	HGNC:23155	0.116033	0.567635	>0.5	0/18
ENSG00000160471	COX6B2	125965.1	HGNC:24380	5.61409	1.07635e-14	***	0/18
ENSG00000167769	ACER1	125981.1	HGNC:18356	1.75553	9.99008e-09	***	0/18
ENSG00000248144	ADH1C	126.1	HGNC:251	3.41171	8.63078e-06	***
ENSG00000169169	CPT1C	126129.1	HGNC:18540	1.0719	4.20114e-09	***	0/18
ENSG00000174886	NDUFA11	126328.1	HGNC:20371	0.566973	2.17734e-12	***	14/18
ENSG00000171954	CYP4F22	126410.1	HGNC:26820	1.33107	0.003968	**	0/18
ENSG00000173786	CNP	1267.1	HGNC:2158	0.732558	9.92006e-32	***	4/18
ENSG00000176022	B3GALT6	126792.1	HGNC:17978	0.42487	6.91981e-13	***	0/18
ENSG00000198099	ADH4	127.1	HGNC:252	0.17469	0.603058	>0.5	0/18
ENSG00000151418	ATP6V1G3	127124.1	HGNC:18265	1.07584	0.0703098	>0.5	0/18
ENSG00000151418	ATP6V1G3	127124.2	HGNC:18265	1.07584	0.0703098	>0.5	0/18
ENSG00000197894	ADH5	128.1	HGNC:253	0.273871	7.58153e-06	***	0/18
ENSG00000101464	PIGU	128869.1	HGNC:15791	1.01961	8.37453e-78	***	0/18
ENSG00000134326	CMPK2	129607.1	HGNC:27015	-0.834697	0.00188073	**	0/18
ENSG00000143797	MBOAT2	129642.1	HGNC:25193	0.569228	8.10236e-15	***	0/18
ENSG00000204099	NEU4	129807.1	HGNC:21328	0.0679553	0.828988	>0.5	0/18
ENSG00000114771	AADAC	13.1	HGNC:17	0.155234	0.572635	>0.5	0/18
ENSG00000172955	ADH6	130.1	HGNC:255	-0.0164495	0.941783	>0.5	0/18
ENSG00000153086	ACMSD	130013.1	HGNC:19288	-0.40463	0.283743	>0.5	0/18
ENSG00000163082	SGPP2	130367.1	HGNC:19953	0.238768	0.185277	>0.5	0/18
ENSG00000138400	MDH1B	130752.1	HGNC:17836	-1.47439	8.07111e-05	***	0/18
ENSG00000196344	ADH7	131.1	HGNC:256	6.28511	1.11145e-41	***	0/18
ENSG00000093010	COMT	1312.1	HGNC:2228	0.00737216	0.875425	>0.5	2/18
ENSG00000093010	COMT	1312.2	HGNC:2228	0.00737216	0.875425	>0.5	2/18
ENSG00000159650	UROC1	131669.1	HGNC:26444	0.647305	0.0211592	*	0/18
ENSG00000156110	ADK	132.1	HGNC:257	0.245817	0.00088898	***	0/18
ENSG00000156110	ADK	132.2	HGNC:257	0.245817	0.00088898	***	0/18
ENSG00000168237	GLYCTK	132158.1	HGNC:24247	-0.448881	8.59665e-08	***	0/18
ENSG00000131143	COX4I1	1327.1	HGNC:2265	0.328998	1.30582e-08	***	7/18
ENSG00000163281	GNPDA2	132789.1	HGNC:21526	-0.30453	1.38619e-05	***	0/18
ENSG00000135940	COX5B	1329.1	HGNC:2269	1.06642	1.4442e-46	***	14/18
ENSG00000164303	ENPP6	133121.1	HGNC:23409	0.191605	0.629263	>0.5	0/18
ENSG00000111775	COX6A1	1337.1	HGNC:2277	0.808224	2.38117e-32	***	10/18
ENSG00000156885	COX6A2	1339.1	HGNC:2279	0.783061	0.00844622	**	1/18
ENSG00000126267	COX6B1	1340.1	HGNC:2280	0.99296	2.6424e-50	***	4/18
ENSG00000164919	COX6C	1345.1	HGNC:2285	0.883046	1.27093e-42	***	13/18
ENSG00000172497	ACOT12	134526.1	HGNC:24436	2.70238	0.000604345	***	10/18
ENSG00000161281	COX7A1	1346.1	HGNC:2287	-2.1132	1.20488e-35	***	0/18
ENSG00000112695	COX7A2	1347.1	HGNC:2288	0.541173	1.10512e-10	***	0/18
ENSG00000131174	COX7B	1349.1	HGNC:2291	0.681442	1.05388e-13	***	14/18
ENSG00000127184	COX7C	1350.1	HGNC:2292	-0.0919098	0.120668	>0.5	18/18
ENSG00000176340	COX8A	1351.1	HGNC:2294	0.739838	2.96186e-43	***	0/18
ENSG00000112309	B3GAT2	135152.1	HGNC:922	0.495752	0.000574633	***	0/18
ENSG00000047457	CP	1356.1	HGNC:2295	1.64896	7.34129e-17	***	0/18
ENSG00000091704	CPA1	1357.1	HGNC:2296	-1.34958	0.0461481	*	0/18
ENSG00000158516	CPA2	1358.1	HGNC:2297	3.15513	3.22287e-12	***	0/18
ENSG00000080819	CPOX	1371.1	HGNC:2321	1.52352	7.24939e-99	***	11/18
ENSG00000021826	CPS1	1373.1	HGNC:2323	2.95067	0.00597728	**	0/18
ENSG00000021826	CPS1	1373.2	HGNC:2323	2.95067	0.00597728	**	0/18
ENSG00000110090	CPT1A	1374.1	HGNC:2328	-0.152654	0.0547102	>0.5	1/18
ENSG00000205560	CPT1B	1375.1	HGNC:2329	2.29724	5.24544e-65	***	0/18
ENSG00000205560	CPT1B	1375.2	HGNC:2329	2.29724	5.24544e-65	***	0/18
ENSG00000205560	CPT1B	1375.3	HGNC:2329	2.29724	5.24544e-65	***	0/18
ENSG00000205560	CPT1B	1375.4	HGNC:2329	2.29724	5.24544e-65	***	0/18
ENSG00000157184	CPT2	1376.1	HGNC:2330	-0.217941	2.48492e-05	***	0/18
ENSG00000147576	ADHFE1	137872.1	HGNC:16354	-1.06339	1.36272e-13	***	0/18
ENSG00000147485	PXDNL	137902.1	HGNC:26359	0.892054	0.00243754	**	0/18
ENSG00000158669	GPAT4	137964.1	HGNC:20880	-0.0509215	0.44596	>0.5	0/18
ENSG00000095321	CRAT	1384.1	HGNC:2342	0.171246	0.00537257	**	1/18
ENSG00000095321	CRAT	1384.2	HGNC:2342	0.171246	0.00537257	**	1/18
ENSG00000095321	CRAT	1384.3	HGNC:2342	0.171246	0.00537257	**	1/18
ENSG00000167103	PIP5KL1	138429.1	HGNC:28711	0.306706	0.00210931	**	0/18
ENSG00000158079	PTPDC1	138639.1	HGNC:30184	-0.0073192	0.870325	>0.5	0/18
ENSG00000094841	UPRT	139596.1	HGNC:28334	-0.611912	5.92741e-24	***	0/18
ENSG00000101438	SLC32A1	140679.1	HGNC:11018	0.0223926	0.958558	>0.5	0/18
ENSG00000124091	GCNT7	140687.1	HGNC:16099	-0.041534	0.729921	>0.5
ENSG00000170191	NANP	140838.1	HGNC:16140	0.877659	1.34995e-33	***	0/18
ENSG00000198569	SLC34A3	142680.1	HGNC:20305	0.801746	0.00409248	**	0/18
ENSG00000062485	CS	1431.1	HGNC:2422	0.519323	1.25847e-34	***	10/18
ENSG00000062485	CS	1431.2	HGNC:2422	0.519323	1.25847e-34	***	10/18
ENSG00000139344	AMDHD1	144193.1	HGNC:28577	0.650471	0.00120443	**	0/18
ENSG00000173262	SLC2A14	144195.1	HGNC:18301	0.917248	0.000813905	***	0/18
ENSG00000187676	B3GLCT	145173.1	HGNC:20207	0.279406	4.31933e-08	***	0/18
ENSG00000139988	RDH12	145226.1	HGNC:19977	2.5696	0.00119482	**	0/18
ENSG00000213920	MDP1	145553.1	HGNC:28781	0.0936102	0.315841	>0.5	0/18
ENSG00000167889	MGAT5B	146664.1	HGNC:24140	0.297014	0.0820883	>0.5	0/18
ENSG00000175711	B3GNTL1	146712.1	HGNC:21727	0.555793	2.7258e-17	***	0/18
ENSG00000183048	SLC25A10	1468.1	HGNC:10980	2.28278	3.3517e-103	***	15/18
ENSG00000180638	SLC47A2	146802.1	HGNC:26439	3.23397	2.88377e-19	***	0/18
ENSG00000159692	CTBP1	1487.1	HGNC:2494	0.113013	0.0273247	*	0/18
ENSG00000162885	B3GALNT2	148789.1	HGNC:28596	1.37214	8.0761e-81	***	0/18
ENSG00000116761	CTH	1491.1	HGNC:2501	0.193372	0.17465	>0.5	0/18
ENSG00000116761	CTH	1491.2	HGNC:2501	0.193372	0.17465	>0.5	0/18
ENSG00000129673	AANAT	15.1	HGNC:19	0.950636	5.52159e-08	***	0/18
ENSG00000171793	CTPS1	1503.1	HGNC:2519	1.31018	4.43861e-49	***	16/18
ENSG00000007001	UPP2	151531.1	HGNC:23061	0.43672	0.00688488	**	0/18
ENSG00000205301	MGAT4D	152586.1	HGNC:43619	-2.10328	2.31661e-05	***	0/18
ENSG00000186335	SLC36A2	153201.1	HGNC:18762	-0.44359	0.15629	>0.5	0/18
ENSG00000179091	CYC1	1537.1	HGNC:2579	1.44395	1.23058e-92	***	17/18
ENSG00000146411	SLC2A12	154091.1	HGNC:18067	1.60413	7.32214e-17	***	0/18
ENSG00000172197	MBOAT1	154141.1	HGNC:21579	0.880431	7.24348e-05	***	0/18
ENSG00000140465	CYP1A1	1543.1	HGNC:2595	0.0138187	0.992212	>0.5	0/18
ENSG00000140505	CYP1A2	1544.1	HGNC:2596	-2.89634	7.13918e-05	***	0/18
ENSG00000138061	CYP1B1	1545.1	HGNC:2597	-0.323209	0.0759253	>0.5	0/18
ENSG00000255974	CYP2A6	1548.1	HGNC:2610	0.403278	0.544024	>0.5	0/18
ENSG00000198077	CYP2A7	1549.1	HGNC:2611	-0.388194	0.290142	>0.5	0/18
ENSG00000160870	CYP3A7	1551.1	HGNC:2640	-2.65401	4.60854e-09	***	0/18
ENSG00000197241	SLC2A7	155184.1	HGNC:13445	0.557466	0.00646499	**	0/18
ENSG00000197838	CYP2A13	1553.1	HGNC:2608	-0.424775	0.493212	>0.5	11/18
ENSG00000197408	CYP2B6	1555.1	HGNC:2615	3.33004	0.306148	>0.5	1/18
ENSG00000165841	CYP2C19	1557.1	HGNC:2621	2.6052	3.33959e-19	***	0/18
ENSG00000138115	CYP2C8	1558.1	HGNC:2622	-0.375972	0.0216256	*	0/18
ENSG00000138115	CYP2C8	1558.2	HGNC:2622	-0.375972	0.0216256	*	0/18
ENSG00000138109	CYP2C9	1559.1	HGNC:2623	1.83463	1.97634e-13	***	0/18
ENSG00000108242	CYP2C18	1562.1	HGNC:2620	1.9781	1.01911e-24	***	0/18
ENSG00000100197	CYP2D6	1565.1	HGNC:2625	1.16318	5.76166e-15	***	0/18
ENSG00000130649	CYP2E1	1571.1	HGNC:2631	1.37547	2.69908e-16	***	0/18
ENSG00000197446	CYP2F1	1572.1	HGNC:2632	-1.66904	0.0169829	*	1/18
ENSG00000134716	CYP2J2	1573.1	HGNC:2634	0.544526	7.07378e-05	***	0/18
ENSG00000121039	RDH10	157506.1	HGNC:19975	1.30004	2.05982e-18	***	0/18
ENSG00000160868	CYP3A4	1576.1	HGNC:2637	1.33206	0.0918184	>0.5	0/18
ENSG00000106258	CYP3A5	1577.1	HGNC:2638	-1.39259	2.307e-05	***	0/18
ENSG00000187048	CYP4A11	1579.1	HGNC:2642	-1.64646	8.77029e-11	***	0/18
ENSG00000239900	ADSL	158.1	HGNC:291	1.03674	1.38492e-48	***	17/18
ENSG00000239900	ADSL	158.2	HGNC:291	1.03674	1.38492e-48	***	17/18
ENSG00000142973	CYP4B1	1580.1	HGNC:2644	-4.60893	8.55457e-19	***	0/18
ENSG00000167910	CYP7A1	1581.1	HGNC:2651	-1.79041	7.95343e-08	***	0/18
ENSG00000099251	HSD17B7P2	158160.1	HGNC:28120	-0.164734	0.17624	>0.5
ENSG00000180432	CYP8B1	1582.1	HGNC:2653	-0.464817	0.0595276	>0.5	0/18
ENSG00000140459	CYP11A1	1583.1	HGNC:2590	0.434066	0.0751816	>0.5	0/18
ENSG00000160882	CYP11B1	1584.1	HGNC:2591	0.46912	0.255638	>0.5	0/18
ENSG00000179142	CYP11B2	1585.1	HGNC:2592	3.44733	0.0174511	*	0/18
ENSG00000165591	FAAH2	158584.1	HGNC:26440	0.0779122	0.282645	>0.5	0/18
ENSG00000148795	CYP17A1	1586.1	HGNC:2593	-2.43534	1.23395e-40	***	0/18
ENSG00000137869	CYP19A1	1588.1	HGNC:2594	1.11504	2.64909e-10	***	0/18
ENSG00000137869	CYP19A1	1588.2	HGNC:2594	1.11504	2.64909e-10	***	0/18
ENSG00000231852	CYP21A2	1589.1	HGNC:2600	-0.143828	0.450573	>0.5	0/18
ENSG00000035687	ADSS2	159.1	HGNC:292	0.906303	5.07495e-75	***
ENSG00000019186	CYP24A1	1591.1	HGNC:2602	4.83887	7.53555e-16	***	0/18
ENSG00000135929	CYP27A1	1593.1	HGNC:2605	-2.29205	3.30255e-27	***	0/18
ENSG00000111012	CYP27B1	1594.1	HGNC:2606	2.53837	0.00856148	**	1/18
ENSG00000001630	CYP51A1	1595.1	HGNC:2649	-0.436909	0.000158933	***	0/18
ENSG00000148942	SLC5A12	159963.1	HGNC:28750	4.9331	1.69679e-63	***	0/18
ENSG00000166800	LDHAL6A	160287.1	HGNC:28335	-0.00221201	0.997615	>0.5	0/18
ENSG00000136010	ALDH1L2	160428.1	HGNC:26777	1.2396	3.24728e-20	***	0/18
ENSG00000065357	DGKA	1606.1	HGNC:2849	1.99707	6.47819e-70	***	0/18
ENSG00000136267	DGKB	1607.1	HGNC:2850	2.24446	2.73316e-18	***	0/18
ENSG00000136267	DGKB	1607.2	HGNC:2850	2.24446	2.73316e-18	***	0/18
ENSG00000256870	SLC5A8	160728.1	HGNC:19119	-2.17696	2.15331e-05	***	0/18
ENSG00000058866	DGKG	1608.1	HGNC:2853	0.730572	1.73281e-09	***	0/18
ENSG00000102780	DGKH	160851.1	HGNC:2854	0.16086	0.0463689	*	0/18
ENSG00000102780	DGKH	160851.2	HGNC:2854	0.16086	0.0463689	*	0/18
ENSG00000145214	DGKQ	1609.1	HGNC:2856	0.238647	0.000823797	***	0/18
ENSG00000110887	DAO	1610.1	HGNC:2671	-2.46747	9.93911e-06	***	0/18
ENSG00000123454	DBH	1621.1	HGNC:2689	-0.893089	2.8647e-05	***	0/18
ENSG00000155368	DBI	1622.1	HGNC:2690	0.0313328	0.67007	>0.5	0/18
ENSG00000161653	NAGS	162417.1	HGNC:17996	-0.544094	9.22449e-08	***	0/18
ENSG00000173868	PHOSPHO1	162466.1	HGNC:16815	-1.05752	0.000154588	***	1/18
ENSG00000137992	DBT	1629.1	HGNC:2698	0.134509	0.0408082	*	0/18
ENSG00000167969	ECI1	1632.1	HGNC:2703	0.441317	1.26804e-11	***	0/18
ENSG00000156136	DCK	1633.1	HGNC:2704	0.529219	1.01047e-07	***	0/18
ENSG00000117598	PLPPR5	163404.1	HGNC:31703	-0.512098	0.457849	>0.5	0/18
ENSG00000129187	DCTD	1635.1	HGNC:2710	0.0630571	0.0812717	>0.5	0/18
ENSG00000159640	ACE	1636.1	HGNC:2707	-2.5615	8.01197e-17	***	0/18
ENSG00000080166	DCT	1638.1	HGNC:2709	-0.350087	0.0749505	>0.5	0/18
ENSG00000132437	DDC	1644.1	HGNC:2719	1.26056	0.0988624	>0.5	0/18
ENSG00000187134	AKR1C1	1645.1	HGNC:384	4.54645	3.52541e-41	***	1/18
ENSG00000151632	AKR1C2	1646.1	HGNC:385	5.72026	1.91328e-44	***	0/18
ENSG00000180767	CHST13	166012.1	HGNC:21755	-0.490197	0.151652	>0.5	0/18
ENSG00000104325	DECR1	1666.1	HGNC:2753	-0.268307	3.01162e-07	***	0/18
ENSG00000151611	MMAA	166785.1	HGNC:18871	-0.346258	2.99896e-07	***	0/18
ENSG00000164023	SGMS2	166929.1	HGNC:28395	-2.83735	3.92414e-10	***	0/18
ENSG00000106648	GALNTL5	168391.1	HGNC:21725	1.54002	0.000375746	***	0/18
ENSG00000188676	IDO2	169355.1	HGNC:27269	0.805873	0.0403352	*
ENSG00000196968	FUT11	170384.1	HGNC:19233	-0.37271	1.48346e-09	***	0/18
ENSG00000170516	COX7B2	170712.1	HGNC:24381	11.3988	2.56736e-05	***	0/18
ENSG00000125246	CLYBL	171425.1	HGNC:18355	0.0718453	0.274021	>0.5	0/18
ENSG00000125246	CLYBL	171425.2	HGNC:18355	0.0718453	0.274021	>0.5	0/18
ENSG00000114956	DGUOK	1716.1	HGNC:2858	0.98594	6.45389e-60	***	0/18
ENSG00000114956	DGUOK	1716.2	HGNC:2858	0.98594	6.45389e-60	***	0/18
ENSG00000114956	DGUOK	1716.3	HGNC:2858	0.98594	6.45389e-60	***	0/18
ENSG00000114956	DGUOK	1716.4	HGNC:2858	0.98594	6.45389e-60	***	0/18
ENSG00000114956	DGUOK	1716.5	HGNC:2858	0.98594	6.45389e-60	***	0/18
ENSG00000172893	DHCR7	1717.1	HGNC:2860	1.26215	4.74175e-21	***	0/18
ENSG00000116133	DHCR24	1718.1	HGNC:2859	-1.12516	2.40588e-14	***	0/18
ENSG00000228716	DHFR	1719.1	HGNC:2861	1.16432	9.37762e-33	***	15/18
ENSG00000102967	DHODH	1723.1	HGNC:2867	0.158059	0.00296463	**	12/18
ENSG00000100243	CYB5R3	1727.1	HGNC:2873	-0.632487	9.39939e-20	***	0/18
ENSG00000181019	NQO1	1728.1	HGNC:2874	2.81591	4.63336e-40	***	0/18
ENSG00000211452	DIO1	1733.1	HGNC:2883	-0.793764	0.0500197	>0.5	0/18
ENSG00000211448	DIO2	1734.1	HGNC:2884	3.46781	7.14656e-27	***	0/18
ENSG00000197406	DIO3	1735.1	HGNC:2885	-0.26668	0.211017	>0.5	0/18
ENSG00000150768	DLAT	1737.1	HGNC:2896	0.323162	3.70592e-13	***	0/18
ENSG00000091140	DLD	1738.1	HGNC:2898	0.50281	6.25028e-30	***	2/18
ENSG00000119689	DLST	1743.1	HGNC:2911	-0.0191239	0.464536	>0.5	10/18
ENSG00000038002	AGA	175.1	HGNC:318	0.177546	0.00164209	**	0/18
ENSG00000123453	SARDH	1757.1	HGNC:10536	-0.447988	0.000185451	***	0/18
ENSG00000162688	AGL	178.1	HGNC:321	0.424225	1.487e-12	***	0/18
ENSG00000162688	AGL	178.2	HGNC:321	0.424225	1.487e-12	***	0/18
ENSG00000162688	AGL	178.3	HGNC:321	0.424225	1.487e-12	***	0/18
ENSG00000162688	AGL	178.4	HGNC:321	0.424225	1.487e-12	***	0/18
ENSG00000162688	AGL	178.5	HGNC:321	0.424225	1.487e-12	***	0/18
ENSG00000162688	AGL	178.6	HGNC:321	0.424225	1.487e-12	***	0/18
ENSG00000183044	ABAT	18.1	HGNC:23	-0.297445	0.00198111	**	0/18
ENSG00000183044	ABAT	18.2	HGNC:23	-0.297445	0.00198111	**	0/18
ENSG00000015413	DPEP1	1800.1	HGNC:3002	-0.00614409	0.98898	>0.5	0/18
ENSG00000188641	DPYD	1806.1	HGNC:3012	-1.42107	3.05966e-28	***	0/18
ENSG00000147647	DPYS	1807.1	HGNC:3013	-1.79538	0.000253779	***	0/18
ENSG00000092964	DPYSL2	1808.1	HGNC:3014	-2.79136	3.94811e-26	***	0/18
ENSG00000113657	DPYSL3	1809.1	HGNC:3015	-0.202202	0.106416	>0.5	0/18
ENSG00000091138	SLC26A3	1811.1	HGNC:3018	-1.18329	0.0427823	*	0/18
ENSG00000155850	SLC26A2	1836.1	HGNC:10994	-0.840497	8.89576e-10	***	0/18
ENSG00000168393	DTYMK	1841.1	HGNC:3061	1.61529	1.63199e-70	***	17/18
ENSG00000128951	DUT	1854.1	HGNC:3078	0.830295	3.89132e-31	***	18/18
ENSG00000172482	AGXT	189.1	HGNC:341	2.23889	0.0449154	*	0/18
ENSG00000025708	TYMP	1890.1	HGNC:3148	0.75456	9.73815e-12	***	0/18
ENSG00000104823	ECH1	1891.1	HGNC:3149	0.245029	1.61578e-05	***	0/18
ENSG00000127884	ECHS1	1892.1	HGNC:3151	0.461295	1.97943e-24	***	0/18
ENSG00000165029	ABCA1	19.1	HGNC:29	-0.299323	0.0127877	*	0/18
ENSG00000101444	AHCY	191.1	HGNC:343	1.72018	6.25623e-92	***	18/18
ENSG00000198488	B3GNT6	192134.1	HGNC:24141	2.02432	0.00778065	**	0/18
ENSG00000146066	HIGD2A	192286.1	HGNC:28311	0.0254032	0.53914	>0.5	2/18
ENSG00000170786	SDR16C5	195814.1	HGNC:30311	-1.95291	3.06833e-12	***	0/18
ENSG00000203805	PLPP4	196051.1	HGNC:23531	4.16428	4.9536e-54	***	0/18
ENSG00000113790	EHHADH	1962.1	HGNC:3247	1.14313	2.62123e-51	***	0/18
ENSG00000129467	ADCY4	196883.1	HGNC:235	-2.48332	5.57679e-19	***	0/18
ENSG00000166816	LDHD	197257.1	HGNC:19708	-0.589034	3.57484e-08	***	0/18
ENSG00000166816	LDHD	197257.2	HGNC:19708	-0.589034	3.57484e-08	***	0/18
ENSG00000157353	FCSK	197258.1	HGNC:29500	-0.0987467	0.027148	*
ENSG00000186160	CYP4Z1	199974.1	HGNC:20583	-0.36577	0.0584842	>0.5	0/18
ENSG00000117834	SLC5A9	200010.1	HGNC:22146	-3.82619	2.0468e-09	***	0/18
ENSG00000115020	PIKFYVE	200576.1	HGNC:23785	-0.125044	0.044014	*	0/18
ENSG00000115020	PIKFYVE	200576.2	HGNC:23785	-0.125044	0.044014	*	0/18
ENSG00000115020	PIKFYVE	200576.3	HGNC:23785	-0.125044	0.044014	*	0/18
ENSG00000189366	ALG1L	200810.1	HGNC:33721	4.42118	5.85213e-102	***	16/18
ENSG00000163959	SLC51A	200931.1	HGNC:29955	1.44057	3.53924e-32	***	0/18
ENSG00000179598	PLD6	201164.1	HGNC:30447	1.07628	3.30495e-44	***	0/18
ENSG00000167494	NOS2P2	201288.1	HGNC:7874	2.67191	8.03496e-06	***
ENSG00000206527	HACD2	201562.1	HGNC:9640	0.436609	2.27193e-12	***	1/18
ENSG00000163527	STT3B	201595.1	HGNC:30611	-0.0116585	0.779545	>0.5	5/18
ENSG00000074800	ENO1	2023.1	HGNC:3350	1.42409	5.08464e-66	***	17/18
ENSG00000111674	ENO2	2026.1	HGNC:3353	1.3639	7.31795e-43	***	0/18
ENSG00000108515	ENO3	2027.1	HGNC:3354	0.971171	1.39165e-18	***	0/18
ENSG00000108515	ENO3	2027.2	HGNC:3354	0.971171	1.39165e-18	***	0/18
ENSG00000106992	AK1	203.1	HGNC:361	-2.36456	9.72612e-24	***	0/18
ENSG00000112759	SLC29A1	2030.1	HGNC:11003	-0.256232	0.000130322	***	0/18
ENSG00000004455	AK2	204.1	HGNC:362	0.328092	1.70595e-19	***	0/18
ENSG00000004455	AK2	204.2	HGNC:362	0.328092	1.70595e-19	***	0/18
ENSG00000004455	AK2	204.3	HGNC:362	0.328092	1.70595e-19	***	0/18
ENSG00000154227	CERS3	204219.1	HGNC:23752	7.76446	4.01035e-76	***	0/18
ENSG00000162433	AK4	205.1	HGNC:363	3.06174	5.18667e-69	***	0/18
ENSG00000162433	AK4	205.2	HGNC:363	3.06174	5.18667e-69	***	0/18
ENSG00000162433	AK4	205.3	HGNC:363	3.06174	5.18667e-69	***	0/18
ENSG00000120915	EPHX2	2053.1	HGNC:3402	-0.51065	1.56852e-09	***	0/18
ENSG00000123643	SLC36A1	206358.1	HGNC:18761	0.727593	2.42421e-14	***	0/18
ENSG00000139684	ESD	2098.1	HGNC:3465	-0.338163	9.564e-10	***	0/18
ENSG00000167972	ABCA3	21.1	HGNC:33	-3.60017	1.14405e-17	***	0/18
ENSG00000148218	ALAD	210.1	HGNC:395	-0.712289	1.21408e-28	***	2/18
ENSG00000148218	ALAD	210.2	HGNC:395	-0.712289	1.21408e-28	***	2/18
ENSG00000140374	ETFA	2108.1	HGNC:3481	0.701222	5.03425e-30	***	0/18
ENSG00000105379	ETFB	2109.1	HGNC:3482	0.79231	3.08347e-22	***	0/18
ENSG00000105379	ETFB	2109.2	HGNC:3482	0.79231	3.08347e-22	***	0/18
ENSG00000023330	ALAS1	211.1	HGNC:396	-0.829987	1.90177e-48	***	1/18
ENSG00000023330	ALAS1	211.2	HGNC:396	-0.829987	1.90177e-48	***	1/18
ENSG00000171503	ETFDH	2110.1	HGNC:3483	-0.332723	1.01772e-11	***	0/18
ENSG00000158578	ALAS2	212.1	HGNC:397	-4.14767	1.52294e-06	***	0/18
ENSG00000182197	EXT1	2131.1	HGNC:3512	0.701922	2.01814e-27	***	4/18
ENSG00000151348	EXT2	2132.1	HGNC:3513	0.529826	2.98653e-25	***	4/18
ENSG00000151348	EXT2	2132.2	HGNC:3513	0.529826	2.98653e-25	***	4/18
ENSG00000158008	EXTL1	2134.1	HGNC:3515	-0.409142	0.0101506	*	0/18
ENSG00000162694	EXTL2	2135.1	HGNC:3516	0.01983	0.758918	>0.5	1/18
ENSG00000012232	EXTL3	2137.1	HGNC:3518	0.376491	1.18092e-08	***	1/18
ENSG00000101986	ABCD1	215.1	HGNC:61	0.172207	0.0107977	*	2/18
ENSG00000165092	ALDH1A1	216.1	HGNC:402	0.43385	0.00200831	**	0/18
ENSG00000170323	FABP4	2167.1	HGNC:3559	-3.217	4.79337e-19	***	0/18
ENSG00000163586	FABP1	2168.1	HGNC:3555	1.38848	0.38147	>0.5	0/18
ENSG00000145384	FABP2	2169.1	HGNC:3556	0.096829	0.816335	>0.5	0/18
ENSG00000111275	ALDH2	217.1	HGNC:404	-2.10781	7.66101e-23	***	0/18
ENSG00000121769	FABP3	2170.1	HGNC:3557	-2.25843	3.92021e-05	***	0/18
ENSG00000164687	FABP5	2171.1	HGNC:3560	1.37479	2.6543e-15	***	4/18
ENSG00000170231	FABP6	2172.1	HGNC:3561	0.201572	0.426989	>0.5	0/18
ENSG00000164434	FABP7	2173.1	HGNC:3562	7.54624	0.00648939	**	0/18
ENSG00000108602	ALDH3A1	218.1	HGNC:405	4.13255	2.69361e-14	***	0/18
ENSG00000151726	ACSL1	2180.1	HGNC:3569	-1.237	5.88823e-13	***	0/18
ENSG00000123983	ACSL3	2181.1	HGNC:3570	0.240856	1.27116e-06	***	7/18
ENSG00000123983	ACSL3	2181.2	HGNC:3570	0.240856	1.27116e-06	***	7/18
ENSG00000068366	ACSL4	2182.1	HGNC:3571	-1.45786	4.13218e-14	***	2/18
ENSG00000068366	ACSL4	2182.2	HGNC:3571	-1.45786	4.13218e-14	***	2/18
ENSG00000103876	FAH	2184.1	HGNC:3579	0.353075	4.96645e-05	***	0/18
ENSG00000137124	ALDH1B1	219.1	HGNC:407	0.820039	2.99843e-18	***	0/18
ENSG00000169710	FASN	2194.1	HGNC:3594	-0.447627	0.00112051	**	6/18
ENSG00000184254	ALDH1A3	220.1	HGNC:409	0.155996	0.418515	>0.5	0/18
ENSG00000184154	LRTOMT	220074.1	HGNC:25033	-0.677973	8.13801e-05	***	0/18
ENSG00000165140	FBP1	2203.1	HGNC:3606	-3.13803	3.36342e-20	***	2/18
ENSG00000006534	ALDH3B1	221.1	HGNC:410	-3.20183	9.5074e-20	***
ENSG00000159398	CES5A	221223.1	HGNC:26459	3.06952	2.71075e-05	***	0/18
ENSG00000229937	PRPS1L1	221823.1	HGNC:9463	1.05216	0.0701918	>0.5	0/18
ENSG00000229937	PRPS1L1	221823.2	HGNC:9463	1.05216	0.0701918	>0.5	0/18
ENSG00000164535	DAGLB	221955.1	HGNC:28923	-0.132828	0.00233945	**	0/18
ENSG00000132746	ALDH3B2	222.1	HGNC:411	4.71692	3.14748e-64	***	0/18
ENSG00000079459	FDFT1	2222.1	HGNC:3629	0.09694	0.0950616	>0.5	2/18
ENSG00000160752	FDPS	2224.1	HGNC:3631	0.295597	9.60986e-08	***	14/18
ENSG00000249853	HS3ST5	222537.1	HGNC:19419	1.26825	2.70918e-08	***	0/18
ENSG00000164638	SLC29A4	222962.1	HGNC:23097	2.60237	4.98541e-45	***	1/18
ENSG00000143149	ALDH9A1	223.1	HGNC:412	-0.0410566	0.451616	>0.5	0/18
ENSG00000066926	FECH	2235.1	HGNC:3647	0.660513	6.5972e-22	***	9/18
ENSG00000066926	FECH	2235.2	HGNC:3647	0.660513	6.5972e-22	***	9/18
ENSG00000072210	ALDH3A2	224.1	HGNC:403	-0.15718	0.0242697	*	0/18
ENSG00000173208	ABCD2	225.1	HGNC:66	-0.837699	2.26355e-07	***	0/18
ENSG00000149925	ALDOA	226.1	HGNC:414	1.48986	2.80635e-108	***	18/18
ENSG00000149925	ALDOA	226.2	HGNC:414	1.48986	2.80635e-108	***	18/18
ENSG00000149925	ALDOA	226.3	HGNC:414	1.48986	2.80635e-108	***	18/18
ENSG00000091483	FH	2271.1	HGNC:3700	0.763273	1.54479e-67	***	3/18
ENSG00000131873	CHSY1	22856.1	HGNC:17198	-0.19492	0.122511	>0.5	0/18
ENSG00000198825	INPP5F	22876.1	HGNC:17054	0.622552	2.04457e-06	***	0/18
ENSG00000136872	ALDOB	229.1	HGNC:417	0.0874889	0.838406	>0.5	0/18
ENSG00000211456	SACM1L	22908.1	HGNC:17059	-0.983194	4.6641e-18	***	18/18
ENSG00000153574	RPIA	22934.1	HGNC:10297	0.720423	6.12589e-44	***	13/18
ENSG00000076685	NT5C2	22978.1	HGNC:8022	-0.190545	6.82526e-07	***	0/18
ENSG00000109107	ALDOC	230.1	HGNC:418	1.74064	2.23177e-68	***	0/18
ENSG00000114805	PLCH1	23007.1	HGNC:29185	-1.47504	2.89238e-31	***	0/18
ENSG00000157064	NMNAT2	23057.1	HGNC:16789	-0.247091	0.32341	>0.5	0/18
ENSG00000157064	NMNAT2	23057.2	HGNC:16789	-0.247091	0.32341	>0.5	0/18
ENSG00000139718	SETD1B	23067.1	HGNC:29187	0.28354	7.61252e-09	***	2/18
ENSG00000085662	AKR1B1	231.1	HGNC:381	0.493912	1.01628e-10	***	0/18
ENSG00000116704	SLC35D1	23169.1	HGNC:20800	0.477218	1.47615e-20	***	0/18
ENSG00000134324	LPIN1	23175.1	HGNC:13345	-0.219646	0.00186335	**	0/18
ENSG00000165688	PMPCA	23203.1	HGNC:18667	0.465038	4.37703e-24	***	18/18
ENSG00000103740	ACSBG1	23205.1	HGNC:29567	-0.954848	0.00536932	**	0/18
ENSG00000182621	PLCB1	23236.1	HGNC:15917	0.786531	4.87378e-17	***	0/18
ENSG00000182621	PLCB1	23236.2	HGNC:15917	0.786531	4.87378e-17	***	0/18
ENSG00000068650	ATP11A	23250.1	HGNC:13552	-2.17825	4.25511e-24	***	0/18
ENSG00000145725	PPIP5K2	23262.1	HGNC:29035	-0.257535	1.58091e-07	***	1/18
ENSG00000164398	ACSL6	23305.1	HGNC:16496	0.43696	0.0460829	*	0/18
ENSG00000197818	SLC9A8	23315.1	HGNC:20728	-0.278936	1.03485e-06	***	0/18
ENSG00000111077	TNS2	23371.1	HGNC:19737	-2.48514	7.43674e-26	***	2/18
ENSG00000186111	PIP5K1C	23396.1	HGNC:8996	-0.343178	6.86905e-07	***	0/18
ENSG00000103150	MLYCD	23417.1	HGNC:7150	-0.446683	5.38957e-13	***	0/18
ENSG00000092068	SLC7A8	23428.1	HGNC:11066	1.60126	1.62479e-30	***	0/18
ENSG00000092068	SLC7A8	23428.2	HGNC:11066	1.60126	1.62479e-30	***	0/18
ENSG00000095917	TPSD1	23430.1	HGNC:14118	-1.99332	3.60928e-06	***	0/18
ENSG00000101892	ATP1B4	23439.1	HGNC:808	0.235886	0.408583	>0.5	0/18
ENSG00000117620	SLC35A3	23443.1	HGNC:11023	0.201128	0.00143705	**	1/18
ENSG00000100116	GCAT	23464.1	HGNC:4188	1.64855	9.45912e-62	***	0/18
ENSG00000103485	QPRT	23475.1	HGNC:9755	-0.243404	0.0416437	*	0/18
ENSG00000140612	SEC11A	23478.1	HGNC:17718	-0.00770527	0.868297	>0.5	0/18
ENSG00000110195	FOLR1	2348.1	HGNC:3791	-3.95767	9.90807e-26	***	0/18
ENSG00000110195	FOLR1	2348.2	HGNC:3791	-3.95767	9.90807e-26	***	0/18
ENSG00000110195	FOLR1	2348.3	HGNC:3791	-3.95767	9.90807e-26	***	0/18
ENSG00000110195	FOLR1	2348.4	HGNC:3791	-3.95767	9.90807e-26	***	0/18
ENSG00000110195	FOLR1	2348.5	HGNC:3791	-3.95767	9.90807e-26	***	0/18
ENSG00000110195	FOLR1	2348.6	HGNC:3791	-3.95767	9.90807e-26	***	0/18
ENSG00000172828	CES3	23491.1	HGNC:1865	0.693704	8.29747e-07	***	0/18
ENSG00000162882	HAAO	23498.1	HGNC:4796	-0.445766	8.35893e-08	***	0/18
ENSG00000165457	FOLR2	2350.1	HGNC:3793	-1.39314	2.87413e-09	***	0/18
ENSG00000110203	FOLR3	2352.1	HGNC:3795	-2.55723	0.00021398	***	4/18
ENSG00000112992	NNT	23530.1	HGNC:7863	0.473172	1.3339e-14	***	0/18
ENSG00000112992	NNT	23530.2	HGNC:7863	0.473172	1.3339e-14	***	0/18
ENSG00000141506	PIK3R5	23533.1	HGNC:30035	-1.83596	2.06117e-17	***	0/18
ENSG00000100156	SLC16A8	23539.1	HGNC:16270	2.43798	5.60194e-44	***	0/18
ENSG00000185344	ATP6V0A2	23545.1	HGNC:18481	0.0429158	0.299469	>0.5	0/18
ENSG00000197563	PIGN	23556.1	HGNC:8967	0.687026	7.80279e-34	***	0/18
ENSG00000197563	PIGN	23556.2	HGNC:8967	0.687026	7.80279e-34	***	0/18
ENSG00000136877	FPGS	2356.1	HGNC:3824	-0.0253921	0.597225	>0.5	5/18
ENSG00000135702	CHST5	23563.1	HGNC:1973	-0.219421	0.319683	>0.5	0/18
ENSG00000135702	CHST5	23563.2	HGNC:1973	-0.219421	0.319683	>0.5	0/18
ENSG00000242110	AMACR	23600.1	HGNC:451	0.646648	3.00681e-11	***	0/18
ENSG00000242110	AMACR	23600.2	HGNC:451	0.646648	3.00681e-11	***	0/18
ENSG00000118298	CA14	23632.1	HGNC:1372	0.313323	0.00727358	**	0/18
ENSG00000105223	PLD3	23646.1	HGNC:17158	0.136927	0.0929374	>0.5	0/18
ENSG00000151012	SLC7A11	23657.1	HGNC:11059	4.22921	1.63418e-42	***	0/18
ENSG00000132840	BHMT2	23743.1	HGNC:1048	-0.258756	0.357448	>0.5	0/18
ENSG00000241878	PISD	23761.1	HGNC:8999	0.250949	0.000486276	***	0/18
ENSG00000108839	ALOX12	239.1	HGNC:429	2.13259	1.37338e-19	***	0/18
ENSG00000198691	ABCA4	24.1	HGNC:34	3.4458	4.98992e-11	***	0/18
ENSG00000012779	ALOX5	240.1	HGNC:435	-2.6887	7.9139e-20	***	0/18
ENSG00000147614	ATP6V0D2	245972.1	HGNC:18266	-1.12389	9.90679e-05	***	0/18
ENSG00000143882	ATP6V1C2	245973.1	HGNC:18264	2.35513	3.84792e-17	***	0/18
ENSG00000161905	ALOX15	246.1	HGNC:433	-0.439605	0.29866	>0.5	0/18
ENSG00000179520	SLC17A8	246213.1	HGNC:20151	-0.550771	0.130231	>0.5	0/18
ENSG00000179593	ALOX15B	247.1	HGNC:434	-2.89937	6.76609e-08	***	0/18
ENSG00000163295	ALPI	248.1	HGNC:437	6.09263	0.286336	>0.5	0/18
ENSG00000162551	ALPL	249.1	HGNC:438	-2.48116	3.42678e-16	***	0/18
ENSG00000167996	FTH1	2495.1	HGNC:3976	-0.0905389	0.163098	>0.5	1/18
ENSG00000163283	ALPP	250.1	HGNC:439	-1.4525	0.00909438	**	0/18
ENSG00000163286	ALPG	251.1	HGNC:441	-1.48428	0.00185503	**	0/18
ENSG00000087086	FTL	2512.1	HGNC:3999	-0.54612	8.48518e-11	***	0/18
ENSG00000179163	FUCA1	2517.1	HGNC:4006	-0.875785	1.60126e-09	***	0/18
ENSG00000001036	FUCA2	2519.1	HGNC:4008	0.0654673	0.179985	>0.5	0/18
ENSG00000174951	FUT1	2523.1	HGNC:4012	-0.118267	0.245194	>0.5	0/18
ENSG00000176920	FUT2	2524.1	HGNC:4013	2.37634	3.31082e-52	***	2/18
ENSG00000171124	FUT3	2525.1	HGNC:4014	1.66843	1.23943e-23	***	0/18
ENSG00000196371	FUT4	2526.1	HGNC:4015	-0.0292096	0.611948	>0.5	0/18
ENSG00000130383	FUT5	2527.1	HGNC:4016	3.20949	1.66544e-13	***	0/18
ENSG00000156413	FUT6	2528.1	HGNC:4017	3.04211	3.70175e-12	***	0/18
ENSG00000180549	FUT7	2529.1	HGNC:4018	-0.427289	0.0343065	*	0/18
ENSG00000205678	TECRL	253017.1	HGNC:27365	3.08231	0.0149004	*	0/18
ENSG00000119537	KDSR	2531.1	HGNC:4021	-0.10108	0.0214358	*	6/18
ENSG00000172954	LCLAT1	253558.1	HGNC:26756	1.33685	2.37766e-73	***	0/18
ENSG00000172292	CERS6	253782.1	HGNC:23826	1.51269	4.65453e-75	***	0/18
ENSG00000131482	G6PC	2538.1	HGNC:4056	1.19862	0.172004	>0.5	1/18
ENSG00000160211	G6PD	2539.1	HGNC:4057	1.88217	5.2585e-47	***	2/18
ENSG00000137700	SLC37A4	2542.1	HGNC:4061	0.711895	3.70785e-46	***
ENSG00000171298	GAA	2548.1	HGNC:4065	-0.122687	0.178424	>0.5	0/18
ENSG00000184005	ST6GALNAC3	256435.1	HGNC:19343	-2.20623	2.292e-34	***	0/18
ENSG00000240891	PLCXD2	257068.1	HGNC:26462	1.06357	1.0588e-07	***	0/18
ENSG00000128683	GAD1	2571.1	HGNC:4092	4.36147	4.6932e-29	***	0/18
ENSG00000128683	GAD1	2571.2	HGNC:4092	4.36147	4.6932e-29	***	0/18
ENSG00000136750	GAD2	2572.1	HGNC:4093	3.2511	4.41556e-05	***	0/18
ENSG00000198704	GPX6	257202.1	HGNC:4558	2.15098	0.00171363	**	0/18
ENSG00000155886	SLC24A2	25769.1	HGNC:10976	4.68236	9.4239e-51	***	0/18
ENSG00000130313	PGLS	25796.1	HGNC:8903	0.38641	9.90274e-14	***	3/18
ENSG00000054983	GALC	2581.1	HGNC:4115	-1.1995	2.42556e-34	***	0/18
ENSG00000117308	GALE	2582.1	HGNC:4116	0.0282696	0.727377	>0.5	1/18
ENSG00000117308	GALE	2582.2	HGNC:4116	0.0282696	0.727377	>0.5	1/18
ENSG00000135454	B4GALNT1	2583.1	HGNC:4117	4.09096	6.78272e-50	***	0/18
ENSG00000130540	SULT4A1	25830.1	HGNC:14903	5.1408	3.88704e-41	***	0/18
ENSG00000182050	MGAT4C	25834.1	HGNC:30871	0.590102	0.0775303	>0.5	0/18
ENSG00000108479	GALK1	2584.1	HGNC:4118	0.271486	0.000104736	***	1/18
ENSG00000156958	GALK2	2585.1	HGNC:4119	-0.0729066	0.0621793	>0.5	0/18
ENSG00000156958	GALK2	2585.2	HGNC:4119	-0.0729066	0.0621793	>0.5	0/18
ENSG00000143158	MPC2	25874.1	HGNC:24515	0.440559	3.0881e-10	***	1/18
ENSG00000141012	GALNS	2588.1	HGNC:4122	0.704261	6.65736e-27	***	0/18
ENSG00000141429	GALNT1	2589.1	HGNC:4123	0.898364	3.44405e-43	***	0/18
ENSG00000143641	GALNT2	2590.1	HGNC:4124	1.05502	1.29946e-42	***	0/18
ENSG00000120254	MTHFD1L	25902.1	HGNC:21055	0.985724	1.11907e-24	***	0/18
ENSG00000115339	GALNT3	2591.1	HGNC:4125	1.04189	4.00568e-36	***	0/18
ENSG00000213930	GALT	2592.1	HGNC:4135	-0.12458	0.0269283	*	0/18
ENSG00000213930	GALT	2592.2	HGNC:4135	-0.12458	0.0269283	*	0/18
ENSG00000213930	GALT	2592.3	HGNC:4135	-0.12458	0.0269283	*	0/18
ENSG00000198964	SGMS1	259230.1	HGNC:29799	-0.819037	3.40822e-22	***	0/18
ENSG00000130005	GAMT	2593.1	HGNC:4136	1.73241	1.23671e-65	***	0/18
ENSG00000130005	GAMT	2593.2	HGNC:4136	1.73241	1.23671e-65	***	0/18
ENSG00000104951	IL4I1	259307.1	HGNC:19094	1.6069	2.18566e-23	***	0/18
ENSG00000214013	GANC	2595.1	HGNC:4139	-1.20292	3.89126e-18	***	0/18
ENSG00000111640	GAPDH	2597.1	HGNC:4141	2.77508	1.5947e-97	***	18/18
ENSG00000002726	AOC1	26.1	HGNC:80	1.82812	2.03779e-05	***	0/18
ENSG00000079931	MOXD1	26002.1	HGNC:21063	-0.13629	0.35549	>0.5	0/18
ENSG00000149476	TKFC	26007.1	HGNC:24552	0.878136	4.55224e-51	***	0/18
ENSG00000162390	ACOT11	26027.1	HGNC:18156	1.44478	3.58119e-43	***	0/18
ENSG00000186377	CYP4X1	260293.1	HGNC:20244	0.0614938	0.658583	>0.5	0/18
ENSG00000138604	GLCE	26035.1	HGNC:17855	0.368307	2.30646e-08	***	0/18
ENSG00000131373	HACL1	26061.1	HGNC:17856	-0.248712	1.57717e-06	***	0/18
ENSG00000228211	HYAL6P	26062.1	HGNC:5324	0.264089	0.677229	>0.5
ENSG00000242612	DECR2	26063.1	HGNC:2754	0.668112	5.43106e-18	***	0/18
ENSG00000159131	GART	2618.1	HGNC:4163	1.14748	2.94456e-89	***	6/18
ENSG00000159131	GART	2618.2	HGNC:4163	1.14748	2.94456e-89	***	6/18
ENSG00000123505	AMD1	262.1	HGNC:457	0.0797034	0.334017	>0.5	4/18
ENSG00000092621	PHGDH	26227.1	HGNC:8923	2.71533	6.21718e-12	***	1/18
ENSG00000149541	B3GAT3	26229.1	HGNC:923	0.661958	3.33986e-25	***	1/18
ENSG00000164707	SLC13A4	26266.1	HGNC:15827	0.717962	5.81866e-05	***	0/18
ENSG00000198130	HIBCH	26275.1	HGNC:4908	0.340977	1.41078e-10	***	0/18
ENSG00000117215	PLA2G2D	26279.1	HGNC:9033	0.760253	0.0908717	>0.5	0/18
ENSG00000171766	GATM	2628.1	HGNC:4175	0.994389	4.91082e-17	***	0/18
ENSG00000154027	AK5	26289.1	HGNC:365	0.593045	0.00474942	**	0/18
ENSG00000154027	AK5	26289.2	HGNC:365	0.593045	0.00474942	**	0/18
ENSG00000177628	GBA	2629.1	HGNC:4177	0.103571	0.0276471	*	0/18
ENSG00000177628	GBA	2629.2	HGNC:4177	0.103571	0.0276471	*	0/18
ENSG00000177628	GBA	2629.3	HGNC:4177	0.103571	0.0276471	*	0/18
ENSG00000177628	GBA	2629.4	HGNC:4177	0.103571	0.0276471	*	0/18
ENSG00000177628	GBA	2629.5	HGNC:4177	0.103571	0.0276471	*	0/18
ENSG00000130035	GALNT8	26290.1	HGNC:4130	1.70263	1.17645e-10	***	0/18
ENSG00000148288	GBGT1	26301.1	HGNC:20460	-0.842622	1.89674e-16	***	0/18
ENSG00000114480	GBE1	2632.1	HGNC:4180	0.0377769	0.443691	>0.5	0/18
ENSG00000105679	GAPDHS	26330.1	HGNC:24864	1.88773	4.00789e-12	***	0/18
ENSG00000105607	GCDH	2639.1	HGNC:4189	0.58073	4.26639e-24	***	0/18
ENSG00000105607	GCDH	2639.2	HGNC:4189	0.58073	4.26639e-24	***	0/18
ENSG00000131979	GCH1	2643.1	HGNC:4193	-0.0292602	0.817435	>0.5	0/18
ENSG00000106633	GCK	2645.1	HGNC:4195	1.13415	8.31415e-08	***	0/18
ENSG00000106633	GCK	2645.2	HGNC:4195	1.13415	8.31415e-08	***	0/18
ENSG00000106633	GCK	2645.3	HGNC:4195	1.13415	8.31415e-08	***	0/18
ENSG00000187210	GCNT1	2650.1	HGNC:4203	0.0358908	0.736384	>0.5	0/18
ENSG00000119899	SLC17A5	26503.1	HGNC:10933	-0.79922	6.92914e-32	***	0/18
ENSG00000111846	GCNT2	2651.1	HGNC:4204	-0.216266	0.0159287	*	0/18
ENSG00000140905	GCSH	2653.1	HGNC:4208	1.40117	1.43666e-63	***	3/18
ENSG00000185352	HS6ST3	266722.1	HGNC:19134	2.11171	1.66634e-08	***	0/18
ENSG00000183305	MAGEA2B	266740.1	HGNC:19340	34.8514	1.10725e-15	***	0/18
ENSG00000249222	ATP5MGL	267020.1	HGNC:13213	0.107906	0.541046	>0.5	0/18
ENSG00000198380	GFPT1	2673.1	HGNC:4241	0.435495	7.48847e-14	***	7/18
ENSG00000100031	GGT1	2678.1	HGNC:4250	-1.22927	7.55254e-16	***	6/18
ENSG00000100031	GGT1	2678.2	HGNC:4250	-1.22927	7.55254e-16	***	6/18
ENSG00000100031	GGT1	2678.3	HGNC:4250	-1.22927	7.55254e-16	***	6/18
ENSG00000197421	GGT3P	2679.1	HGNC:4252	-0.598101	0.0172925	*
ENSG00000086062	B4GALT1	2683.1	HGNC:924	0.19231	0.00841468	**	0/18
ENSG00000131067	GGT7	2686.1	HGNC:4259	0.302775	4.93669e-05	***	0/18
ENSG00000099998	GGT5	2687.1	HGNC:4260	0.0674475	0.606481	>0.5	1/18
ENSG00000178814	OPLAH	26873.1	HGNC:8149	1.53515	7.19161e-52	***
ENSG00000116748	AMPD1	270.1	HGNC:468	-0.958674	0.0080376	**	0/18
ENSG00000196511	TPK1	27010.1	HGNC:17358	-1.6199	7.29695e-24	***	0/18
ENSG00000151498	ACAD8	27034.1	HGNC:87	-0.122415	0.0214449	*	0/18
ENSG00000138777	PPA2	27068.1	HGNC:28883	0.144583	0.021496	*	11/18
ENSG00000138777	PPA2	27068.2	HGNC:28883	0.144583	0.021496	*	11/18
ENSG00000138777	PPA2	27068.3	HGNC:28883	0.144583	0.021496	*	11/18
ENSG00000138777	PPA2	27068.4	HGNC:28883	0.144583	0.021496	*	11/18
ENSG00000109956	B3GAT1	27087.1	HGNC:921	-0.553277	0.00577922	**	0/18
ENSG00000109956	B3GAT1	27087.2	HGNC:921	-0.553277	0.00577922	**	0/18
ENSG00000164405	UQCRQ	27089.1	HGNC:29594	0.309316	7.45894e-05	***	15/18
ENSG00000136840	ST6GALNAC4	27090.1	HGNC:17846	-0.899595	9.73655e-24	***	1/18
ENSG00000116337	AMPD2	271.1	HGNC:469	0.46183	9.35192e-12	***	0/18
ENSG00000116337	AMPD2	271.2	HGNC:469	0.46183	9.35192e-12	***	0/18
ENSG00000116337	AMPD2	271.3	HGNC:469	0.46183	9.35192e-12	***	0/18
ENSG00000198814	GK	2710.1	HGNC:4289	-0.95601	1.27609e-21	***	0/18
ENSG00000198814	GK	2710.2	HGNC:4289	-0.95601	1.27609e-21	***	0/18
ENSG00000125375	DMAC2L	27109.1	HGNC:18799	-0.612615	2.90539e-18	***
ENSG00000171408	PDE7B	27115.1	HGNC:8792	-1.22642	6.90274e-15	***	0/18
ENSG00000196475	GK2	2712.1	HGNC:4291	1.90475	0.0211443	*	0/18
ENSG00000185133	INPP5J	27124.1	HGNC:8956	-0.228931	0.0133623	*	0/18
ENSG00000185133	INPP5J	27124.2	HGNC:8956	-0.228931	0.0133623	*	0/18
ENSG00000229894	GK3P	2713.1	HGNC:4292	-0.610345	0.00145461	**
ENSG00000134216	CHIA	27159.1	HGNC:17432	-4.14636	2.20471e-09	***	0/18
ENSG00000134216	CHIA	27159.2	HGNC:17432	-4.14636	2.20471e-09	***	0/18
ENSG00000135423	GLS2	27165.1	HGNC:29570	1.16282	5.60825e-23	***	1/18
ENSG00000135423	GLS2	27165.2	HGNC:29570	1.16282	5.60825e-23	***	1/18
ENSG00000102393	GLA	2717.1	HGNC:4296	0.623385	2.45369e-16	***	0/18
ENSG00000133805	AMPD3	272.1	HGNC:470	0.475971	8.27677e-08	***	0/18
ENSG00000170266	GLB1	2720.1	HGNC:4298	-0.581497	9.22542e-20	***	0/18
ENSG00000124713	GNMT	27232.1	HGNC:4415	-1.45234	9.1416e-09	***	0/18
ENSG00000173085	COQ2	27235.1	HGNC:25223	0.191019	0.00199215	**	13/18
ENSG00000173597	SULT1B1	27284.1	HGNC:17845	-0.358158	0.170137	>0.5	0/18
ENSG00000001084	GCLC	2729.1	HGNC:4311	3.46077	3.61719e-53	***	0/18
ENSG00000023909	GCLM	2730.1	HGNC:4312	2.51354	4.557e-42	***	0/18
ENSG00000163106	HPGDS	27306.1	HGNC:17890	-2.66117	1.0965e-21	***	0/18
ENSG00000178445	GLDC	2731.1	HGNC:4313	2.37434	1.70461e-11	***	0/18
ENSG00000124767	GLO1	2739.1	HGNC:4323	0.349602	2.6443e-09	***	0/18
ENSG00000038274	MAT2B	27430.1	HGNC:6905	-0.412196	6.48895e-09	***	0/18
ENSG00000038274	MAT2B	27430.2	HGNC:6905	-0.412196	6.48895e-09	***	0/18
ENSG00000115419	GLS	2744.1	HGNC:4331	-0.763998	7.28631e-15	***	1/18
ENSG00000173221	GLRX	2745.1	HGNC:4330	-1.44159	1.17811e-33	***	0/18
ENSG00000148672	GLUD1	2746.1	HGNC:4335	0.00543464	0.907307	>0.5	0/18
ENSG00000182890	GLUD2	2747.1	HGNC:4336	-0.165806	0.101067	>0.5	0/18
ENSG00000145020	AMT	275.1	HGNC:473	-0.514276	3.23352e-06	***	0/18
ENSG00000135821	GLUL	2752.1	HGNC:4341	-0.348633	0.000197295	***	0/18
ENSG00000237763	AMY1A	276.1	HGNC:474	-0.258372	0.313425	>0.5	0/18
ENSG00000237763	AMY1A	276.2	HGNC:474	-0.258372	0.313425	>0.5	0/18
ENSG00000196743	GM2A	2760.1	HGNC:4367	0.443988	2.58835e-08	***	0/18
ENSG00000112699	GMDS	2762.1	HGNC:4369	1.02983	1.18416e-36	***	0/18
ENSG00000137198	GMPR	2766.1	HGNC:4376	-1.21822	2.67727e-19	***	0/18
ENSG00000174876	AMY1B	277.1	HGNC:475	-0.864738	0.0618633	>0.5
ENSG00000187733	AMY1C	278.1	HGNC:476	-1.28411	0.282661	>0.5
ENSG00000243480	AMY2A	279.1	HGNC:477	0.549549	0.342147	>0.5	1/18
ENSG00000135677	GNS	2799.1	HGNC:4422	-0.765535	5.09554e-20	***	0/18
ENSG00000175164	ABO	28.1	HGNC:79	-0.346139	0.0156076	*
ENSG00000240038	AMY2B	280.1	HGNC:478	-1.08188	6.93722e-13	***	0/18
ENSG00000120053	GOT1	2805.1	HGNC:4432	0.83103	1.73756e-35	***	0/18
ENSG00000125166	GOT2	2806.1	HGNC:4433	1.1673	2.9302e-98	***	1/18
ENSG00000167588	GPD1	2819.1	HGNC:4455	-5.05424	1.02582e-16	***	0/18
ENSG00000115159	GPD2	2820.1	HGNC:4456	0.852329	1.42383e-47	***	0/18
ENSG00000105220	GPI	2821.1	HGNC:4458	2.06113	1.70966e-87	***	11/18
ENSG00000101187	SLCO4A1	28231.1	HGNC:10953	-0.981717	0.0324217	*	1/18
ENSG00000176463	SLCO3A1	28232.1	HGNC:10952	0.204653	0.00282836	**	0/18
ENSG00000111700	SLCO1B3	28234.1	HGNC:10961	5.5443	2.30926e-22	***	0/18
ENSG00000149380	P4HA3	283208.1	HGNC:30135	0.983002	1.19464e-08	***	0/18
ENSG00000165434	PGM2L1	283209.1	HGNC:20898	1.45139	1.48292e-34	***	0/18
ENSG00000139044	B4GALNT3	283358.1	HGNC:24137	1.06379	2.64038e-19	***	0/18
ENSG00000172782	FADS6	283985.1	HGNC:30459	6.32619	2.76132e-42	***	0/18
ENSG00000169660	HEXD	284004.1	HGNC:26307	0.0613349	0.415513	>0.5
ENSG00000277161	PIGW	284098.1	HGNC:23213	0.886223	6.36992e-24	***	0/18
ENSG00000141485	SLC13A5	284111.1	HGNC:23089	5.12633	2.21359e-10	***	0/18
ENSG00000181045	SLC26A11	284129.1	HGNC:14471	-0.097252	0.206902	>0.5	0/18
ENSG00000180011	ZADH2	284273.1	HGNC:28697	-0.271319	5.8641e-07	***	0/18
ENSG00000180011	ZADH2	284273.2	HGNC:28697	-0.271319	5.8641e-07	***	0/18
ENSG00000145476	CYP4V2	285440.1	HGNC:23198	-1.53601	1.64084e-23	***	0/18
ENSG00000230359	TPI1P2	286016.1	HGNC:38069	1.96185	4.45514e-70	***
		286297.1
ENSG00000101974	ATP11C	286410.1	HGNC:13554	0.437565	1.70456e-08	***	0/18
ENSG00000167701	GPT	2875.1	HGNC:4552	1.56429	2.09562e-17	***	0/18
ENSG00000233276	GPX1	2876.1	HGNC:4553	-0.42459	1.83343e-08	***	0/18
ENSG00000233276	GPX1	2876.2	HGNC:4553	-0.42459	1.83343e-08	***	0/18
ENSG00000176153	GPX2	2877.1	HGNC:4554	7.12058	6.7523e-60	***	2/18
ENSG00000211445	GPX3	2878.1	HGNC:4555	-3.50962	6.9242e-16	***	0/18
ENSG00000167468	GPX4	2879.1	HGNC:4556	0.0903045	0.0623779	>0.5	7/18
ENSG00000224586	GPX5	2880.1	HGNC:4557	-0.923774	0.10567	>0.5	0/18
ENSG00000116157	GPX7	2882.1	HGNC:4559	1.16244	9.28476e-28	***	0/18
ENSG00000113396	SLC27A6	28965.1	HGNC:11000	-0.630363	0.0496922	*	0/18
ENSG00000114902	SPCS1	28972.1	HGNC:23401	0.052398	0.249921	>0.5	0/18
ENSG00000177646	ACAD9	28976.1	HGNC:21497	0.827901	7.21503e-86	***	1/18
ENSG00000162769	FLVCR1	28982.1	HGNC:24682	1.14319	4.05251e-46	***	0/18
ENSG00000166825	ANPEP	290.1	HGNC:500	-1.71557	3.48581e-13	***	0/18
ENSG00000181555	SETD2	29072.1	HGNC:18420	-0.413335	4.34758e-15	***	13/18
ENSG00000054148	PHPT1	29085.1	HGNC:30033	0.0292765	0.676268	>0.5	0/18
ENSG00000151729	SLC25A4	291.1	HGNC:10990	-0.80723	1.28626e-19	***	0/18
ENSG00000105198	LGALS13	29124.1	HGNC:15449	31.7103	0.0012545	**	0/18
ENSG00000005022	SLC25A5	292.1	HGNC:10991	1.01742	8.77437e-38	***	0/18
ENSG00000169100	SLC25A6	293.1	HGNC:10992	0.447972	6.94047e-15	***	0/18
ENSG00000104687	GSR	2936.1	HGNC:4623	1.41633	2.49554e-42	***	1/18
ENSG00000100983	GSS	2937.1	HGNC:4624	1.2468	1.13488e-91	***	0/18
ENSG00000134184	GSTM1	2944.1	HGNC:4632	3.67132	4.64044e-14	***	0/18
ENSG00000134184	GSTM1	2944.2	HGNC:4632	3.67132	4.64044e-14	***	0/18
ENSG00000213366	GSTM2	2946.1	HGNC:4634	1.64351	1.01873e-21	***	1/18
ENSG00000100577	GSTZ1	2954.1	HGNC:4643	0.906485	2.75245e-28	***	0/18
ENSG00000100577	GSTZ1	2954.2	HGNC:4643	0.906485	2.75245e-28	***	0/18
ENSG00000100577	GSTZ1	2954.3	HGNC:4643	0.906485	2.75245e-28	***	0/18
ENSG00000123201	GUCY1B2	2974.1	HGNC:4686	0.855119	2.88652e-06	***
ENSG00000152402	GUCY1A2	2977.1	HGNC:4684	-2.79569	7.76816e-15	***	0/18
ENSG00000048545	GUCA1A	2978.1	HGNC:4678	4.19186	0.0451105	*	0/18
ENSG00000167600	CYP2S1	29785.1	HGNC:15654	2.75649	6.79512e-64	***	0/18
ENSG00000184076	UQCR10	29796.1	HGNC:30863	0.367678	1.60343e-09	***	6/18
ENSG00000184076	UQCR10	29796.2	HGNC:30863	0.367678	1.60343e-09	***	6/18
ENSG00000164116	GUCY1A1	2982.1	HGNC:4685	-1.06593	2.65346e-22	***	0/18
ENSG00000061918	GUCY1B1	2983.1	HGNC:4687	-0.614328	1.22021e-07	***	0/18
ENSG00000070019	GUCY2C	2984.1	HGNC:4688	0.900968	0.00149896	**	0/18
ENSG00000101890	GUCY2F	2986.1	HGNC:4691	-0.711842	0.0388941	*	0/18
ENSG00000143774	GUK1	2987.1	HGNC:4693	0.262509	2.25334e-05	***	18/18
ENSG00000120697	ALG5	29880.1	HGNC:20266	-0.268996	0.000772769	***	4/18
ENSG00000015520	NPC1L1	29881.1	HGNC:7898	1.444	4.34495e-05	***	0/18
ENSG00000169919	GUSB	2990.1	HGNC:4696	-0.27633	1.91807e-08	***	0/18
ENSG00000101638	ST8SIA5	29906.1	HGNC:17827	1.00029	7.14855e-05	***	0/18
ENSG00000163754	GYG1	2992.1	HGNC:4699	0.366458	1.99468e-08	***	0/18
ENSG00000143811	PYCR2	29920.1	HGNC:30262	0.953153	3.95924e-61	***	0/18
ENSG00000143156	NME7	29922.1	HGNC:20461	0.0209844	0.759194	>0.5	0/18
ENSG00000143156	NME7	29922.2	HGNC:20461	0.0209844	0.759194	>0.5	0/18
ENSG00000173540	GMPPB	29925.1	HGNC:22932	-0.197699	0.00968387	**	18/18
ENSG00000173540	GMPPB	29925.2	HGNC:22932	-0.197699	0.00968387	**	18/18
ENSG00000144591	GMPPA	29926.1	HGNC:22923	0.573183	4.40704e-23	***	0/18
ENSG00000144591	GMPPA	29926.2	HGNC:22923	0.573183	4.40704e-23	***	0/18
ENSG00000143418	CERS2	29956.1	HGNC:14076	-0.560868	1.0839e-16	***	6/18
ENSG00000132837	DMGDH	29958.1	HGNC:24475	-0.314167	0.0268628	*	0/18
ENSG00000135069	PSAT1	29968.1	HGNC:19129	4.74331	4.10766e-101	***	10/18
ENSG00000135069	PSAT1	29968.2	HGNC:19129	4.74331	4.10766e-101	***	10/18
ENSG00000104812	GYS1	2997.1	HGNC:4706	1.02418	1.50085e-67	***	0/18
ENSG00000111713	GYS2	2998.1	HGNC:4707	0.65005	0.158595	>0.5	0/18
ENSG00000136856	SLC2A8	29988.1	HGNC:13812	0.412526	1.57269e-14	***	0/18
ENSG00000060971	ACAA1	30.1	HGNC:82	-0.727727	4.65746e-22	***	0/18
ENSG00000132518	GUCY2D	3000.1	HGNC:4689	-0.30384	0.0449929	*	0/18
ENSG00000138449	SLC40A1	30061.1	HGNC:10909	-1.35769	3.79383e-19	***	0/18
ENSG00000072506	HSD17B10	3028.1	HGNC:4800	0.900633	9.45524e-63	***	16/18
ENSG00000063854	HAGH	3029.1	HGNC:4805	-0.622322	6.48827e-14	***	0/18
ENSG00000084754	HADHA	3030.1	HGNC:4801	-0.050794	0.164195	>0.5	0/18
ENSG00000138029	HADHB	3032.1	HGNC:4803	0.0901226	0.0043193	**	0/18
ENSG00000138796	HADH	3033.1	HGNC:4799	0.0684127	0.162157	>0.5	0/18
ENSG00000084110	HAL	3034.1	HGNC:4806	-0.146294	0.527313	>0.5	0/18
ENSG00000105509	HAS1	3036.1	HGNC:4818	-3.05955	0.00420759	**	0/18
ENSG00000170961	HAS2	3037.1	HGNC:4819	-1.03852	0.0038322	**	0/18
ENSG00000103044	HAS3	3038.1	HGNC:4820	2.00451	4.42781e-43	***	0/18
ENSG00000103044	HAS3	3038.2	HGNC:4820	2.00451	4.42781e-43	***	0/18
ENSG00000140287	HDC	3067.1	HGNC:4855	-1.7895	3.79346e-09	***	0/18
ENSG00000115677	HDLBP	3069.1	HGNC:4857	0.398486	1.34942e-14	***	0/18
ENSG00000213614	HEXA	3073.1	HGNC:4878	-0.391108	2.22973e-09	***	0/18
ENSG00000049860	HEXB	3074.1	HGNC:4879	-0.722607	1.18796e-24	***	0/18
ENSG00000113924	HGD	3081.1	HGNC:4892	1.49194	0.0385203	*	0/18
ENSG00000188784	PLA2G2E	30814.1	HGNC:13414	0.311273	0.673739	>0.5	0/18
ENSG00000160408	ST6GALNAC6	30815.1	HGNC:23364	-1.66043	5.09062e-33	***	0/18
ENSG00000125458	NT5C	30833.1	HGNC:17144	0.877961	5.50208e-35	***	1/18
ENSG00000156515	HK1	3098.1	HGNC:4922	0.619022	8.25675e-24	***	0/18
ENSG00000156515	HK1	3098.2	HGNC:4922	0.619022	8.25675e-24	***	0/18
ENSG00000156515	HK1	3098.3	HGNC:4922	0.619022	8.25675e-24	***	0/18
ENSG00000156515	HK1	3098.4	HGNC:4922	0.619022	8.25675e-24	***	0/18
ENSG00000156515	HK1	3098.5	HGNC:4922	0.619022	8.25675e-24	***	0/18
ENSG00000159399	HK2	3099.1	HGNC:4923	1.27933	1.20581e-35	***	3/18
ENSG00000278540	ACACA	31.1	HGNC:84	0.00712601	0.926992	>0.5	10/18
ENSG00000278540	ACACA	31.2	HGNC:84	0.00712601	0.926992	>0.5	10/18
ENSG00000278540	ACACA	31.3	HGNC:84	0.00712601	0.926992	>0.5	10/18
ENSG00000278540	ACACA	31.4	HGNC:84	0.00712601	0.926992	>0.5	10/18
ENSG00000278540	ACACA	31.5	HGNC:84	0.00712601	0.926992	>0.5	10/18
ENSG00000160883	HK3	3101.1	HGNC:4925	-2.13399	2.10862e-16	***	0/18
ENSG00000131480	AOC2	314.1	HGNC:549	-0.319747	0.00883878	**	0/18
ENSG00000131480	AOC2	314.2	HGNC:549	-0.319747	0.00883878	**	0/18
ENSG00000159267	HLCS	3141.1	HGNC:4976	0.229898	1.54632e-06	***	0/18
ENSG00000256269	HMBS	3145.1	HGNC:4982	1.23759	7.92138e-41	***	5/18
ENSG00000117305	HMGCL	3155.1	HGNC:5005	-0.327805	9.72792e-09	***	0/18
ENSG00000113161	HMGCR	3156.1	HGNC:5006	-0.190488	0.0409764	*	16/18
ENSG00000112972	HMGCS1	3157.1	HGNC:5007	0.468956	0.00252239	**	18/18
ENSG00000112972	HMGCS1	3157.2	HGNC:5007	0.468956	0.00252239	**	18/18
ENSG00000134240	HMGCS2	3158.1	HGNC:5008	-1.29516	0.0933281	>0.5	0/18
ENSG00000138356	AOX1	316.1	HGNC:553	-2.98662	2.94357e-06	***	0/18
ENSG00000100292	HMOX1	3162.1	HGNC:5013	-1.33432	0.196599	>0.5	0/18
ENSG00000103415	HMOX2	3163.1	HGNC:5014	0.150094	0.00172118	**	0/18
ENSG00000150540	HNMT	3176.1	HGNC:5028	-1.53765	6.39935e-48	***	0/18
ENSG00000174669	SLC29A2	3177.1	HGNC:11004	0.648458	6.73683e-15	***	0/18
ENSG00000076555	ACACB	32.1	HGNC:85	-1.95633	4.96061e-21	***	0/18
ENSG00000158104	HPD	3242.1	HGNC:5147	1.06074	0.177771	>0.5	0/18
ENSG00000164120	HPGD	3248.1	HGNC:5154	-2.71354	6.63667e-13	***	0/18
ENSG00000165704	HPRT1	3251.1	HGNC:5157	1.7344	2.33049e-110	***	0/18
ENSG00000203857	HSD3B1	3283.1	HGNC:5217	6.79952	0.297776	>0.5	2/18
ENSG00000203859	HSD3B2	3284.1	HGNC:5218	-0.888375	0.465347	>0.5	0/18
ENSG00000117594	HSD11B1	3290.1	HGNC:5208	-1.2825	4.23983e-16	***	0/18
ENSG00000117594	HSD11B1	3290.2	HGNC:5208	-1.2825	4.23983e-16	***	0/18
ENSG00000176387	HSD11B2	3291.1	HGNC:5209	0.929545	2.23649e-16	***	2/18
ENSG00000108786	HSD17B1	3292.1	HGNC:5210	1.73465	5.84481e-51	***	0/18
ENSG00000130948	HSD17B3	3293.1	HGNC:5212	2.77859	1.21959e-21	***	0/18
ENSG00000086696	HSD17B2	3294.1	HGNC:5211	0.961703	0.000173796	***	0/18
ENSG00000133835	HSD17B4	3295.1	HGNC:5213	-1.29906	7.64557e-26	***	1/18
ENSG00000115361	ACADL	33.1	HGNC:88	-3.40211	3.26086e-17	***	0/18
ENSG00000070614	NDST1	3340.1	HGNC:7680	-1.51642	2.13888e-13	***	0/18
ENSG00000198108	CHSY3	337876.1	HGNC:24293	-0.473436	1.96992e-05	***	0/18
ENSG00000182272	B4GALNT4	338707.1	HGNC:26315	5.8938	3.51193e-87	***	0/18
ENSG00000182156	ENPP7	339221.1	HGNC:23764	-1.05824	0.000233854	***	0/18
ENSG00000117054	ACADM	34.1	HGNC:89	-0.355378	2.73682e-07	***	0/18
ENSG00000174358	SLC6A19	340024.1	HGNC:27960	1.7556	0.000318136	***	0/18
ENSG00000177076	ACER2	340485.1	HGNC:23675	0.0437797	0.630251	>0.5	0/18
ENSG00000264006	AKR1C8P	340811.1	HGNC:23469	2.01214	2.20656e-17	***
ENSG00000215009	ACSM4	341392.1	HGNC:32016	1.15094	2.42698e-08	***	0/18
ENSG00000138413	IDH1	3417.1	HGNC:5382	0.784777	9.10174e-16	***	0/18
ENSG00000182054	IDH2	3418.1	HGNC:5383	1.38694	1.95209e-67	***	0/18
ENSG00000166411	IDH3A	3419.1	HGNC:5384	0.414859	1.10697e-17	***	8/18
ENSG00000187581	COX8C	341947.1	HGNC:24382	4.63343	0.000841088	***	0/18
ENSG00000101365	IDH3B	3420.1	HGNC:5385	0.577287	3.59273e-43	***	0/18
ENSG00000101365	IDH3B	3420.2	HGNC:5385	0.577287	3.59273e-43	***	0/18
ENSG00000101365	IDH3B	3420.3	HGNC:5385	0.577287	3.59273e-43	***	0/18
ENSG00000067829	IDH3G	3421.1	HGNC:5386	0.264062	1.25898e-14	***	0/18
ENSG00000067829	IDH3G	3421.2	HGNC:5386	0.264062	1.25898e-14	***	0/18
ENSG00000067064	IDI1	3422.1	HGNC:5387	-0.535089	1.83e-08	***	0/18
ENSG00000010404	IDS	3423.1	HGNC:5389	-0.732793	2.28277e-19	***	0/18
ENSG00000010404	IDS	3423.2	HGNC:5389	-0.732793	2.28277e-19	***	0/18
ENSG00000127415	IDUA	3425.1	HGNC:5391	-0.265724	0.000493772	***	0/18
ENSG00000103375	AQP8	343.1	HGNC:642	-1.26975	1.84847e-05	***	0/18
		344967.1
ENSG00000145283	SLC10A6	345274.1	HGNC:30603	1.9559	4.13507e-15	***	0/18
ENSG00000157593	SLC35B2	347734.1	HGNC:16872	0.768661	1.25766e-48	***	6/18
ENSG00000066813	ACSM2B	348158.1	HGNC:30931	-1.60398	0.000515998	***	0/18
ENSG00000164363	SLC6A18	348932.1	HGNC:26441	-0.710702	0.219534	>0.5	0/18
ENSG00000163864	NMNAT3	349565.1	HGNC:20989	1.72936	3.44195e-60	***	0/18
ENSG00000122971	ACADS	35.1	HGNC:90	-0.578057	1.71443e-15	***	0/18
ENSG00000198931	APRT	353.1	HGNC:626	0.690376	1.47969e-31	***	0/18
ENSG00000240583	AQP1	358.1	HGNC:633	-3.34867	7.24546e-23	***	0/18
ENSG00000167580	AQP2	359.1	HGNC:634	-1.73982	0.000990143	***	0/18
ENSG00000196177	ACADSB	36.1	HGNC:91	-0.756391	6.50761e-13	***	0/18
ENSG00000165272	AQP3	360.1	HGNC:636	-0.431204	0.0107685	*	0/18
ENSG00000204007	GLT6D1	360203.1	HGNC:23671	31.9127	0.0126118	*	0/18
ENSG00000171885	AQP4	361.1	HGNC:637	-4.18449	1.62834e-25	***	0/18
ENSG00000133731	IMPA1	3612.1	HGNC:6050	0.282194	2.55166e-06	***	0/18
ENSG00000141401	IMPA2	3613.1	HGNC:6051	0.93384	2.30914e-26	***	0/18
ENSG00000106348	IMPDH1	3614.1	HGNC:6052	0.61586	2.28295e-19	***	3/18
ENSG00000106348	IMPDH1	3614.2	HGNC:6052	0.61586	2.28295e-19	***	3/18
ENSG00000178035	IMPDH2	3615.1	HGNC:6053	0.437531	9.96837e-15	***	13/18
ENSG00000161798	AQP5	362.1	HGNC:638	-1.18788	2.32891e-05	***	0/18
ENSG00000131203	IDO1	3620.1	HGNC:6059	-0.0668467	0.745737	>0.5	0/18
ENSG00000151689	INPP1	3628.1	HGNC:6071	0.0389552	0.731572	>0.5	0/18
ENSG00000040933	INPP4A	3631.1	HGNC:6074	-0.0344251	0.591491	>0.5	0/18
ENSG00000040933	INPP4A	3631.2	HGNC:6074	-0.0344251	0.591491	>0.5	0/18
ENSG00000068383	INPP5A	3632.1	HGNC:6076	-0.752999	1.26134e-31	***	0/18
ENSG00000204084	INPP5B	3633.1	HGNC:6077	-0.638584	0.000149361	***	0/18
ENSG00000168918	INPP5D	3635.1	HGNC:6079	-1.04617	7.96772e-10	***
ENSG00000165458	INPPL1	3636.1	HGNC:6080	-0.0586396	0.280212	>0.5	0/18
ENSG00000165269	AQP7	364.1	HGNC:640	-2.61782	1.00451e-30	***	18/18
ENSG00000136381	IREB2	3658.1	HGNC:6115	0.236707	3.32951e-08	***	2/18
ENSG00000103569	AQP9	366.1	HGNC:643	-2.17071	8.20633e-10	***	0/18
ENSG00000072778	ACADVL	37.1	HGNC:92	-0.067912	0.225974	>0.5	0/18
ENSG00000134910	STT3A	3703.1	HGNC:6172	0.648719	6.60869e-30	***	4/18
ENSG00000125877	ITPA	3704.1	HGNC:6176	0.763488	2.25067e-29	***	0/18
ENSG00000125877	ITPA	3704.2	HGNC:6176	0.763488	2.25067e-29	***	0/18
ENSG00000100605	ITPK1	3705.1	HGNC:6177	-0.695536	1.35389e-18	***	1/18
ENSG00000137825	ITPKA	3706.1	HGNC:6178	3.54165	1.81889e-17	***	0/18
ENSG00000143772	ITPKB	3707.1	HGNC:6179	-0.211265	0.0515554	>0.5	0/18
ENSG00000128928	IVD	3712.1	HGNC:6186	-0.557361	8.2048e-15	***	0/18
ENSG00000115286	NDUFS7	374291.1	HGNC:7714	0.164356	0.000824179	***	5/18
ENSG00000139304	PTPRQ	374462.1	HGNC:9679	-2.00325	1.92426e-13	***
ENSG00000166183	ASPG	374569.1	HGNC:20123	-0.269522	0.307133	>0.5	0/18
ENSG00000167733	HSD11B1L	374875.1	HGNC:30419	0.287393	2.75293e-05	***	5/18
ENSG00000177191	B3GNT8	374907.1	HGNC:24139	-1.19952	3.96819e-19	***	0/18
ENSG00000177191	B3GNT8	374907.2	HGNC:24139	-1.19952	3.96819e-19	***	0/18
ENSG00000154305	MIA3	375056.1	HGNC:24008	-0.0450008	0.28403	>0.5	1/18
ENSG00000121361	KCNJ8	3764.1	HGNC:6269	-1.79049	6.43147e-16	***	0/18
ENSG00000130304	SLC27A1	376497.1	HGNC:10995	-0.697099	3.75707e-17	***	1/18
ENSG00000130304	SLC27A1	376497.2	HGNC:10995	-0.697099	3.75707e-17	***	1/18
ENSG00000187486	KCNJ11	3767.1	HGNC:6257	0.131816	0.42689	>0.5	0/18
ENSG00000185015	CA13	377677.1	HGNC:14914	-1.0043	1.18874e-07	***	0/18
ENSG00000188833	ENTPD8	377841.1	HGNC:24860	2.88106	5.72574e-05	***	0/18
ENSG00000138030	KHK	3795.1	HGNC:6315	0.781489	2.67836e-20	***	0/18
ENSG00000138030	KHK	3795.2	HGNC:6315	0.781489	2.67836e-20	***	0/18
ENSG00000075239	ACAT1	38.1	HGNC:93	-0.890495	9.89732e-34	***	0/18
ENSG00000118520	ARG1	383.1	HGNC:663	-0.461579	0.34525	>0.5	0/18
ENSG00000081181	ARG2	384.1	HGNC:664	1.29006	1.35894e-18	***	0/18
ENSG00000214617	SLC6A10P	386757.1	HGNC:11043	8.13414	3.73969e-17	***
ENSG00000184999	SLC22A10	387775.1	HGNC:18057	-2.49849	1.132e-12	***	0/18
ENSG00000183955	KMT5A	387893.1	HGNC:29489	1.04655	2.16748e-87	***	3/18
ENSG00000180251	SLC9A4	389015.1	HGNC:11077	6.17819	9.36675e-09	***	0/18
ENSG00000120437	ACAT2	39.1	HGNC:94	0.697584	1.5229e-14	***	0/18
ENSG00000167531	LALBA	3906.1	HGNC:6480	3.82267	1.30757e-15	***	0/18
ENSG00000183760	ACP7	390928.1	HGNC:33781	5.89658	2.35926e-25	***	0/18
ENSG00000143815	LBR	3930.1	HGNC:6518	0.809424	3.40165e-34	***	0/18
ENSG00000213398	LCAT	3931.1	HGNC:6522	-0.788834	1.26142e-09	***	0/18
ENSG00000115850	LCT	3938.1	HGNC:6530	1.90554	2.48095e-07	***	0/18
ENSG00000134333	LDHA	3939.1	HGNC:6535	1.5005	2.9396e-77	***	0/18
ENSG00000111716	LDHB	3945.1	HGNC:6541	0.911673	3.04769e-30	***	0/18
ENSG00000166796	LDHC	3948.1	HGNC:6544	1.47722	3.53986e-06	***	0/18
ENSG00000166796	LDHC	3948.2	HGNC:6544	1.47722	3.53986e-06	***	0/18
ENSG00000107798	LIPA	3988.1	HGNC:6617	-1.17444	1.79033e-12	***	0/18
ENSG00000166035	LIPC	3990.1	HGNC:6619	-0.176621	0.359288	>0.5	0/18
ENSG00000079435	LIPE	3991.1	HGNC:6621	0.367786	0.000120043	***	1/18
ENSG00000149485	FADS1	3992.1	HGNC:3574	0.198356	0.0183953	*	0/18
ENSG00000221968	FADS3	3995.1	HGNC:3576	-0.86668	2.9051e-10	***	0/18
ENSG00000188921	HACD4	401494.1	HGNC:20920	-1.75978	2.89544e-22	***	0/18
ENSG00000134013	LOXL2	4017.1	HGNC:6666	1.39722	1.80195e-16	***	0/18
ENSG00000175445	LPL	4023.1	HGNC:6677	-3.81583	6.40412e-19	***	0/18
ENSG00000167419	LPO	4025.1	HGNC:6678	2.86789	4.27065e-09	***	0/18
ENSG00000205808	PLPP6	403313.1	HGNC:23682	0.571907	3.6353e-23	***	0/18
ENSG00000160285	LSS	4047.1	HGNC:6708	-0.481361	3.47954e-08	***	0/18
ENSG00000111144	LTA4H	4048.1	HGNC:6710	-1.69003	1.47784e-19	***	0/18
ENSG00000186529	CYP4F3	4051.1	HGNC:2646	5.09491	5.40994e-30	***	0/18
ENSG00000213316	LTC4S	4056.1	HGNC:6719	-2.09016	2.4272e-08	***	0/18
ENSG00000213316	LTC4S	4056.2	HGNC:6719	-2.09016	2.4272e-08	***	0/18
ENSG00000100299	ARSA	410.1	HGNC:713	0.0108445	0.875837	>0.5	1/18
ENSG00000113273	ARSB	411.1	HGNC:714	-0.603824	9.87549e-14	***	1/18
ENSG00000113273	ARSB	411.2	HGNC:714	-0.603824	9.87549e-14	***	1/18
ENSG00000101846	STS	412.1	HGNC:11425	-1.52129	5.67564e-47	***	0/18
ENSG00000104774	MAN2B1	4125.1	HGNC:6826	-0.498285	7.07249e-10	***	0/18
ENSG00000109323	MANBA	4126.1	HGNC:6831	-0.294318	1.28039e-06	***	0/18
ENSG00000189221	MAOA	4128.1	HGNC:6833	-1.24727	1.56226e-12	***	0/18
ENSG00000069535	MAOB	4129.1	HGNC:6834	-2.04653	4.44738e-34	***	0/18
ENSG00000151224	MAT1A	4143.1	HGNC:6903	1.71761	3.10273e-18	***	0/18
ENSG00000168906	MAT2A	4144.1	HGNC:6904	-0.168118	0.0532879	>0.5	18/18
ENSG00000183196	CHST6	4166.1	HGNC:6938	0.917334	1.72457e-05	***	0/18
ENSG00000014641	MDH1	4190.1	HGNC:6970	0.92641	3.57746e-43	***	0/18
ENSG00000146701	MDH2	4191.1	HGNC:6971	1.04913	4.0859e-99	***	3/18
ENSG00000065833	ME1	4199.1	HGNC:6983	1.99378	9.63464e-39	***	0/18
ENSG00000082212	ME2	4200.1	HGNC:6984	0.276445	3.13745e-05	***	1/18
ENSG00000152127	MGAT5	4249.1	HGNC:7049	0.193484	0.00258344	**	0/18
ENSG00000085871	MGST2	4258.1	HGNC:7063	0.0337197	0.573774	>0.5	1/18
ENSG00000143198	MGST3	4259.1	HGNC:7064	-0.472929	3.83485e-10	***	0/18
ENSG00000104763	ASAH1	427.1	HGNC:735	-1.85393	9.73196e-29	***	0/18
ENSG00000104763	ASAH1	427.2	HGNC:735	-1.85393	9.73196e-29	***	0/18
ENSG00000135517	MIP	4284.1	HGNC:7103	0.80896	3.90853e-07	***	0/18
ENSG00000118058	KMT2A	4297.1	HGNC:7132	-0.304777	4.77433e-05	***	2/18
ENSG00000087085	ACHE	43.1	HGNC:108	-0.23347	0.202645	>0.5	0/18
ENSG00000087085	ACHE	43.2	HGNC:108	-0.23347	0.202645	>0.5	0/18
ENSG00000119711	ALDH6A1	4329.1	HGNC:7179	-0.778729	3.93446e-18	***	0/18
ENSG00000126522	ASL	435.1	HGNC:746	-0.5876	1.31552e-10	***	2/18
ENSG00000178802	MPI	4351.1	HGNC:7216	0.568087	4.14783e-25	***	0/18
ENSG00000005381	MPO	4353.1	HGNC:7218	-1.53411	0.000133634	***	0/18
ENSG00000128309	MPST	4357.1	HGNC:7223	0.249599	0.000119574	***	0/18
ENSG00000103222	ABCC1	4363.1	HGNC:51	2.08056	4.64091e-43	***	0/18
ENSG00000196433	ASMT	438.1	HGNC:750	0.461011	0.253734	>0.5	0/18
ENSG00000070669	ASNS	440.1	HGNC:753	2.32265	8.55447e-68	***	2/18
ENSG00000070669	ASNS	440.2	HGNC:753	2.32265	8.55447e-68	***	2/18
ENSG00000070669	ASNS	440.3	HGNC:753	2.32265	8.55447e-68	***	2/18
ENSG00000163738	MTHFD2L	441024.1	HGNC:31865	0.166941	0.130494	>0.5	1/18
ENSG00000227471	AKR1B15	441282.1	HGNC:37281	8.08313	4.39856e-16	***	0/18
ENSG00000108381	ASPA	443.1	HGNC:756	-3.83485	3.5238e-21	***	0/18
ENSG00000130707	ASS1	445.1	HGNC:758	0.470182	3.78597e-06	***	4/18
ENSG00000130707	ASS1	445.2	HGNC:758	0.470182	3.78597e-06	***	4/18
ENSG00000099810	MTAP	4507.1	HGNC:7413	0.426248	6.99472e-12	***	0/18
ENSG00000198804	MT-CO1	4512.1	HGNC:7419	-0.384172	8.01107e-08	***
ENSG00000198712	MT-CO2	4513.1	HGNC:7421	0.250377	6.77814e-09	***
ENSG00000198938	MT-CO3	4514.1	HGNC:7422	0.12014	0.0063567	**
ENSG00000198727	MT-CYB	4519.1	HGNC:7427	-0.60003	5.00769e-15	***
ENSG00000100714	MTHFD1	4522.1	HGNC:7432	0.830107	1.7623e-43	***	3/18
ENSG00000177000	MTHFR	4524.1	HGNC:7436	-1.19493	5.14057e-61	***	0/18
ENSG00000198888	MT-ND1	4535.1	HGNC:7455	-0.714968	1.8773e-15	***
ENSG00000198763	MT-ND2	4536.1	HGNC:7456	-0.325065	2.73004e-07	***
ENSG00000198840	MT-ND3	4537.1	HGNC:7458	-0.396553	9.63887e-09	***
ENSG00000198886	MT-ND4	4538.1	HGNC:7459	-0.117458	0.140401	>0.5
ENSG00000212907	MT-ND4L	4539.1	HGNC:7460	-0.253597	0.00100521	**
ENSG00000198786	MT-ND5	4540.1	HGNC:7461	-1.3155	4.67234e-18	***
ENSG00000198695	MT-ND6	4541.1	HGNC:7462	-1.57535	1.09132e-17	***
ENSG00000116984	MTR	4548.1	HGNC:7468	-0.274841	6.17201e-08	***	2/18
ENSG00000146085	MMUT	4594.1	HGNC:7526	0.0575545	0.290161	>0.5
ENSG00000167508	MVD	4597.1	HGNC:7529	0.179702	0.0404898	*	17/18
ENSG00000110921	MVK	4598.1	HGNC:7530	0.275351	5.39988e-06	***	17/18
ENSG00000167306	MYO5B	4645.1	HGNC:7603	-0.37039	0.000191807	***	0/18
ENSG00000198951	NAGA	4668.1	HGNC:7631	-0.172708	0.000701072	***	0/18
ENSG00000108784	NAGLU	4669.1	HGNC:7632	-0.235574	2.79159e-05	***	8/18
ENSG00000125356	NDUFA1	4694.1	HGNC:7683	0.469581	4.72402e-13	***	5/18
ENSG00000131495	NDUFA2	4695.1	HGNC:7685	-0.0719774	0.469907	>0.5	15/18
ENSG00000170906	NDUFA3	4696.1	HGNC:7686	0.0420656	0.511426	>0.5	4/18
ENSG00000189043	NDUFA4	4697.1	HGNC:7687	-0.0870207	0.346164	>0.5	8/18
ENSG00000128609	NDUFA5	4698.1	HGNC:7688	-0.131733	0.0976656	>0.5	9/18
ENSG00000131473	ACLY	47.1	HGNC:115	0.499128	1.33344e-20	***	12/18
ENSG00000131473	ACLY	47.2	HGNC:115	0.499128	1.33344e-20	***	12/18
ENSG00000184983	NDUFA6	4700.1	HGNC:7690	0.613141	4.5668e-19	***	13/18
ENSG00000267855	NDUFA7	4701.1	HGNC:7691	0.706144	4.40609e-20	***	0/18
ENSG00000119421	NDUFA8	4702.1	HGNC:7692	0.653237	4.10728e-33	***	12/18
ENSG00000139180	NDUFA9	4704.1	HGNC:7693	0.897748	1.09744e-37	***	4/18
ENSG00000130414	NDUFA10	4705.1	HGNC:7684	0.448269	1.88002e-35	***	7/18
ENSG00000004779	NDUFAB1	4706.1	HGNC:7694	0.790969	1.49888e-27	***	17/18
ENSG00000183648	NDUFB1	4707.1	HGNC:7695	0.155818	0.0876017	>0.5	0/18
ENSG00000090266	NDUFB2	4708.1	HGNC:7697	0.19109	0.00321572	**	4/18
ENSG00000119013	NDUFB3	4709.1	HGNC:7698	0.587096	5.54964e-13	***	11/18
ENSG00000138363	ATIC	471.1	HGNC:794	1.04479	3.22636e-64	***	8/18
ENSG00000065518	NDUFB4	4710.1	HGNC:7699	1.13721	3.59913e-65	***	16/18
ENSG00000136521	NDUFB5	4711.1	HGNC:7700	1.22497	3.75985e-41	***	3/18
ENSG00000165264	NDUFB6	4712.1	HGNC:7701	0.357028	7.32511e-06	***	15/18
ENSG00000165264	NDUFB6	4712.2	HGNC:7701	0.357028	7.32511e-06	***	15/18
ENSG00000099795	NDUFB7	4713.1	HGNC:7702	0.457882	3.4878e-09	***	11/18
ENSG00000166136	NDUFB8	4714.1	HGNC:7703	0.153683	0.0134233	*	12/18
ENSG00000147684	NDUFB9	4715.1	HGNC:7704	0.979481	2.34245e-38	***	5/18
ENSG00000140990	NDUFB10	4716.1	HGNC:7696	0.397086	6.41708e-16	***	14/18
ENSG00000109390	NDUFC1	4717.1	HGNC:7705	0.186993	0.00105988	**	3/18
ENSG00000151366	NDUFC2	4718.1	HGNC:7706	0.271376	0.000411762	***	6/18
ENSG00000023228	NDUFS1	4719.1	HGNC:7707	0.246316	5.79189e-12	***	11/18
ENSG00000158864	NDUFS2	4720.1	HGNC:7708	0.644339	2.83821e-48	***	13/18
ENSG00000213619	NDUFS3	4722.1	HGNC:7710	0.560415	5.39872e-19	***	14/18
ENSG00000167792	NDUFV1	4723.1	HGNC:7716	0.695775	9.20427e-36	***	2/18
ENSG00000164258	NDUFS4	4724.1	HGNC:7711	0.0720819	0.243553	>0.5	0/18
ENSG00000168653	NDUFS5	4725.1	HGNC:7712	0.646974	4.17332e-17	***	17/18
ENSG00000145494	NDUFS6	4726.1	HGNC:7713	1.51362	8.70966e-88	***	0/18
ENSG00000110717	NDUFS8	4728.1	HGNC:7715	0.718782	3.56562e-26	***	9/18
ENSG00000178127	NDUFV2	4729.1	HGNC:7717	0.339638	7.2342e-05	***	5/18
ENSG00000160194	NDUFV3	4731.1	HGNC:7719	-0.0130595	0.754454	>0.5	0/18
ENSG00000160194	NDUFV3	4731.2	HGNC:7719	-0.0130595	0.754454	>0.5	0/18
ENSG00000204386	NEU1	4758.1	HGNC:7758	0.0149564	0.79281	>0.5	0/18
ENSG00000115488	NEU2	4759.1	HGNC:7759	6.38303	2.42913e-08	***	0/18
ENSG00000163399	ATP1A1	476.1	HGNC:799	-0.177365	0.0225621	*	18/18
ENSG00000018625	ATP1A2	477.1	HGNC:800	-3.54157	2.13032e-11	***	0/18
ENSG00000105409	ATP1A3	478.1	HGNC:801	1.01859	9.12354e-09	***	0/18
ENSG00000122729	ACO1	48.1	HGNC:117	-0.67351	2.69595e-14	***	0/18
ENSG00000132681	ATP1A4	480.1	HGNC:14073	0.719959	0.118557	>0.5	0/18
ENSG00000143153	ATP1B1	481.1	HGNC:804	0.593443	7.23539e-15	***	0/18
ENSG00000129244	ATP1B2	482.1	HGNC:805	-2.02638	3.14772e-15	***	0/18
ENSG00000069849	ATP1B3	483.1	HGNC:806	1.76355	9.24146e-71	***	9/18
ENSG00000239672	NME1	4830.1	HGNC:7849	2.22597	3.23416e-72	***	1/18
ENSG00000239672	NME1	4830.2	HGNC:7849	2.22597	3.23416e-72	***	1/18
ENSG00000243678	NME2	4831.1	HGNC:7850	1.5306	1.17238e-70	***	2/18
ENSG00000103024	NME3	4832.1	HGNC:7851	0.0721726	0.268612	>0.5	0/18
ENSG00000103202	NME4	4833.1	HGNC:7852	1.20953	1.74517e-59	***	0/18
ENSG00000166741	NNMT	4837.1	HGNC:7861	-1.55374	6.49298e-10	***	0/18
ENSG00000089250	NOS1	4842.1	HGNC:7872	-0.0961309	0.661345	>0.5	0/18
ENSG00000007171	NOS2	4843.1	HGNC:7873	3.3264	1.24834e-05	***	0/18
ENSG00000007171	NOS2	4843.2	HGNC:7873	3.3264	1.24834e-05	***	0/18
ENSG00000164867	NOS3	4846.1	HGNC:7876	-0.927749	5.4266e-07	***	0/18
ENSG00000198805	PNP	4860.1	HGNC:7892	-0.154485	0.423557	>0.5	0/18
ENSG00000141458	NPC1	4864.1	HGNC:7897	-0.00269762	0.968515	>0.5	0/18
ENSG00000169418	NPR1	4881.1	HGNC:7943	-3.85929	2.73513e-20	***	0/18
ENSG00000159899	NPR2	4882.1	HGNC:7944	-0.193757	0.0616288	>0.5	0/18
ENSG00000159899	NPR2	4882.2	HGNC:7944	-0.193757	0.0616288	>0.5	0/18
ENSG00000110911	SLC11A2	4891.1	HGNC:10908	-0.231111	3.56091e-05	***	0/18
ENSG00000070961	ATP2B1	490.1	HGNC:814	0.681263	3.61808e-13	***	1/18
ENSG00000073969	NSF	4905.1	HGNC:8016	0.437905	1.43571e-18	***	18/18
ENSG00000135318	NT5E	4907.1	HGNC:8021	0.40506	0.00591575	**	0/18
ENSG00000157087	ATP2B2	491.1	HGNC:815	1.01698	0.0172801	*	0/18
ENSG00000067842	ATP2B3	492.1	HGNC:816	1.01049	0.0199876	*	0/18
ENSG00000058668	ATP2B4	493.1	HGNC:817	-0.769228	1.36358e-15	***	0/18
ENSG00000164294	GPX8	493869.1	HGNC:33100	0.790523	1.75046e-10	***	1/18
ENSG00000065154	OAT	4942.1	HGNC:8091	0.652097	6.81581e-31	***	0/18
ENSG00000105675	ATP4A	495.1	HGNC:819	5.78142	8.00922e-11	***	0/18
ENSG00000122126	OCRL	4952.1	HGNC:8108	0.428825	1.76115e-30	***	0/18
ENSG00000122126	OCRL	4952.2	HGNC:8108	0.428825	1.76115e-30	***	0/18
ENSG00000115758	ODC1	4953.1	HGNC:8109	1.41385	1.20789e-21	***	0/18
ENSG00000186009	ATP4B	496.1	HGNC:820	5.07698	0.318062	>0.5	0/18
ENSG00000105953	OGDH	4967.1	HGNC:8124	-0.396547	1.19363e-10	***	11/18
ENSG00000105953	OGDH	4967.2	HGNC:8124	-0.396547	1.19363e-10	***	11/18
ENSG00000152234	ATP5F1A	498.1	HGNC:823	0.287385	1.48092e-10	***	10/18
ENSG00000152234	ATP5F1A	498.2	HGNC:823	0.287385	1.48092e-10	***	10/18
ENSG00000152234	ATP5F1A	498.3	HGNC:823	0.287385	1.48092e-10	***	10/18
ENSG00000100412	ACO2	50.1	HGNC:118	0.349841	1.07534e-14	***	11/18
ENSG00000036473	OTC	5009.1	HGNC:8512	-4.69873	8.53881e-10	***	0/18
ENSG00000164904	ALDH7A1	501.1	HGNC:877	-0.180457	0.0124781	*	0/18
ENSG00000083720	OXCT1	5019.1	HGNC:8527	1.10114	3.13004e-39	***	0/18
ENSG00000122884	P4HA1	5033.1	HGNC:8546	1.15389	3.13673e-61	***	0/18
ENSG00000007168	PAFAH1B1	5048.1	HGNC:8574	-0.47963	9.22008e-18	***	18/18
ENSG00000048392	RRM2B	50484.1	HGNC:17296	-0.760893	1.0299e-31	***	0/18
ENSG00000100078	PLA2G3	50487.1	HGNC:17934	0.0593329	0.682214	>0.5	0/18
ENSG00000168092	PAFAH1B2	5049.1	HGNC:8575	0.281687	5.01459e-10	***	0/18
ENSG00000079462	PAFAH1B3	5050.1	HGNC:8576	2.40346	2.38643e-102	***	1/18
ENSG00000140279	DUOX2	50506.1	HGNC:13273	1.88893	1.39565e-09	***	0/18
ENSG00000158006	PAFAH2	5051.1	HGNC:8579	-0.651075	3.02951e-19	***	0/18
ENSG00000171310	CHST11	50515.1	HGNC:17422	-0.437416	4.04354e-09	***	0/18
ENSG00000117450	PRDX1	5052.1	HGNC:9352	1.39201	1.3681e-31	***	2/18
ENSG00000117450	PRDX1	5052.2	HGNC:9352	1.39201	1.3681e-31	***	2/18
ENSG00000117450	PRDX1	5052.3	HGNC:9352	1.39201	1.3681e-31	***	2/18
ENSG00000171759	PAH	5053.1	HGNC:8582	4.90184	0.0279695	*	0/18
ENSG00000110955	ATP5F1B	506.1	HGNC:830	0.813229	6.31035e-60	***	18/18
ENSG00000182870	GALNT9	50614.1	HGNC:4131	-0.979096	0.280741	>0.5	0/18
ENSG00000105929	ATP6V0A4	50617.1	HGNC:866	1.00583	0.00161496	**	0/18
ENSG00000105929	ATP6V0A4	50617.2	HGNC:866	1.00583	0.00161496	**	0/18
ENSG00000105929	ATP6V0A4	50617.3	HGNC:866	1.00583	0.00161496	**	0/18
ENSG00000080511	RDH8	50700.1	HGNC:14423	2.43298	3.63542e-07	***	0/18
ENSG00000147853	AK3	50808.1	HGNC:17376	-0.366274	2.37805e-08	***	0/18
ENSG00000147383	NSDHL	50814.1	HGNC:13398	0.837216	2.3039e-45	***	0/18
ENSG00000165629	ATP5F1C	509.1	HGNC:833	0.553382	6.51909e-24	***	17/18
ENSG00000165629	ATP5F1C	509.2	HGNC:833	0.553382	6.51909e-24	***	17/18
ENSG00000173599	PC	5091.1	HGNC:8636	2.03428	2.73568e-46	***	14/18
ENSG00000173599	PC	5091.2	HGNC:8636	2.03428	2.73568e-46	***	14/18
ENSG00000166228	PCBD1	5092.1	HGNC:8646	-0.0846577	0.179297	>0.5	0/18
ENSG00000166228	PCBD1	5092.2	HGNC:8646	-0.0846577	0.179297	>0.5	0/18
ENSG00000128655	PDE11A	50940.1	HGNC:8773	1.83905	3.76884e-08	***	0/18
ENSG00000161533	ACOX1	51.1	HGNC:119	-0.18804	7.81514e-05	***	1/18
ENSG00000161533	ACOX1	51.2	HGNC:119	-0.18804	7.81514e-05	***	1/18
ENSG00000119723	COQ6	51004.1	HGNC:20233	0.257688	9.05519e-09	***	4/18
ENSG00000119723	COQ6	51004.2	HGNC:20233	0.257688	9.05519e-09	***	4/18
ENSG00000162066	AMDHD2	51005.1	HGNC:24262	0.0227328	0.77036	>0.5	0/18
ENSG00000023572	GLRX2	51022.1	HGNC:16065	0.603431	7.13585e-17	***	0/18
ENSG00000023572	GLRX2	51022.2	HGNC:16065	0.603431	7.13585e-17	***	0/18
ENSG00000124253	PCK1	5105.1	HGNC:8724	1.87192	0.170661	>0.5	0/18
ENSG00000002549	LAP3	51056.1	HGNC:18449	-0.741087	7.8913e-17	***	0/18
ENSG00000100889	PCK2	5106.1	HGNC:8725	0.00860643	0.885357	>0.5	0/18
ENSG00000023697	DERA	51071.1	HGNC:24269	0.774509	6.33271e-28	***	0/18
ENSG00000186010	NDUFA13	51079.1	HGNC:17194	0.477778	6.83925e-10	***	3/18
ENSG00000116783	TNNI3K	51086.1	HGNC:19661	-0.237515	0.221171	>0.5	0/18
ENSG00000011198	ABHD5	51099.1	HGNC:21396	-0.800322	6.12024e-13	***	0/18
ENSG00000116353	MECR	51102.1	HGNC:19691	0.409713	1.977e-19	***	1/18
ENSG00000072042	RDH11	51109.1	HGNC:17964	0.0295215	0.538552	>0.5	0/18
ENSG00000110066	KMT5B	51111.1	HGNC:24283	0.0583718	0.218787	>0.5	0/18
ENSG00000149084	HSD17B12	51144.1	HGNC:18646	-0.34666	1.00683e-06	***	16/18
ENSG00000118017	A4GNT	51146.1	HGNC:17968	-1.00611	2.98494e-05	***	0/18
ENSG00000109576	AADAT	51166.1	HGNC:17929	-0.108657	0.157134	>0.5	0/18
ENSG00000109576	AADAT	51166.2	HGNC:17929	-0.108657	0.157134	>0.5	0/18
ENSG00000198189	HSD17B11	51170.1	HGNC:22960	-1.83195	1.56583e-21	***	0/18
ENSG00000087076	HSD17B14	51171.1	HGNC:23238	-0.555341	9.9603e-06	***	0/18
ENSG00000116882	HAO2	51179.1	HGNC:4810	-0.0114924	0.971832	>0.5	1/18
ENSG00000116882	HAO2	51179.2	HGNC:4810	-0.0114924	0.971832	>0.5	1/18
ENSG00000169738	DCXR	51181.1	HGNC:18985	0.329247	1.2667e-05	***	0/18
ENSG00000138193	PLCE1	51196.1	HGNC:17175	-1.52817	5.72204e-18	***	0/18
ENSG00000162836	ACP6	51205.1	HGNC:29609	0.769394	2.12505e-21	***	0/18
ENSG00000185808	PIGP	51227.1	HGNC:3046	-0.228031	0.0013587	**	0/18
ENSG00000185808	PIGP	51227.2	HGNC:3046	-0.228031	0.0013587	**	0/18
ENSG00000185808	PIGP	51227.3	HGNC:3046	-0.228031	0.0013587	**	0/18
ENSG00000139433	GLTP	51228.1	HGNC:24867	1.16735	9.65096e-54	***	0/18
ENSG00000122643	NT5C3A	51251.1	HGNC:17820	0.417634	1.76925e-10	***	1/18
ENSG00000179761	PIPOX	51268.1	HGNC:17804	1.25185	5.0097e-16	***	0/18
ENSG00000100938	GMPR2	51292.1	HGNC:4377	-0.162943	3.7077e-06	***	1/18
ENSG00000099624	ATP5F1D	513.1	HGNC:837	0.568473	3.29816e-18	***	18/18
ENSG00000099624	ATP5F1D	513.2	HGNC:837	0.568473	3.29816e-18	***	18/18
ENSG00000161217	PCYT1A	5130.1	HGNC:8754	1.16872	2.80994e-67	***	8/18
ENSG00000176928	GCNT4	51301.1	HGNC:17973	-1.30001	2.78453e-24	***	0/18
ENSG00000146233	CYP39A1	51302.1	HGNC:17449	-0.779452	6.66008e-10	***	0/18
ENSG00000147454	SLC25A37	51312.1	HGNC:29786	-0.246623	0.0394129	*	1/18
ENSG00000115252	PDE1A	5136.1	HGNC:8774	-0.780353	1.24462e-06	***	0/18
ENSG00000115252	PDE1A	5136.2	HGNC:8774	-0.780353	1.24462e-06	***	0/18
ENSG00000154678	PDE1C	5137.1	HGNC:8776	-3.17643	1.24642e-18	***	1/18
ENSG00000186642	PDE2A	5138.1	HGNC:8777	-2.65928	7.77876e-12	***	0/18
ENSG00000139631	CSAD	51380.1	HGNC:18966	0.69795	1.82154e-11	***	0/18
ENSG00000100554	ATP6V1D	51382.1	HGNC:13527	-0.064486	0.173026	>0.5	16/18
ENSG00000172572	PDE3A	5139.1	HGNC:8778	-0.750105	7.50041e-07	***	0/18
ENSG00000124172	ATP5F1E	514.1	HGNC:838	0.226547	0.000251788	***	18/18
ENSG00000124172	ATP5F1E	514.2	HGNC:838	0.226547	0.000251788	***	18/18
ENSG00000152270	PDE3B	5140.1	HGNC:8779	-1.14629	2.47334e-30	***	0/18
ENSG00000152270	PDE3B	5140.2	HGNC:8779	-1.14629	2.47334e-30	***	0/18
ENSG00000065989	PDE4A	5141.1	HGNC:8780	-1.09806	1.08738e-26	***	1/18
ENSG00000184588	PDE4B	5142.1	HGNC:8781	-0.963527	4.63907e-08	***	0/18
ENSG00000105650	PDE4C	5143.1	HGNC:8782	-2.12765	1.92877e-17	***	1/18
ENSG00000113448	PDE4D	5144.1	HGNC:8783	-1.47268	2.0107e-18	***	0/18
ENSG00000068745	IP6K2	51447.1	HGNC:17313	0.143866	0.00043711	***	0/18
ENSG00000068745	IP6K2	51447.2	HGNC:17313	0.143866	0.00043711	***	0/18
ENSG00000068745	IP6K2	51447.3	HGNC:17313	0.143866	0.00043711	***	0/18
ENSG00000068745	IP6K2	51447.4	HGNC:17313	0.143866	0.00043711	***	0/18
ENSG00000068745	IP6K2	51447.5	HGNC:17313	0.143866	0.00043711	***	0/18
ENSG00000068745	IP6K2	51447.6	HGNC:17313	0.143866	0.00043711	***	0/18
ENSG00000132915	PDE6A	5145.1	HGNC:8785	-1.11286	0.00320547	**	0/18
ENSG00000140519	RHCG	51458.1	HGNC:18140	8.26901	1.79815e-21	***	0/18
ENSG00000095464	PDE6C	5146.1	HGNC:8787	-0.00381415	0.969001	>0.5	0/18
ENSG00000156973	PDE6D	5147.1	HGNC:8788	0.373561	9.48986e-13	***	0/18
ENSG00000105655	ISYNA1	51477.1	HGNC:29821	1.26052	9.49906e-29	***	2/18
ENSG00000132196	HSD17B7	51478.1	HGNC:5215	0.236745	0.0237002	*	0/18
ENSG00000185527	PDE6G	5148.1	HGNC:8789	-0.788001	1.21218e-05	***	0/18
ENSG00000139053	PDE6H	5149.1	HGNC:8790	-0.820887	0.0215647	*	0/18
ENSG00000074696	HACD3	51495.1	HGNC:24175	0.60049	1.64888e-28	***	0/18
ENSG00000137770	CTDSPL2	51496.1	HGNC:26936	0.508538	4.36814e-20	***	2/18
ENSG00000116459	ATP5PB	515.1	HGNC:840	0.245424	1.94191e-06	***	11/18
ENSG00000116459	ATP5PB	515.2	HGNC:840	0.245424	1.94191e-06	***	11/18
ENSG00000116459	ATP5PB	515.3	HGNC:840	0.245424	1.94191e-06	***	11/18
ENSG00000205268	PDE7A	5150.1	HGNC:8791	0.723455	5.69758e-16	***	0/18
ENSG00000205268	PDE7A	5150.2	HGNC:8791	0.723455	5.69758e-16	***	0/18
ENSG00000073417	PDE8A	5151.1	HGNC:8793	-0.386238	4.36976e-08	***	0/18
ENSG00000073417	PDE8A	5151.2	HGNC:8793	-0.386238	4.36976e-08	***	0/18
ENSG00000073417	PDE8A	5151.3	HGNC:8793	-0.386238	4.36976e-08	***	0/18
ENSG00000073417	PDE8A	5151.4	HGNC:8793	-0.386238	4.36976e-08	***	0/18
ENSG00000073417	PDE8A	5151.5	HGNC:8793	-0.386238	4.36976e-08	***	0/18
ENSG00000160191	PDE9A	5152.1	HGNC:8795	0.030123	0.692765	>0.5	0/18
ENSG00000160191	PDE9A	5152.10	HGNC:8795	0.030123	0.692765	>0.5	0/18
ENSG00000160191	PDE9A	5152.11	HGNC:8795	0.030123	0.692765	>0.5	0/18
ENSG00000160191	PDE9A	5152.12	HGNC:8795	0.030123	0.692765	>0.5	0/18
ENSG00000160191	PDE9A	5152.13	HGNC:8795	0.030123	0.692765	>0.5	0/18
ENSG00000160191	PDE9A	5152.14	HGNC:8795	0.030123	0.692765	>0.5	0/18
ENSG00000160191	PDE9A	5152.15	HGNC:8795	0.030123	0.692765	>0.5	0/18
ENSG00000160191	PDE9A	5152.16	HGNC:8795	0.030123	0.692765	>0.5	0/18
ENSG00000160191	PDE9A	5152.17	HGNC:8795	0.030123	0.692765	>0.5	0/18
ENSG00000160191	PDE9A	5152.18	HGNC:8795	0.030123	0.692765	>0.5	0/18
ENSG00000160191	PDE9A	5152.19	HGNC:8795	0.030123	0.692765	>0.5	0/18
ENSG00000160191	PDE9A	5152.2	HGNC:8795	0.030123	0.692765	>0.5	0/18
ENSG00000160191	PDE9A	5152.20	HGNC:8795	0.030123	0.692765	>0.5	0/18
ENSG00000160191	PDE9A	5152.3	HGNC:8795	0.030123	0.692765	>0.5	0/18
ENSG00000160191	PDE9A	5152.4	HGNC:8795	0.030123	0.692765	>0.5	0/18
ENSG00000160191	PDE9A	5152.5	HGNC:8795	0.030123	0.692765	>0.5	0/18
ENSG00000160191	PDE9A	5152.6	HGNC:8795	0.030123	0.692765	>0.5	0/18
ENSG00000160191	PDE9A	5152.7	HGNC:8795	0.030123	0.692765	>0.5	0/18
ENSG00000123360	PDE1B	5153.1	HGNC:8775	-2.17743	5.28439e-20	***	0/18
ENSG00000146166	LGSN	51557.1	HGNC:21016	1.72367	3.04743e-07	***	0/18
ENSG00000111696	NT5DC3	51559.1	HGNC:30826	1.13382	2.30395e-37	***	0/18
ENSG00000133256	PDE6B	5158.1	HGNC:8786	-0.143729	0.191075	>0.5	0/18
ENSG00000159199	ATP5MC1	516.1	HGNC:841	1.23705	5.08569e-66	***	5/18
ENSG00000159199	ATP5MC1	516.2	HGNC:841	1.23705	5.08569e-66	***	5/18
ENSG00000131828	PDHA1	5160.1	HGNC:8806	0.624268	3.60503e-48	***	0/18
ENSG00000124155	PIGT	51604.1	HGNC:14938	0.544352	2.19959e-25	***	2/18
ENSG00000047249	ATP6V1H	51606.1	HGNC:18303	0.000673248	0.986471	>0.5	15/18
ENSG00000047249	ATP6V1H	51606.2	HGNC:18303	0.000673248	0.986471	>0.5	15/18
ENSG00000047249	ATP6V1H	51606.3	HGNC:18303	0.000673248	0.986471	>0.5	15/18
ENSG00000163114	PDHA2	5161.1	HGNC:8807	2.4616	0.000174823	***	1/18
ENSG00000168291	PDHB	5162.1	HGNC:8808	-0.304894	1.81028e-08	***	0/18
ENSG00000060762	MPC1	51660.1	HGNC:21606	-0.778039	9.07662e-16	***	0/18
ENSG00000197594	ENPP1	5167.1	HGNC:3356	0.0540506	0.711963	>0.5	0/18
ENSG00000136960	ENPP2	5168.1	HGNC:3357	-2.30772	0.00483054	**	0/18
ENSG00000154269	ENPP3	5169.1	HGNC:3358	-0.33246	0.274561	>0.5	0/18
ENSG00000135390	ATP5MC2	517.1	HGNC:842	0.453448	3.25221e-17	***	0/18
ENSG00000135390	ATP5MC2	517.2	HGNC:842	0.453448	3.25221e-17	***	0/18
ENSG00000166394	CYB5R2	51700.1	HGNC:24376	2.18297	2.77862e-69	***	0/18
ENSG00000197142	ACSL5	51703.1	HGNC:16526	-1.92845	3.83442e-38	***	0/18
ENSG00000159348	CYB5R1	51706.1	HGNC:13397	-0.180088	0.00068257	***	0/18
ENSG00000091137	SLC26A4	5172.1	HGNC:8818	-0.201649	0.696517	>0.5	0/18
ENSG00000162368	CMPK1	51727.1	HGNC:18170	-0.275753	4.06362e-06	***	18/18
ENSG00000100024	UPB1	51733.1	HGNC:16297	-1.08134	3.60821e-07	***	0/18
ENSG00000186153	WWOX	51741.1	HGNC:12799	0.213866	0.000114868	***	0/18
ENSG00000154518	ATP5MC3	518.1	HGNC:843	1.04953	3.05208e-52	***	0/18
ENSG00000154518	ATP5MC3	518.2	HGNC:843	1.04953	3.05208e-52	***	0/18
ENSG00000154518	ATP5MC3	518.3	HGNC:843	1.04953	3.05208e-52	***	0/18
ENSG00000132423	COQ3	51805.1	HGNC:18175	1.69737	4.40377e-95	***	1/18
ENSG00000109586	GALNT7	51809.1	HGNC:4129	1.16947	3.03874e-60	***	0/18
ENSG00000124299	PEPD	5184.1	HGNC:8840	-0.126579	0.0101528	*	0/18
ENSG00000178921	PFAS	5198.1	HGNC:8863	0.668199	2.75244e-19	***	6/18
ENSG00000143727	ACP1	52.1	HGNC:122	0.753855	1.7424e-54	***	0/18
ENSG00000143727	ACP1	52.2	HGNC:122	0.753855	1.7424e-54	***	0/18
ENSG00000143727	ACP1	52.3	HGNC:122	0.753855	1.7424e-54	***	0/18
ENSG00000081923	ATP8B1	5205.1	HGNC:3706	0.844192	2.75524e-37	***	0/18
ENSG00000158571	PFKFB1	5207.1	HGNC:8872	1.03579	6.18932e-23	***	0/18
ENSG00000123836	PFKFB2	5208.1	HGNC:8873	-1.09203	4.62201e-12	***	0/18
ENSG00000170525	PFKFB3	5209.1	HGNC:8874	-0.54794	5.9665e-06	***	0/18
ENSG00000169020	ATP5ME	521.1	HGNC:846	0.469248	8.28063e-09	***	17/18
ENSG00000114268	PFKFB4	5210.1	HGNC:8875	1.34754	5.4807e-29	***	1/18
ENSG00000141959	PFKL	5211.1	HGNC:8876	0.569571	1.69334e-21	***	0/18
ENSG00000141959	PFKL	5211.2	HGNC:8876	0.569571	1.69334e-21	***	0/18
ENSG00000152556	PFKM	5213.1	HGNC:8877	0.494918	6.19828e-21	***	0/18
ENSG00000067057	PFKP	5214.1	HGNC:8878	1.82799	2.33523e-69	***	1/18
ENSG00000154723	ATP5PF	522.1	HGNC:847	0.329166	1.65965e-07	***	9/18
ENSG00000154723	ATP5PF	522.2	HGNC:847	0.329166	1.65965e-07	***	9/18
ENSG00000154723	ATP5PF	522.3	HGNC:847	0.329166	1.65965e-07	***	9/18
ENSG00000154723	ATP5PF	522.4	HGNC:847	0.329166	1.65965e-07	***	9/18
ENSG00000154723	ATP5PF	522.5	HGNC:847	0.329166	1.65965e-07	***	9/18
ENSG00000171314	PGAM1	5223.1	HGNC:8888	1.24294	2.77496e-85	***	17/18
ENSG00000164708	PGAM2	5224.1	HGNC:8889	2.87079	5.15349e-69	***	0/18
ENSG00000164708	PGAM2	5224.2	HGNC:8889	2.87079	5.15349e-69	***	0/18
ENSG00000142657	PGD	5226.1	HGNC:8891	1.7057	1.2598e-43	***	18/18
ENSG00000114573	ATP6V1A	523.1	HGNC:851	0.26981	1.31294e-07	***	18/18
ENSG00000102144	PGK1	5230.1	HGNC:8896	1.34848	1.90276e-83	***	17/18
ENSG00000170950	PGK2	5232.1	HGNC:8898	2.67047	1.64037e-16	***	0/18
ENSG00000079739	PGM1	5236.1	HGNC:8905	-0.858513	1.60184e-19	***	0/18
ENSG00000013375	PGM3	5238.1	HGNC:8907	0.37732	3.62053e-14	***	5/18
ENSG00000085563	ABCB1	5243.1	HGNC:40	-2.39183	2.79128e-09	***	0/18
ENSG00000005471	ABCB4	5244.1	HGNC:45	0.135317	0.611553	>0.5	0/18
ENSG00000005471	ABCB4	5244.2	HGNC:45	0.135317	0.611553	>0.5	0/18
ENSG00000005471	ABCB4	5244.3	HGNC:45	0.135317	0.611553	>0.5	0/18
ENSG00000116039	ATP6V1B1	525.1	HGNC:853	1.36405	0.000267436	***	0/18
ENSG00000102174	PHEX	5251.1	HGNC:8918	-0.541247	0.007193	**	0/18
ENSG00000147416	ATP6V1B2	526.1	HGNC:854	-0.708572	3.41668e-21	***	18/18
ENSG00000107537	PHYH	5264.1	HGNC:8940	-0.666773	1.09178e-16	***	0/18
ENSG00000185883	ATP6V0C	527.1	HGNC:855	-0.062649	0.293368	>0.5	18/18
ENSG00000165195	PIGA	5277.1	HGNC:8957	-1.00364	0.000255222	***	0/18
ENSG00000165195	PIGA	5277.2	HGNC:8957	-1.00364	0.000255222	***	0/18
ENSG00000165195	PIGA	5277.3	HGNC:8957	-1.00364	0.000255222	***	0/18
ENSG00000135845	PIGC	5279.1	HGNC:8960	0.618995	8.67504e-23	***	0/18
ENSG00000135845	PIGC	5279.2	HGNC:8960	0.618995	8.67504e-23	***	0/18
ENSG00000155097	ATP6V1C1	528.1	HGNC:856	0.312399	6.52548e-15	***	17/18
ENSG00000155097	ATP6V1C1	528.2	HGNC:856	0.312399	6.52548e-15	***	17/18
ENSG00000151665	PIGF	5281.1	HGNC:8962	0.771227	5.09477e-33	***	0/18
ENSG00000151665	PIGF	5281.2	HGNC:8962	0.771227	5.09477e-33	***	0/18
ENSG00000100564	PIGH	5283.1	HGNC:8964	0.223463	3.1568e-06	***	8/18
ENSG00000011405	PIK3C2A	5286.1	HGNC:8971	-0.560728	1.37206e-16	***	0/18
ENSG00000133056	PIK3C2B	5287.1	HGNC:8972	-0.899682	1.49723e-22	***	0/18
ENSG00000139144	PIK3C2G	5288.1	HGNC:8973	1.38091	7.53408e-06	***	0/18
ENSG00000078142	PIK3C3	5289.1	HGNC:8974	-0.146824	0.000440776	***	18/18
ENSG00000131100	ATP6V1E1	529.1	HGNC:857	0.199623	5.75889e-08	***	18/18
ENSG00000121879	PIK3CA	5290.1	HGNC:8975	0.804191	7.79762e-30	***	8/18
ENSG00000051382	PIK3CB	5291.1	HGNC:8976	0.504628	7.43334e-18	***	0/18
ENSG00000171608	PIK3CD	5293.1	HGNC:8977	-0.414688	0.000267729	***	1/18
ENSG00000105851	PIK3CG	5294.1	HGNC:8978	-1.35492	7.97856e-13	***	0/18
ENSG00000145675	PIK3R1	5295.1	HGNC:8979	-0.73857	6.74375e-09	***	0/18
ENSG00000145675	PIK3R1	5295.2	HGNC:8979	-0.73857	6.74375e-09	***	0/18
ENSG00000145675	PIK3R1	5295.3	HGNC:8979	-0.73857	6.74375e-09	***	0/18
ENSG00000105647	PIK3R2	5296.1	HGNC:8980	1.40628	1.93185e-49	***	2/18
ENSG00000241973	PI4KA	5297.1	HGNC:8983	-0.0248039	0.731165	>0.5	18/18
ENSG00000143393	PI4KB	5298.1	HGNC:8984	0.201486	1.99518e-09	***	7/18
ENSG00000134575	ACP2	53.1	HGNC:123	0.0180736	0.772634	>0.5	0/18
ENSG00000150867	PIP4K2A	5305.1	HGNC:8997	-0.658351	1.2625e-13	***	0/18
ENSG00000143627	PKLR	5313.1	HGNC:9020	2.4067	2.71191e-11	***	0/18
ENSG00000143627	PKLR	5313.2	HGNC:9020	2.4067	2.71191e-11	***	0/18
ENSG00000067225	PKM	5315.1	HGNC:9021	1.52584	2.75983e-100	***	18/18
ENSG00000067225	PKM	5315.2	HGNC:9021	1.52584	2.75983e-100	***	18/18
ENSG00000067225	PKM	5315.3	HGNC:9021	1.52584	2.75983e-100	***	18/18
ENSG00000170890	PLA2G1B	5319.1	HGNC:9030	-4.8674	2.68947e-15	***	0/18
ENSG00000188257	PLA2G2A	5320.1	HGNC:9031	-1.26288	0.276913	>0.5	0/18
ENSG00000116711	PLA2G4A	5321.1	HGNC:9035	0.834066	3.92226e-09	***	0/18
ENSG00000127472	PLA2G5	5322.1	HGNC:9038	-1.81652	2.39361e-17	***	0/18
ENSG00000117410	ATP6V0B	533.1	HGNC:861	0.150092	0.0494067	*	18/18
ENSG00000137841	PLCB2	5330.1	HGNC:9055	-1.48091	1.73671e-34	***	0/18
ENSG00000149782	PLCB3	5331.1	HGNC:9056	0.681083	3.02197e-26	***	1/18
ENSG00000101333	PLCB4	5332.1	HGNC:9059	0.167801	0.107602	>0.5	0/18
ENSG00000101333	PLCB4	5332.2	HGNC:9059	0.167801	0.107602	>0.5	0/18
ENSG00000187091	PLCD1	5333.1	HGNC:9060	-0.166411	0.087898	>0.5	0/18
ENSG00000115896	PLCL1	5334.1	HGNC:9063	-1.81685	4.48605e-35	***	0/18
ENSG00000124181	PLCG1	5335.1	HGNC:9065	0.264612	9.80786e-05	***	0/18
ENSG00000124181	PLCG1	5335.2	HGNC:9065	0.264612	9.80786e-05	***	0/18
ENSG00000152782	PANK1	53354.1	HGNC:8598	0.430082	8.12844e-06	***	0/18
ENSG00000152782	PANK1	53354.2	HGNC:8598	0.430082	8.12844e-06	***	0/18
ENSG00000152782	PANK1	53354.3	HGNC:8598	0.430082	8.12844e-06	***	0/18
ENSG00000197943	PLCG2	5336.1	HGNC:9066	-0.746182	2.22326e-08	***	0/18
ENSG00000075651	PLD1	5337.1	HGNC:9067	2.0041	2.63314e-63	***	0/18
ENSG00000129219	PLD2	5338.1	HGNC:9068	0.0899274	0.0707208	>0.5	0/18
ENSG00000213760	ATP6V1G2	534.1	HGNC:862	-0.274505	0.0503891	>0.5	0/18
ENSG00000213760	ATP6V1G2	534.2	HGNC:862	-0.274505	0.0503891	>0.5	0/18
ENSG00000033627	ATP6V0A1	535.1	HGNC:865	-0.766394	3.48748e-19	***	0/18
ENSG00000135697	BCO1	53630.1	HGNC:13815	0.670428	0.000137234	***	0/18
ENSG00000100417	PMM1	5372.1	HGNC:9114	-0.714981	6.54371e-08	***	0/18
ENSG00000140650	PMM2	5373.1	HGNC:9115	0.858069	1.1142e-23	***	5/18
ENSG00000241837	ATP5PO	539.1	HGNC:850	0.117389	0.116342	>0.5	9/18
ENSG00000137857	DUOX1	53905.1	HGNC:3062	-1.96858	2.40242e-14	***	0/18
ENSG00000137857	DUOX1	53905.2	HGNC:3062	-1.96858	2.40242e-14	***	0/18
ENSG00000139155	SLCO1C1	53919.1	HGNC:13819	-0.913715	0.000110993	***	0/18
ENSG00000128274	A4GALT	53947.1	HGNC:18149	1.51934	4.64853e-38	***	0/18
ENSG00000102575	ACP5	54.1	HGNC:124	-1.894	7.07322e-21	***	0/18
ENSG00000160190	SLC37A1	54020.1	HGNC:11024	-0.836254	8.05372e-18	***	0/18
ENSG00000175535	PNLIP	5406.1	HGNC:9155	-1.60793	0.315315	>0.5	0/18
ENSG00000187021	PNLIPRP1	5407.1	HGNC:9156	1.52465	2.09269e-06	***	0/18
ENSG00000266200	PNLIPRP2	5408.1	HGNC:9157	1.92797	0.170622	>0.5
ENSG00000141744	PNMT	5409.1	HGNC:9160	-1.43698	9.45718e-05	***	0/18
ENSG00000095380	NANS	54187.1	HGNC:19237	0.0575253	0.25824	>0.5	0/18
ENSG00000101323	HAO1	54363.1	HGNC:4809	0.770026	0.266478	>0.5	0/18
ENSG00000134294	SLC38A2	54407.1	HGNC:13448	0.640177	3.83013e-20	***	5/18
ENSG00000105852	PON3	5446.1	HGNC:9206	-1.11666	2.53834e-07	***	0/18
ENSG00000033100	CHPF2	54480.1	HGNC:29270	0.638216	2.34048e-25	***	0/18
ENSG00000135226	UGT2B28	54490.1	HGNC:13479	4.54232	1.36846e-11	***	0/18
ENSG00000146151	HMGCLL1	54511.1	HGNC:21359	-2.49311	6.27917e-19	***	0/18
ENSG00000147123	NDUFB11	54539.1	HGNC:20372	0.591139	9.69368e-33	***	11/18
ENSG00000242515	UGT1A10	54575.1	HGNC:12531	8.20318	9.35924e-18	***	0/18
ENSG00000242366	UGT1A8	54576.1	HGNC:12540	7.23639	2.98914e-05	***	0/18
ENSG00000244122	UGT1A7	54577.1	HGNC:12539	8.74142	2.79609e-24	***	0/18
ENSG00000167165	UGT1A6	54578.1	HGNC:12538	5.6653	6.49199e-70	***	0/18
ENSG00000240224	UGT1A5	54579.1	HGNC:12537	5.25573	9.33134e-38	***	0/18
ENSG00000241119	UGT1A9	54600.1	HGNC:12541	3.70909	3.33761e-11	***	0/18
ENSG00000180817	PPA1	5464.1	HGNC:9226	-0.0413045	0.482565	>0.5	18/18
ENSG00000244474	UGT1A4	54657.1	HGNC:12536	5.48519	4.71537e-44	***	0/18
ENSG00000241635	UGT1A1	54658.1	HGNC:12530	4.90092	4.63856e-46	***	0/18
ENSG00000243135	UGT1A3	54659.1	HGNC:12535	4.77158	1.0384e-47	***	0/18
ENSG00000088766	CRLS1	54675.1	HGNC:16148	-1.01921	6.82709e-14	***	18/18
ENSG00000005469	CROT	54677.1	HGNC:2366	0.817129	1.08159e-27	***	0/18
ENSG00000111261	MANSC1	54682.1	HGNC:25505	0.531387	4.18763e-14	***	1/18
ENSG00000128059	PPAT	5471.1	HGNC:9238	2.24905	2.51634e-94	***	10/18
ENSG00000163817	SLC6A20	54716.1	HGNC:30927	-3.15377	2.65779e-10	***	0/18
ENSG00000064601	CTSA	5476.1	HGNC:9251	0.0347179	0.603727	>0.5	0/18
ENSG00000223572	CKMT1A	548596.1	HGNC:31736	4.25038	3.99336e-82	***
ENSG00000174227	PIGG	54872.1	HGNC:25985	0.1184	0.0430296	*	0/18
ENSG00000197977	ELOVL2	54898.1	HGNC:14416	2.44366	8.3157e-11	***	0/18
ENSG00000148090	AUH	549.1	HGNC:890	-0.33767	1.00496e-07	***	0/18
ENSG00000147548	NSD3	54904.1	HGNC:12767	1.11034	1.38184e-26	***	0/18
ENSG00000198276	UCKL1	54963.1	HGNC:15938	0.707767	4.84086e-38	***	0/18
ENSG00000163964	PIGX	54965.1	HGNC:26046	2.08619	1.26563e-91	***	1/18
ENSG00000143224	PPOX	5498.1	HGNC:9280	0.152576	0.0660018	>0.5	1/18
ENSG00000106733	NMRK1	54981.1	HGNC:26057	-0.150303	0.0445267	*	0/18
ENSG00000183549	ACSM5	54988.1	HGNC:26060	-2.24975	1.50657e-16	***	0/18
ENSG00000151093	OXSM	54995.1	HGNC:26063	0.389806	4.16425e-09	***	2/18
ENSG00000014257	ACPP	55.1	HGNC:125	0.627849	5.86062e-10	***	0/18
ENSG00000132517	SLC52A1	55065.1	HGNC:30225	2.40037	3.2551e-47	***	0/18
ENSG00000090857	PDPR	55066.1	HGNC:30264	0.120092	0.133134	>0.5	0/18
ENSG00000139209	SLC38A4	55089.1	HGNC:14679	2.4343	5.42314e-10	***	0/18
ENSG00000108439	PNPO	55163.1	HGNC:30260	0.424184	1.81171e-12	***	0/18
ENSG00000172890	NADSYN1	55191.1	HGNC:29832	0.777475	5.92855e-16	***	0/18
ENSG00000185973	TMLHE	55217.1	HGNC:18308	0.672341	5.86792e-23	***	0/18
ENSG00000143845	ETNK2	55224.1	HGNC:25575	2.32435	3.25976e-103	***	0/18
ENSG00000157881	PANK4	55229.1	HGNC:19366	0.224934	1.14673e-08	***	0/18
ENSG00000142494	SLC47A1	55244.1	HGNC:25588	-0.913119	4.37208e-11	***	0/18
ENSG00000182551	ADI1	55256.1	HGNC:30576	0.208195	0.00798321	**	0/18
ENSG00000121310	ECHDC2	55268.1	HGNC:23408	-0.258244	0.00435717	**	0/18
ENSG00000169299	PGM2	55276.1	HGNC:8906	1.38758	4.36438e-83	***	0/18
ENSG00000172456	FGGY	55277.1	HGNC:25610	-0.116884	0.258561	>0.5	0/18
ENSG00000151116	UEVLD	55293.1	HGNC:30866	-0.145876	0.000539394	***	0/18
ENSG00000172296	SPTLC3	55304.1	HGNC:16253	-1.75993	1.47476e-34	***	0/18
ENSG00000135002	RFK	55312.1	HGNC:30324	-0.251784	0.00733803	**	10/18
ENSG00000198246	SLC29A3	55315.1	HGNC:23096	-0.400261	3.70647e-05	***	0/18
ENSG00000155189	AGPAT5	55326.1	HGNC:20886	0.990553	1.17533e-40	***	0/18
ENSG00000078124	ACER3	55331.1	HGNC:16066	-0.454632	6.43235e-12	***	0/18
ENSG00000181830	SLC35C1	55343.1	HGNC:20197	-0.194307	0.00731983	**	0/18
ENSG00000016391	CHDH	55349.1	HGNC:24288	-1.08727	8.64174e-16	***	0/18
ENSG00000093134	VNN3	55350.1	HGNC:16431	-1.04418	0.000471079	***
ENSG00000093134	VNN3	55350.2	HGNC:16431	-1.04418	0.000471079	***
ENSG00000093134	VNN3	55350.3	HGNC:16431	-1.04418	0.000471079	***
ENSG00000155252	PI4K2A	55361.1	HGNC:30031	-0.0850451	0.0618285	>0.5	0/18
ENSG00000131238	PPT1	5538.1	HGNC:9325	-0.0954074	0.243816	>0.5	0/18
ENSG00000169826	CSGALNACT2	55454.1	HGNC:24292	-0.568844	5.30204e-14	***	0/18
ENSG00000139163	ETNK1	55500.1	HGNC:24649	0.0233849	0.765174	>0.5	0/18
ENSG00000136213	CHST12	55501.1	HGNC:17423	-0.26224	2.40126e-06	***	0/18
ENSG00000103056	SMPD3	55512.1	HGNC:14240	-1.1977	1.63987e-07	***	0/18
ENSG00000103056	SMPD3	55512.2	HGNC:14240	-1.1977	1.63987e-07	***	0/18
ENSG00000164574	GALNT10	55568.1	HGNC:19873	-0.903767	1.87546e-16	***	0/18
ENSG00000164574	GALNT10	55568.2	HGNC:19873	-0.903767	1.87546e-16	***	0/18
ENSG00000124357	NAGK	55577.1	HGNC:17174	0.356014	1.86825e-07	***	0/18
ENSG00000100253	MIOX	55586.1	HGNC:14522	3.33495	4.45745e-16	***	0/18
ENSG00000102043	MTMR8	55613.1	HGNC:16825	-0.173911	0.0327895	*	0/18
ENSG00000085998	POMGNT1	55624.1	HGNC:19139	0.355245	5.17887e-22	***	0/18
ENSG00000136699	SMPD4	55627.1	HGNC:32949	0.968365	1.38304e-64	***	0/18
ENSG00000060642	PIGV	55650.1	HGNC:26031	-0.0260551	0.560851	>0.5	1/18
ENSG00000133313	CNDP2	55748.1	HGNC:24437	-0.507186	4.29331e-17	***	0/18
ENSG00000006530	AGK	55750.1	HGNC:21869	0.736952	4.1153e-68	***	0/18
ENSG00000102595	UGGT2	55757.1	HGNC:15664	0.159018	0.00138432	**	0/18
ENSG00000147408	CSGALNACT1	55790.1	HGNC:24290	-1.25775	3.01224e-12	***	0/18
ENSG00000070526	ST6GALNAC1	55808.1	HGNC:23614	0.535021	0.000617457	***	0/18
ENSG00000143199	ADCY10	55811.1	HGNC:21285	4.72972	1.44126e-23	***	0/18
ENSG00000115425	PECR	55825.1	HGNC:18281	-1.02306	4.98782e-20	***	0/18
ENSG00000016864	GLT8D1	55830.1	HGNC:24870	-0.169106	6.1116e-06	***	0/18
ENSG00000112304	ACOT13	55856.1	HGNC:20999	0.198559	0.00138738	**	0/18
ENSG00000168065	SLC22A11	55867.1	HGNC:18120	1.92334	3.75768e-07	***	0/18
ENSG00000116539	ASH1L	55870.1	HGNC:19088	0.0149554	0.800643	>0.5	0/18
ENSG00000131069	ACSS2	55902.1	HGNC:15814	-0.944734	1.91556e-29	***	0/18
ENSG00000131069	ACSS2	55902.2	HGNC:15814	-0.944734	1.91556e-29	***	0/18
ENSG00000005483	KMT2E	55904.1	HGNC:18541	-0.479941	3.12282e-12	***	0/18
ENSG00000111726	CMAS	55907.1	HGNC:18290	1.43867	9.83895e-28	***	0/18
ENSG00000184752	NDUFA12	55967.1	HGNC:23987	0.568173	1.35031e-19	***	0/18
ENSG00000100033	PRODH	5625.1	HGNC:9453	-1.12416	2.42943e-13	***	6/18
ENSG00000125772	GPCPD1	56261.1	HGNC:26957	-0.620986	6.19461e-11	***	0/18
ENSG00000130876	SLC7A10	56301.1	HGNC:11058	2.68396	0.0114267	*	0/18
ENSG00000147224	PRPS1	5631.1	HGNC:9462	0.452773	6.42712e-08	***	0/18
ENSG00000101911	PRPS2	5634.1	HGNC:9465	1.22859	4.01187e-73	***	0/18
ENSG00000047230	CTPS2	56474.1	HGNC:2520	0.454618	7.43859e-16	***	0/18
ENSG00000147119	CHST7	56548.1	HGNC:13817	1.21584	1.9853e-27	***	1/18
ENSG00000197746	PSAP	5660.1	HGNC:9498	-0.540439	1.19905e-09	***	0/18
ENSG00000109667	SLC2A9	56606.1	HGNC:13446	0.628137	1.14827e-12	***	0/18
ENSG00000109667	SLC2A9	56606.2	HGNC:13446	0.628137	1.14827e-12	***	0/18
ENSG00000148384	INPP5E	56623.1	HGNC:21474	0.34787	8.7335e-09	***	0/18
ENSG00000188611	ASAH2	56624.1	HGNC:18860	0.616199	5.37762e-07	***	0/18
ENSG00000063176	SPHK2	56848.1	HGNC:18859	0.309343	1.19733e-06	***	0/18
ENSG00000136731	UGGT1	56886.1	HGNC:15663	0.590692	1.16645e-20	***	0/18
ENSG00000160216	AGPAT3	56894.1	HGNC:326	-0.148772	0.00162406	**	0/18
ENSG00000160216	AGPAT3	56894.2	HGNC:326	-0.148772	0.00162406	**	0/18
ENSG00000026652	AGPAT4	56895.1	HGNC:20885	-0.694329	1.33451e-14	***	0/18
ENSG00000164039	BDH2	56898.1	HGNC:32389	-1.05174	2.43659e-41	***	0/18
ENSG00000106392	C1GALT1	56913.1	HGNC:24337	0.0548501	0.525582	>0.5	0/18
ENSG00000078070	MCCC1	56922.1	HGNC:6936	0.897584	1.93211e-06	***	0/18
ENSG00000205309	NT5M	56953.1	HGNC:15769	1.38933	2.04703e-40	***	0/18
ENSG00000114021	NIT2	56954.1	HGNC:29878	1.2232	2.65932e-64	***	0/18
ENSG00000163389	POGLUT1	56983.1	HGNC:22954	0.813846	4.77509e-34	***	1/18
ENSG00000111666	CHPT1	56994.1	HGNC:17852	-0.781144	2.41558e-14	***	0/18
ENSG00000136881	BAAT	570.1	HGNC:932	-0.724767	0.0251244	*	0/18
ENSG00000198074	AKR1B10	57016.1	HGNC:382	8.24309	1.4721e-39	***	0/18
ENSG00000241360	PDXP	57026.1	HGNC:30259	1.48344	7.78784e-31	***	0/18
ENSG00000104888	SLC17A7	57030.1	HGNC:16704	1.75897	1.72657e-07	***	0/18
ENSG00000091664	SLC17A6	57084.1	HGNC:16703	4.79933	0.000186687	***	0/18
ENSG00000165078	CPA6	57094.1	HGNC:17245	1.4928	2.63499e-11	***	0/18
ENSG00000177666	PNPLA2	57104.1	HGNC:30802	-1.21742	2.89566e-47	***	0/18
ENSG00000132677	RHBG	57127.1	HGNC:14572	4.04685	1.8118e-12	***
ENSG00000167130	DOLPP1	57171.1	HGNC:29565	1.12495	8.26048e-75	***	6/18
ENSG00000206190	ATP10A	57194.1	HGNC:13542	-2.50277	5.12617e-23	***	0/18
ENSG00000143515	ATP8B2	57198.1	HGNC:13534	-0.505577	1.69737e-06	***	0/18
ENSG00000146733	PSPH	5723.1	HGNC:9577	2.32703	3.39495e-20	***	1/18
ENSG00000171862	PTEN	5728.1	HGNC:9588	-0.547268	5.4926e-17	***	0/18
ENSG00000144290	SLC4A10	57282.1	HGNC:13811	-0.629821	0.00135495	**	0/18
ENSG00000107317	PTGDS	5730.1	HGNC:9592	-2.51422	6.31715e-47	***	0/18
ENSG00000111732	AICDA	57379.1	HGNC:13203	-0.725517	0.318209	>0.5	0/18
ENSG00000147003	CLTRN	57393.1	HGNC:29437	-0.854202	0.00461017	**	0/18
ENSG00000124212	PTGIS	5740.1	HGNC:9603	-2.18482	1.31967e-05	***	0/18
ENSG00000185052	SLC24A3	57419.1	HGNC:10977	-0.985761	7.55269e-16	***	0/18
ENSG00000095303	PTGS1	5742.1	HGNC:9604	-0.721769	2.64137e-05	***	0/18
ENSG00000073756	PTGS2	5743.1	HGNC:9605	-0.847449	0.00104913	**	0/18
ENSG00000124140	SLC12A5	57468.1	HGNC:13818	1.10663	1.35233e-05	***	0/18
ENSG00000172508	CARNS1	57571.1	HGNC:29268	-1.446	0.0286755	*	0/18
ENSG00000240857	RDH14	57665.1	HGNC:19979	0.0359873	0.377649	>0.5	0/18
ENSG00000119927	GPAM	57678.1	HGNC:24865	-0.251979	0.0633266	>0.5	0/18
ENSG00000070610	GBA2	57704.1	HGNC:18986	-0.267794	3.62276e-06	***	0/18
ENSG00000152254	G6PC2	57818.1	HGNC:28906	-1.86608	5.20345e-07	***	0/18
ENSG00000171903	CYP4F11	57834.1	HGNC:13265	5.7715	1.02654e-31	***	8/18
ENSG00000188687	SLC4A5	57835.1	HGNC:18168	-0.746571	3.67805e-09	***	13/18
ENSG00000188687	SLC4A5	57835.2	HGNC:18168	-0.746571	3.67805e-09	***	13/18
ENSG00000188687	SLC4A5	57835.3	HGNC:18168	-0.746571	3.67805e-09	***	13/18
ENSG00000188687	SLC4A5	57835.4	HGNC:18168	-0.746571	3.67805e-09	***	13/18
ENSG00000150787	PTS	5805.1	HGNC:9689	1.40974	3.31371e-48	***	0/18
ENSG00000117528	ABCD3	5825.1	HGNC:67	-0.594356	1.72082e-14	***	1/18
ENSG00000183010	PYCR1	5831.1	HGNC:9721	2.94408	3.6402e-85	***	0/18
ENSG00000183010	PYCR1	5831.2	HGNC:9721	2.94408	3.6402e-85	***	0/18
ENSG00000059573	ALDH18A1	5832.1	HGNC:9722	1.33277	2.26804e-63	***	1/18
ENSG00000185813	PCYT2	5833.1	HGNC:8756	0.322233	5.97701e-07	***	1/18
ENSG00000100994	PYGB	5834.1	HGNC:9723	0.310763	1.13332e-06	***	0/18
ENSG00000100504	PYGL	5836.1	HGNC:9725	1.0125	2.29794e-23	***	1/18
ENSG00000068976	PYGM	5837.1	HGNC:9726	-2.15958	5.52257e-14	***	2/18
ENSG00000145293	ENOPH1	58478.1	HGNC:24599	0.827217	3.81667e-58	***	0/18
ENSG00000055609	KMT2C	58508.1	HGNC:13726	-0.356497	1.09225e-06	***	0/18
ENSG00000250799	PRODH2	58510.1	HGNC:17325	0.830814	0.0999049	>0.5	4/18
ENSG00000060982	BCAT1	586.1	HGNC:976	-0.202055	0.139244	>0.5	0/18
ENSG00000151552	QDPR	5860.1	HGNC:9752	-0.754913	5.81026e-20	***	0/18
ENSG00000105552	BCAT2	587.1	HGNC:977	0.134872	0.0191346	*	0/18
ENSG00000114200	BCHE	590.1	HGNC:983	-0.671986	0.0810062	>0.5	0/18
ENSG00000130234	ACE2	59272.1	HGNC:13557	0.770809	2.45969e-06	***	0/18
ENSG00000248098	BCKDHA	593.1	HGNC:986	0.204674	0.000363614	***	0/18
ENSG00000083123	BCKDHB	594.1	HGNC:987	-0.00171376	0.973238	>0.5	0/18
ENSG00000083123	BCKDHB	594.2	HGNC:987	-0.00171376	0.973238	>0.5	0/18
ENSG00000114115	RBP1	5947.1	HGNC:9919	2.42088	4.44335e-27	***	0/18
ENSG00000114113	RBP2	5948.1	HGNC:9920	-3.79578	4.7804e-08	***	0/18
ENSG00000138207	RBP4	5950.1	HGNC:9922	-2.75905	7.45718e-12	***	0/18
ENSG00000135437	RDH5	5959.1	HGNC:9940	-0.401794	3.04966e-06	***	1/18
ENSG00000102032	RENBP	5973.1	HGNC:9959	-1.05918	2.16835e-21	***	0/18
ENSG00000112077	RHAG	6005.1	HGNC:10006	-0.664745	0.0973276	>0.5	0/18
ENSG00000125454	SLC25A19	60386.1	HGNC:14409	0.0562026	0.399839	>0.5	3/18
ENSG00000012660	ELOVL5	60481.1	HGNC:21308	0.101368	0.053655	>0.5	0/18
ENSG00000115665	SLC5A7	60482.1	HGNC:14025	1.74961	5.79562e-06	***	0/18
ENSG00000138621	PPCDC	60490.1	HGNC:28107	0.2838	7.73566e-08	***	1/18
ENSG00000129128	SPCS3	60559.1	HGNC:26212	-0.355377	3.92958e-09	***	18/18
ENSG00000197713	RPE	6120.1	HGNC:10293	0.806806	6.35683e-33	***	18/18
ENSG00000197713	RPE	6120.2	HGNC:10293	0.806806	6.35683e-33	***	18/18
ENSG00000161267	BDH1	622.1	HGNC:1027	2.40749	1.06213e-81	***	0/18
ENSG00000161267	BDH1	622.2	HGNC:1027	2.40749	1.06213e-81	***	0/18
ENSG00000161267	BDH1	622.3	HGNC:1027	2.40749	1.06213e-81	***	0/18
ENSG00000167325	RRM1	6240.1	HGNC:10451	1.61058	1.26904e-102	***	18/18
ENSG00000171848	RRM2	6241.1	HGNC:10452	3.92153	1.87543e-137	***	18/18
ENSG00000005187	ACSM3	6296.1	HGNC:10522	-1.55168	1.01888e-13	***	0/18
ENSG00000130066	SAT1	6303.1	HGNC:10540	-0.134483	0.16428	>0.5	0/18
ENSG00000052802	MSMO1	6307.1	HGNC:10545	-0.915765	9.1903e-09	***	0/18
ENSG00000109929	SC5D	6309.1	HGNC:10547	0.780463	1.1139e-16	***	0/18
ENSG00000099194	SCD	6319.1	HGNC:10571	-0.164099	0.194726	>0.5	11/18
ENSG00000116171	SCP2	6342.1	HGNC:10606	-0.671412	8.64026e-33	***	0/18
ENSG00000145692	BHMT	635.1	HGNC:1047	2.58295	4.92626e-06	***	0/18
ENSG00000073578	SDHA	6389.1	HGNC:10680	0.760141	3.79046e-62	***	11/18
ENSG00000117118	SDHB	6390.1	HGNC:10681	0.319395	1.40935e-11	***	10/18
ENSG00000143252	SDHC	6391.1	HGNC:10682	0.533207	2.28384e-25	***	16/18
ENSG00000178234	GALNT11	63917.1	HGNC:19875	0.150362	0.0135722	*	0/18
ENSG00000204370	SDHD	6392.1	HGNC:10683	0.258255	3.17103e-05	***	18/18
ENSG00000198754	OXCT2	64064.1	HGNC:18606	0.78531	6.02252e-05	***	0/18
ENSG00000107902	LHPP	64077.1	HGNC:30042	0.149922	0.00307593	**	0/18
ENSG00000197506	SLC28A3	64078.1	HGNC:16484	1.3509	2.97712e-06	***	0/18
ENSG00000171174	RBKS	64080.1	HGNC:30325	-1.06073	3.42016e-09	***	0/18
ENSG00000131844	MCCC2	64087.1	HGNC:6937	0.492547	8.53456e-27	***	0/18
ENSG00000167363	FN3K	64122.1	HGNC:24822	-0.343262	1.55417e-05	***	0/18
ENSG00000103489	XYLT1	64131.1	HGNC:15516	0.0330637	0.77968	>0.5	0/18
ENSG00000015532	XYLT2	64132.1	HGNC:15517	1.08243	5.04323e-68	***	7/18
ENSG00000184227	ACOT1	641371.1	HGNC:33128	-1.47814	1.0439e-12	***	0/18
ENSG00000205669	ACOT6	641372.1	HGNC:33159	-0.069999	0.822156	>0.5	0/18
	TMEM91	641649.1	HGNC:32393				0/18
ENSG00000167261	DPEP2	64174.1	HGNC:23028	-2.84474	5.72952e-26	***	0/18
ENSG00000141096	DPEP3	64180.1	HGNC:23029	3.18408	0.00367261	**	2/18
ENSG00000170364	SETMAR	6419.1	HGNC:10762	-0.0295818	0.64228	>0.5	0/18
ENSG00000137868	STRA6	64220.1	HGNC:30650	4.13072	3.63514e-30	***	0/18
ENSG00000138075	ABCG5	64240.1	HGNC:13886	1.05588	0.0388045	*	0/18
ENSG00000143921	ABCG8	64241.1	HGNC:13887	3.96028	4.48818e-06	***	0/18
ENSG00000165671	NSD1	64324.1	HGNC:14234	0.111766	0.0467041	*	4/18
ENSG00000106605	BLVRA	644.1	HGNC:1062	-0.354782	3.19709e-10	***	0/18
ENSG00000163719	MTMR14	64419.1	HGNC:26190	-0.747421	5.79219e-34	***	0/18
ENSG00000205318	GCNT2P1	644378.1	HGNC:21623	-0.262554	0.104779	>0.5
ENSG00000181523	SGSH	6448.1	HGNC:10818	-0.303749	4.54067e-09	***	0/18
ENSG00000251287	ALG1L2	644974.1	HGNC:37258	1.60815	7.1068e-48	***
ENSG00000197253	TPSB2	64499.1	HGNC:14120	-2.0235	2.46215e-10	***
ENSG00000090013	BLVRB	645.1	HGNC:1063	0.153788	0.0709968	>0.5	0/18
ENSG00000265788	NOS2P1	645740.1	HGNC:7875	1.12379	0.184602	>0.5
ENSG00000138653	NDST4	64579.1	HGNC:20779	3.13576	0.00135686	**	0/18
ENSG00000158786	PLA2G2F	64600.1	HGNC:30040	7.06017	6.72465e-09	***	0/18
ENSG00000205186	FABP9	646480.1	HGNC:3563	2.5937	1.74419e-19	***
ENSG00000197416	FABP12	646486.1	HGNC:34524	0.694568	0.0970561	>0.5	0/18
ENSG00000176974	SHMT1	6470.1	HGNC:10850	0.343176	1.33155e-06	***	0/18
ENSG00000176974	SHMT1	6470.2	HGNC:10850	0.343176	1.33155e-06	***	0/18
ENSG00000162040	HS3ST6	64711.1	HGNC:14178	1.18081	2.50399e-05	***	0/18
ENSG00000182199	SHMT2	6472.1	HGNC:10852	2.05176	1.83352e-135	***	1/18
ENSG00000105520	PLPPR2	64748.1	HGNC:29566	-0.0612854	0.345982	>0.5	0/18
ENSG00000185420	SMYD3	64754.1	HGNC:15513	0.835823	3.39467e-26	***	0/18
ENSG00000090402	SI	6476.1	HGNC:10856	4.93035	0.00630038	**	0/18
ENSG00000100422	CERK	64781.1	HGNC:19256	0.38388	1.57904e-09	***	0/18
ENSG00000100422	CERK	64781.2	HGNC:19256	0.38388	1.57904e-09	***	0/18
ENSG00000173614	NMNAT1	64802.1	HGNC:17877	-0.13955	0.0220018	*	4/18
ENSG00000021461	CYP3A43	64816.1	HGNC:17450	-0.0504286	0.772557	>0.5	0/18
ENSG00000021461	CYP3A43	64816.2	HGNC:17450	-0.0504286	0.772557	>0.5	0/18
ENSG00000021461	CYP3A43	64816.3	HGNC:17450	-0.0504286	0.772557	>0.5	0/18
ENSG00000008513	ST3GAL1	6482.1	HGNC:10862	-0.352051	0.000153609	***	0/18
ENSG00000008513	ST3GAL1	6482.2	HGNC:10862	-0.352051	0.000153609	***	0/18
ENSG00000157350	ST3GAL2	6483.1	HGNC:10863	-0.778255	3.37341e-22	***	0/18
ENSG00000066322	ELOVL1	64834.1	HGNC:14418	-0.0680684	0.0631842	>0.5	9/18
ENSG00000110080	ST3GAL4	6484.1	HGNC:10864	-0.0231284	0.744287	>0.5	0/18
ENSG00000100522	GNPNAT1	64841.1	HGNC:19980	1.11548	9.7393e-40	***	4/18
ENSG00000158296	SLC13A3	64849.1	HGNC:14430	0.190862	0.099826	>0.5	0/18
ENSG00000158296	SLC13A3	64849.2	HGNC:14430	0.190862	0.099826	>0.5	0/18
ENSG00000164089	ETNPPL	64850.1	HGNC:14404	-0.718118	0.600294	>0.5	0/18
ENSG00000126091	ST3GAL3	6487.1	HGNC:10866	0.222069	4.66731e-05	***	0/18
ENSG00000126091	ST3GAL3	6487.10	HGNC:10866	0.222069	4.66731e-05	***	0/18
ENSG00000126091	ST3GAL3	6487.11	HGNC:10866	0.222069	4.66731e-05	***	0/18
ENSG00000126091	ST3GAL3	6487.2	HGNC:10866	0.222069	4.66731e-05	***	0/18
ENSG00000126091	ST3GAL3	6487.3	HGNC:10866	0.222069	4.66731e-05	***	0/18
ENSG00000126091	ST3GAL3	6487.4	HGNC:10866	0.222069	4.66731e-05	***	0/18
ENSG00000126091	ST3GAL3	6487.5	HGNC:10866	0.222069	4.66731e-05	***	0/18
ENSG00000126091	ST3GAL3	6487.6	HGNC:10866	0.222069	4.66731e-05	***	0/18
ENSG00000126091	ST3GAL3	6487.7	HGNC:10866	0.222069	4.66731e-05	***	0/18
ENSG00000126091	ST3GAL3	6487.8	HGNC:10866	0.222069	4.66731e-05	***	0/18
ENSG00000126091	ST3GAL3	6487.9	HGNC:10866	0.222069	4.66731e-05	***	0/18
ENSG00000111728	ST8SIA1	6489.1	HGNC:10869	-0.28068	0.032695	*	0/18
ENSG00000132793	LPIN3	64900.1	HGNC:14451	1.23721	3.97172e-44	***	0/18
ENSG00000113492	AGXT2	64902.1	HGNC:14412	-0.60091	0.471492	>0.5	0/18
ENSG00000225697	SLC26A6	65010.1	HGNC:14472	1.25874	1.77591e-47	***	0/18
ENSG00000225697	SLC26A6	65010.2	HGNC:14472	1.25874	1.77591e-47	***	0/18
ENSG00000225697	SLC26A6	65010.3	HGNC:14472	1.25874	1.77591e-47	***	0/18
ENSG00000106688	SLC1A1	6505.1	HGNC:10939	-3.38144	3.17101e-20	***	0/18
ENSG00000110436	SLC1A2	6506.1	HGNC:10940	-0.808638	1.23637e-05	***	1/18
ENSG00000079215	SLC1A3	6507.1	HGNC:10941	0.778847	1.7162e-06	***	0/18
ENSG00000114923	SLC4A3	6508.1	HGNC:11029	2.58619	6.64925e-70	***	0/18
ENSG00000114923	SLC4A3	6508.2	HGNC:11029	2.58619	6.64925e-70	***	0/18
ENSG00000115902	SLC1A4	6509.1	HGNC:10942	2.3111	3.89347e-69	***	0/18
ENSG00000105281	SLC1A5	6510.1	HGNC:10943	1.5044	1.25441e-76	***	4/18
ENSG00000105143	SLC1A6	6511.1	HGNC:10944	7.30034	3.41465e-13	***	0/18
ENSG00000162383	SLC1A7	6512.1	HGNC:10945	-1.41519	4.87914e-06	***	0/18
ENSG00000117394	SLC2A1	6513.1	HGNC:11005	5.83615	8.42809e-93	***	13/18
ENSG00000163581	SLC2A2	6514.1	HGNC:11006	4.61975	0.293376	>0.5	0/18
ENSG00000059804	SLC2A3	6515.1	HGNC:11007	-0.974839	1.90148e-05	***	0/18
ENSG00000181856	SLC2A4	6517.1	HGNC:11009	-0.0666122	0.621734	>0.5	0/18
ENSG00000142583	SLC2A5	6518.1	HGNC:11010	2.0258	3.89422e-28	***	0/18
ENSG00000138079	SLC3A1	6519.1	HGNC:11025	-0.677886	0.23004	>0.5	0/18
ENSG00000168003	SLC3A2	6520.1	HGNC:11026	1.28789	2.435e-64	***	8/18
ENSG00000004939	SLC4A1	6521.1	HGNC:11027	-2.206	8.26871e-05	***	0/18
ENSG00000164889	SLC4A2	6522.1	HGNC:11028	-0.321404	3.49475e-07	***	0/18
ENSG00000008130	NADK	65220.1	HGNC:29831	-0.00617919	0.880142	>0.5	0/18
ENSG00000100170	SLC5A1	6523.1	HGNC:11036	-0.92732	0.000113193	***	0/18
ENSG00000140675	SLC5A2	6524.1	HGNC:11037	-1.22843	7.98359e-15	***	0/18
ENSG00000198743	SLC5A3	6526.1	HGNC:11038	0.857783	9.71341e-25	***	0/18
ENSG00000104524	PYCR3	65263.1	HGNC:25846	1.54516	1.10602e-72	***	0/18
ENSG00000105641	SLC5A5	6528.1	HGNC:11040	1.71106	0.000703354	***	1/18
ENSG00000157103	SLC6A1	6529.1	HGNC:11042	-0.522385	0.109474	>0.5	0/18
ENSG00000103546	SLC6A2	6530.1	HGNC:11048	4.3451	1.45815e-16	***	0/18
ENSG00000142319	SLC6A3	6531.1	HGNC:11049	1.55085	0.0539989	>0.5	0/18
ENSG00000108576	SLC6A4	6532.1	HGNC:11050	-5.95547	2.7767e-08	***	0/18
ENSG00000131389	SLC6A6	6533.1	HGNC:11052	-0.173958	0.0294527	*	1/18
ENSG00000011083	SLC6A7	6534.1	HGNC:11054	0.847861	1.35066e-06	***	0/18
ENSG00000130821	SLC6A8	6535.1	HGNC:11055	4.59898	1.37618e-93	***	0/18
ENSG00000196517	SLC6A9	6536.1	HGNC:11056	0.549789	4.46707e-13	***	0/18
ENSG00000196517	SLC6A9	6536.2	HGNC:11056	0.549789	4.46707e-13	***	0/18
ENSG00000132164	SLC6A11	6538.1	HGNC:11044	4.70662	1.63423e-16	***	0/18
ENSG00000111181	SLC6A12	6539.1	HGNC:11045	-1.65408	2.19354e-17	***	0/18
ENSG00000010379	SLC6A13	6540.1	HGNC:11046	-2.21508	1.95395e-32	***	0/18
ENSG00000139514	SLC7A1	6541.1	HGNC:11057	1.53286	2.27366e-44	***	2/18
ENSG00000003989	SLC7A2	6542.1	HGNC:11060	-1.39362	2.26233e-10	***	0/18
ENSG00000118160	SLC8A2	6543.1	HGNC:11069	2.6669	2.90672e-11	***	0/18
ENSG00000183023	SLC8A1	6546.1	HGNC:11068	-1.40682	7.13619e-33	***	0/18
ENSG00000100678	SLC8A3	6547.1	HGNC:11070	-2.59081	1.17751e-06	***	0/18
ENSG00000100678	SLC8A3	6547.2	HGNC:11070	-2.59081	1.17751e-06	***	0/18
ENSG00000100678	SLC8A3	6547.3	HGNC:11070	-2.59081	1.17751e-06	***	0/18
ENSG00000100678	SLC8A3	6547.4	HGNC:11070	-2.59081	1.17751e-06	***	0/18
ENSG00000100678	SLC8A3	6547.5	HGNC:11070	-2.59081	1.17751e-06	***	0/18
ENSG00000100678	SLC8A3	6547.6	HGNC:11070	-2.59081	1.17751e-06	***	0/18
ENSG00000090020	SLC9A1	6548.1	HGNC:11071	-0.217761	0.00307828	**	0/18
ENSG00000115616	SLC9A2	6549.1	HGNC:11072	4.16644	3.84269e-16	***	0/18
ENSG00000066230	SLC9A3	6550.1	HGNC:11073	3.74222	9.31916e-18	***	1/18
ENSG00000135740	SLC9A5	6553.1	HGNC:11078	0.00193146	0.982786	>0.5	0/18
ENSG00000100652	SLC10A1	6554.1	HGNC:10905	-0.253615	0.274463	>0.5	0/18
ENSG00000125255	SLC10A2	6555.1	HGNC:10906	-3.59845	3.31305e-05	***	0/18
ENSG00000018280	SLC11A1	6556.1	HGNC:10907	-2.41367	1.92577e-13	***	1/18
ENSG00000074803	SLC12A1	6557.1	HGNC:10910	-0.0344189	0.918416	>0.5	0/18
ENSG00000064651	SLC12A2	6558.1	HGNC:10911	-0.487741	7.36104e-07	***	0/18
ENSG00000070915	SLC12A3	6559.1	HGNC:10912	1.19731	0.189825	>0.5	0/18
ENSG00000124067	SLC12A4	6560.1	HGNC:10913	-1.1124	8.74491e-40	***	0/18
ENSG00000081800	SLC13A1	6561.1	HGNC:10916	0.931331	0.153263	>0.5	0/18
ENSG00000141469	SLC14A1	6563.1	HGNC:10918	-1.22882	0.00329611	**	0/18
ENSG00000088386	SLC15A1	6564.1	HGNC:10920	4.70146	4.03183e-43	***	0/18
ENSG00000163406	SLC15A2	6565.1	HGNC:10921	-1.19771	9.41551e-19	***	0/18
ENSG00000155380	SLC16A1	6566.1	HGNC:10922	2.6254	2.31649e-45	***	1/18
ENSG00000147100	SLC16A2	6567.1	HGNC:10923	-0.62185	1.36356e-06	***	0/18
ENSG00000124568	SLC17A1	6568.1	HGNC:10929	-2.017	0.0427424	*	0/18
ENSG00000131183	SLC34A1	6569.1	HGNC:11019	3.02875	1.09425e-42	***	1/18
ENSG00000036565	SLC18A1	6570.1	HGNC:10934	1.44457	0.0948989	>0.5	0/18
ENSG00000165646	SLC18A2	6571.1	HGNC:10935	-2.15096	6.44579e-16	***	0/18
ENSG00000187714	SLC18A3	6572.1	HGNC:10936	8.13252	7.54223e-10	***	0/18
ENSG00000173638	SLC19A1	6573.1	HGNC:10937	-1.06849	1.96173e-14	***	0/18
ENSG00000173638	SLC19A1	6573.2	HGNC:10937	-1.06849	1.96173e-14	***	0/18
ENSG00000144136	SLC20A1	6574.1	HGNC:10946	0.423041	0.000344675	***	1/18
ENSG00000168575	SLC20A2	6575.1	HGNC:10947	1.24714	5.81562e-44	***	1/18
ENSG00000100075	SLC25A1	6576.1	HGNC:10979	1.02058	2.37587e-52	***	5/18
ENSG00000174640	SLCO2A1	6578.1	HGNC:10955	-2.59072	6.21201e-12	***	0/18
ENSG00000084453	SLCO1A2	6579.1	HGNC:10956	-0.0825463	0.728872	>0.5	0/18
ENSG00000175003	SLC22A1	6580.1	HGNC:10963	1.37779	0.000936072	***	0/18
ENSG00000146477	SLC22A3	6581.1	HGNC:10967	-2.20247	7.05041e-31	***	0/18
ENSG00000112499	SLC22A2	6582.1	HGNC:10966	1.30307	0.131545	>0.5	0/18
ENSG00000112499	SLC22A2	6582.2	HGNC:10966	1.30307	0.131545	>0.5	0/18
ENSG00000197208	SLC22A4	6583.1	HGNC:10968	-1.71776	2.92395e-06	***	0/18
ENSG00000197375	SLC22A5	6584.1	HGNC:10969	-0.22097	5.77225e-05	***	0/18
ENSG00000081760	AACS	65985.1	HGNC:21298	0.892312	1.50699e-36	***	0/18
ENSG00000186204	CYP4F12	66002.1	HGNC:18857	0.595281	0.000319784	***	0/18
ENSG00000133460	SLC2A11	66035.1	HGNC:14239	0.166876	0.00764776	**	1/18
ENSG00000166311	SMPD1	6609.1	HGNC:11120	-0.919091	1.48828e-27	***	1/18
ENSG00000135587	SMPD2	6610.1	HGNC:11121	0.130567	0.075561	>0.5	0/18
ENSG00000102172	SMS	6611.1	HGNC:11123	1.50047	1.4533e-61	***	0/18
ENSG00000057252	SOAT1	6646.1	HGNC:11177	-0.591949	5.19376e-16	***	0/18
ENSG00000142168	SOD1	6647.1	HGNC:11179	0.676807	1.43717e-36	***	18/18
ENSG00000112096	SOD2	6648.1	HGNC:11180	-0.775713	0.0016182	**	14/18
ENSG00000109610	SOD3	6649.1	HGNC:11181	-2.26233	2.92429e-25	***	0/18
ENSG00000140263	SORD	6652.1	HGNC:11184	2.18468	3.06658e-61	***	0/18
ENSG00000117143	UAP1	6675.1	HGNC:12457	0.223243	0.0294066	*	7/18
ENSG00000172331	BPGM	669.1	HGNC:1093	0.270688	0.00266449	**	0/18
ENSG00000172331	BPGM	669.2	HGNC:1093	0.270688	0.00266449	**	0/18
ENSG00000116096	SPR	6697.1	HGNC:11257	0.687132	4.71684e-29	***	0/18
ENSG00000104549	SQLE	6713.1	HGNC:11279	0.947945	7.22089e-34	***	2/18
ENSG00000145545	SRD5A1	6715.1	HGNC:11284	2.12444	3.37276e-58	***	0/18
ENSG00000277893	SRD5A2	6716.1	HGNC:11285	-1.96513	5.57413e-05	***
ENSG00000122787	AKR1D1	6718.1	HGNC:388	2.13348	5.28524e-09	***	0/18
ENSG00000116649	SRM	6723.1	HGNC:11296	0.984021	1.24098e-26	***	1/18
ENSG00000109193	SULT1E1	6783.1	HGNC:11377	2.67425	3.54754e-06	***	0/18
ENSG00000118402	ELOVL4	6785.1	HGNC:14415	3.4533	1.16869e-59	***	0/18
ENSG00000197165	SULT1A2	6799.1	HGNC:11454	-2.43735	2.49642e-50	***	0/18
ENSG00000197165	SULT1A2	6799.2	HGNC:11454	-2.43735	2.49642e-50	***	0/18
ENSG00000196502	SULT1A1	6817.1	HGNC:11453	-1.61027	3.0489e-41	***	0/18
ENSG00000196502	SULT1A1	6817.2	HGNC:11453	-1.61027	3.0489e-41	***	0/18
ENSG00000196502	SULT1A1	6817.3	HGNC:11453	-1.61027	3.0489e-41	***	0/18
ENSG00000196502	SULT1A1	6817.4	HGNC:11453	-1.61027	3.0489e-41	***	0/18
ENSG00000196502	SULT1A1	6817.5	HGNC:11453	-1.61027	3.0489e-41	***	0/18
ENSG00000261052	SULT1A3	6818.1	HGNC:11455	1.69772	2.32775e-21	***
ENSG00000261052	SULT1A3	6818.2	HGNC:11455	1.69772	2.32775e-21	***
ENSG00000261052	SULT1A3	6818.3	HGNC:11455	1.69772	2.32775e-21	***
ENSG00000198203	SULT1C2	6819.1	HGNC:11456	-1.0505	2.03882e-08	***	0/18
ENSG00000172270	BSG	682.1	HGNC:1116	0.336875	2.61052e-13	***	2/18
ENSG00000088002	SULT2B1	6820.1	HGNC:11459	-0.0988999	0.458296	>0.5	0/18
ENSG00000088002	SULT2B1	6820.2	HGNC:11459	-0.0988999	0.458296	>0.5	0/18
ENSG00000139531	SUOX	6821.1	HGNC:11460	-0.447027	8.02353e-13	***	1/18
ENSG00000105398	SULT2A1	6822.1	HGNC:11458	3.97386	0.134601	>0.5	0/18
ENSG00000006071	ABCC8	6833.1	HGNC:59	-0.591062	0.192966	>0.5	0/18
ENSG00000101945	SUV39H1	6839.1	HGNC:11479	1.375	1.46434e-93	***	0/18
ENSG00000169814	BTD	686.1	HGNC:1122	-1.22999	8.49491e-32	***	0/18
ENSG00000177156	TALDO1	6888.1	HGNC:11559	1.1601	1.07912e-44	***	0/18
ENSG00000198650	TAT	6898.1	HGNC:11573	-0.360731	0.1336	>0.5	0/18
ENSG00000059377	TBXAS1	6916.1	HGNC:11609	-1.59127	1.58372e-51	***	0/18
ENSG00000151790	TDO2	6999.1	HGNC:11708	0.731479	0.00939229	**	0/18
ENSG00000167815	PRDX2	7001.1	HGNC:9353	1.02647	4.62062e-56	***	0/18
ENSG00000167815	PRDX2	7001.2	HGNC:9353	1.02647	4.62062e-56	***	0/18
ENSG00000167815	PRDX2	7001.3	HGNC:9353	1.02647	4.62062e-56	***	0/18
ENSG00000180176	TH	7054.1	HGNC:11782	3.95437	0.0218137	*	0/18
ENSG00000180176	TH	7054.2	HGNC:11782	3.95437	0.0218137	*	0/18
ENSG00000180176	TH	7054.3	HGNC:11782	3.95437	0.0218137	*	0/18
ENSG00000167900	TK1	7083.1	HGNC:11830	3.58678	2.06955e-144	***	0/18
ENSG00000166548	TK2	7084.1	HGNC:11831	-1.09792	4.14484e-70	***	0/18
ENSG00000163931	TKT	7086.1	HGNC:11834	0.480458	1.2075e-15	***	12/18
ENSG00000149809	TM7SF2	7108.1	HGNC:11863	-0.131392	0.146837	>0.5	7/18
ENSG00000129167	TPH1	7166.1	HGNC:12008	3.69162	0.300702	>0.5	0/18
ENSG00000111669	TPI1	7167.1	HGNC:12009	1.86605	1.52126e-120	***	17/18
ENSG00000115705	TPO	7173.1	HGNC:12015	2.35979	9.92178e-06	***	0/18
ENSG00000115705	TPO	7173.2	HGNC:12015	2.35979	9.92178e-06	***	0/18
ENSG00000115705	TPO	7173.3	HGNC:12015	2.35979	9.92178e-06	***	0/18
ENSG00000115705	TPO	7173.4	HGNC:12015	2.35979	9.92178e-06	***	0/18
ENSG00000115705	TPO	7173.5	HGNC:12015	2.35979	9.92178e-06	***	0/18
ENSG00000172236	TPSAB1	7177.1	HGNC:12019	-2.06776	9.66186e-13	***	0/18
ENSG00000128311	TST	7263.1	HGNC:12388	-0.0380517	0.633046	>0.5	0/18
ENSG00000104522	TSTA3	7264.1	HGNC:12390	0.970671	1.56166e-38	***	0/18
ENSG00000133475	GGT2	728441.1	HGNC:4251	-0.565191	0.0428276	*
ENSG00000198431	TXNRD1	7296.1	HGNC:12437	1.52341	4.8062e-28	***	15/18
ENSG00000198431	TXNRD1	7296.2	HGNC:12437	1.52341	4.8062e-28	***	15/18
ENSG00000198431	TXNRD1	7296.3	HGNC:12437	1.52341	4.8062e-28	***	15/18
ENSG00000198431	TXNRD1	7296.4	HGNC:12437	1.52341	4.8062e-28	***	15/18
ENSG00000176890	TYMS	7298.1	HGNC:12441	2.58476	6.4625e-85	***	10/18
ENSG00000077498	TYR	7299.1	HGNC:12442	1.43921	0.0432722	*	0/18
ENSG00000107165	TYRP1	7306.1	HGNC:12450	-1.32078	1.9372e-09	***	0/18
ENSG00000109424	UCP1	7350.1	HGNC:12517	1.76127	0.000405663	***	0/18
ENSG00000175567	UCP2	7351.1	HGNC:12518	-0.36785	0.00109979	**	0/18
ENSG00000175564	UCP3	7352.1	HGNC:12519	-0.41984	2.37836e-07	***	0/18
ENSG00000175564	UCP3	7352.2	HGNC:12519	-0.41984	2.37836e-07	***	0/18
ENSG00000102100	SLC35A2	7355.1	HGNC:11022	0.835676	1.36491e-47	***	2/18
ENSG00000148154	UGCG	7357.1	HGNC:12524	-0.261423	0.0102809	*	4/18
ENSG00000109814	UGDH	7358.1	HGNC:12525	1.55849	1.09826e-41	***	0/18
ENSG00000169764	UGP2	7360.1	HGNC:12527	0.12348	0.0227265	*	4/18
ENSG00000169764	UGP2	7360.2	HGNC:12527	0.12348	0.0227265	*	4/18
ENSG00000156096	UGT2B4	7363.1	HGNC:12553	-2.16599	4.57954e-08	***	0/18
ENSG00000171234	UGT2B7	7364.1	HGNC:12554	1.88631	0.0289492	*	0/18
ENSG00000109181	UGT2B10	7365.1	HGNC:12544	3.81302	0.198012	>0.5	0/18
ENSG00000196620	UGT2B15	7366.1	HGNC:12546	2.87571	0.00851559	**	0/18
ENSG00000197888	UGT2B17	7367.1	HGNC:12547	2.27779	2.8362e-06	***	0/18
ENSG00000174607	UGT8	7368.1	HGNC:12555	2.81461	3.45443e-62	***	0/18
ENSG00000143179	UCK2	7371.1	HGNC:12562	2.18876	1.2269e-95	***	0/18
ENSG00000114491	UMPS	7372.1	HGNC:12563	1.37107	1.32713e-105	***	10/18
ENSG00000183696	UPP1	7378.1	HGNC:12576	0.145875	0.240715	>0.5	0/18
ENSG00000183696	UPP1	7378.2	HGNC:12576	0.145875	0.240715	>0.5	0/18
ENSG00000156467	UQCRB	7381.1	HGNC:12582	0.123946	0.0354642	*	13/18
ENSG00000010256	UQCRC1	7384.1	HGNC:12585	0.626937	3.84139e-49	***	15/18
ENSG00000140740	UQCRC2	7385.1	HGNC:12586	0.262947	2.69162e-11	***	16/18
ENSG00000169021	UQCRFS1	7386.1	HGNC:12587	0.811775	3.44465e-25	***	16/18
ENSG00000173660	UQCRH	7388.1	HGNC:12590	1.22308	4.13896e-62	***	18/18
ENSG00000126088	UROD	7389.1	HGNC:12591	-0.139322	0.00838928	**	13/18
ENSG00000188690	UROS	7390.1	HGNC:12592	0.193494	0.00179292	**	2/18
ENSG00000109685	NSD2	7468.1	HGNC:12766	1.21232	2.50276e-43	***	0/18
ENSG00000134780	DAGLA	747.1	HGNC:1165	-0.609491	1.02234e-09	***	0/18
ENSG00000158125	XDH	7498.1	HGNC:12805	3.57558	2.3612e-35	***	0/18
ENSG00000133742	CA1	759.1	HGNC:1368	-2.6825	1.0265e-09	***	0/18
ENSG00000104267	CA2	760.1	HGNC:1373	-0.986106	1.93023e-09	***	0/18
ENSG00000164879	CA3	761.1	HGNC:1374	-3.30333	9.80532e-10	***	0/18
ENSG00000167434	CA4	762.1	HGNC:1375	-5.40353	2.04633e-19	***	0/18
ENSG00000174990	CA5A	763.1	HGNC:1377	1.86602	0.0664693	>0.5	6/18
ENSG00000131686	CA6	765.1	HGNC:1380	3.30938	0.000379562	***	0/18
ENSG00000168748	CA7	766.1	HGNC:1381	2.36405	1.34202e-10	***	2/18
ENSG00000168748	CA7	766.2	HGNC:1381	2.36405	1.34202e-10	***	2/18
ENSG00000178538	CA8	767.1	HGNC:1382	-0.28497	0.165969	>0.5	0/18
ENSG00000107159	CA9	768.1	HGNC:1383	5.93762	1.17646e-20	***	0/18
ENSG00000074410	CA12	771.1	HGNC:1371	3.04158	4.30779e-40	***	0/18
ENSG00000074410	CA12	771.2	HGNC:1371	3.04158	4.30779e-40	***	0/18
ENSG00000170385	SLC30A1	7779.1	HGNC:11012	-0.0571429	0.58889	>0.5	0/18
ENSG00000130508	PXDN	7837.1	HGNC:14966	0.50782	0.0209202	*	0/18
ENSG00000178537	SLC25A20	788.1	HGNC:1421	-1.17365	3.32494e-56	***	1/18
ENSG00000084774	CAD	790.1	HGNC:1424	1.64485	4.30976e-84	***	6/18
ENSG00000006625	GGCT	79017.1	HGNC:21705	2.04977	1.33303e-125	***	0/18
ENSG00000113532	ST8SIA4	7903.1	HGNC:10871	-0.697425	1.69498e-09	***	0/18
ENSG00000170522	ELOVL6	79071.1	HGNC:15829	1.32148	6.20205e-26	***	0/18
ENSG00000179958	DCTPP1	79077.1	HGNC:28777	1.34588	7.51507e-59	***	0/18
ENSG00000182858	ALG12	79087.1	HGNC:19358	0.224842	1.54962e-07	***	0/18
ENSG00000112294	ALDH5A1	7915.1	HGNC:408	-0.170436	0.0166425	*	0/18
ENSG00000112294	ALDH5A1	7915.2	HGNC:408	-0.170436	0.0166425	*	0/18
ENSG00000259431	THTPA	79178.1	HGNC:18987	-0.118721	0.0217277	*	0/18
ENSG00000204228	HSD17B8	7923.1	HGNC:3554	0.0804989	0.314906	>0.5	0/18
ENSG00000176383	B3GNT4	79369.1	HGNC:15683	2.73652	9.82636e-80	***	3/18
ENSG00000146070	PLA2G7	7941.1	HGNC:9040	-0.126463	0.541696	>0.5	0/18
ENSG00000163521	GLB1L	79411.1	HGNC:28129	-0.570649	4.10266e-07	***	0/18
ENSG00000185803	SLC52A2	79581.1	HGNC:30224	1.23958	1.66199e-57	***	0/18
ENSG00000123989	CHPF	79586.1	HGNC:24291	1.27845	9.21624e-39	***	0/18
ENSG00000090661	CERS4	79603.1	HGNC:23747	0.0736591	0.247908	>0.5	0/18
ENSG00000111058	ACSS3	79611.1	HGNC:24723	-2.26717	2.33917e-66	***	0/18
ENSG00000158089	GALNT14	79623.1	HGNC:22946	4.22576	8.16251e-72	***	0/18
ENSG00000128039	SRD5A3	79644.1	HGNC:25812	0.884009	8.33366e-14	***	6/18
ENSG00000120137	PANK3	79646.1	HGNC:19365	0.162038	0.0015778	**	1/18
ENSG00000141560	FN3KRP	79672.1	HGNC:25700	0.62908	3.32655e-28	***	0/18
ENSG00000119514	GALNT12	79695.1	HGNC:19877	-1.0389	5.01105e-22	***	0/18
ENSG00000162408	NOL9	79707.1	HGNC:26265	0.202736	0.000141064	***	18/18
ENSG00000127125	PPCS	79717.1	HGNC:25686	0.219403	0.000281123	***	0/18
ENSG00000152455	SUV39H2	79723.1	HGNC:17287	1.69735	8.96732e-111	***	0/18
ENSG00000177542	SLC25A22	79751.1	HGNC:19954	0.735023	1.66186e-17	***	3/18
ENSG00000135220	UGT2A3	79799.1	HGNC:28528	2.58521	0.0738466	>0.5	0/18
ENSG00000181090	EHMT1	79813.1	HGNC:24650	0.462465	1.49873e-20	***	2/18
ENSG00000116771	AGMAT	79814.1	HGNC:18407	2.36653	1.27756e-38	***	0/18
ENSG00000166908	PIP4K2C	79837.1	HGNC:23786	0.543993	4.96665e-29	***	0/18
ENSG00000185875	THNSL1	79896.1	HGNC:26160	1.24349	6.86301e-53	***	0/18
ENSG00000071967	CYBRD1	79901.1	HGNC:20797	-2.34402	6.90894e-20	***	0/18
ENSG00000104723	TUSC3	7991.1	HGNC:30242	1.16374	9.04757e-36	***	0/18
ENSG00000104723	TUSC3	7991.2	HGNC:30242	1.16374	9.04757e-36	***	0/18
ENSG00000129951	PLPPR3	79948.1	HGNC:23497	-1.62897	5.1983e-05	***	0/18
ENSG00000145284	SCD5	79966.1	HGNC:21088	-0.146784	0.130045	>0.5	0/18
ENSG00000164181	ELOVL7	79993.1	HGNC:26292	-0.230758	0.0104507	*	0/18
ENSG00000125779	PANK2	80025.1	HGNC:15894	0.307472	1.26474e-20	***	0/18
ENSG00000125779	PANK2	80025.2	HGNC:15894	0.307472	1.26474e-20	***	0/18
ENSG00000125779	PANK2	80025.3	HGNC:15894	0.307472	1.26474e-20	***	0/18
ENSG00000125779	PANK2	80025.4	HGNC:15894	0.307472	1.26474e-20	***	0/18
ENSG00000197121	PGAP1	80055.1	HGNC:25712	1.08268	9.7759e-31	***	0/18
ENSG00000148334	PTGES2	80142.1	HGNC:17822	1.06289	3.47554e-49	***	0/18
ENSG00000148334	PTGES2	80142.2	HGNC:17822	1.06289	3.47554e-49	***	0/18
ENSG00000148334	PTGES2	80142.3	HGNC:17822	1.06289	3.47554e-49	***	0/18
ENSG00000148334	PTGES2	80142.4	HGNC:17822	1.06289	3.47554e-49	***	0/18
ENSG00000115652	UXS1	80146.1	HGNC:17729	-0.253227	1.37172e-05	***	5/18
ENSG00000162174	ASRGL1	80150.1	HGNC:16448	-1.13314	7.56543e-14	***	0/18
ENSG00000142102	PGGHG	80162.1	HGNC:26210	0.570448	0.000243077	***	0/18
ENSG00000166391	MOGAT2	80168.1	HGNC:23248	3.0789	0.00142872	**	0/18
ENSG00000156510	HKDC1	80201.1	HGNC:23302	-0.671145	0.000380828	***	0/18
ENSG00000119227	PIGZ	80235.1	HGNC:30596	0.757462	1.1131e-16	***	0/18
ENSG00000099377	HSD3B7	80270.1	HGNC:18324	0.00898002	0.911013	>0.5	0/18
ENSG00000086544	ITPKC	80271.1	HGNC:14897	-0.968144	0.00223029	**	0/18
ENSG00000160688	FLAD1	80308.1	HGNC:24671	1.56978	2.83832e-143	***	1/18
ENSG00000160688	FLAD1	80308.2	HGNC:24671	1.56978	2.83832e-143	***	1/18
ENSG00000100344	PNPLA3	80339.1	HGNC:18590	1.1552	1.51495e-15	***	0/18
ENSG00000122912	SLC25A16	8034.1	HGNC:10986	-0.465866	2.31512e-10	***	0/18
ENSG00000068120	COASY	80347.1	HGNC:29932	0.923203	1.16772e-68	***	16/18
		8041.1
ENSG00000110435	PDHX	8050.1	HGNC:21350	0.693992	1.53316e-42	***	1/18
ENSG00000135917	SLC19A3	80704.1	HGNC:16266	-3.44078	1.1563e-17	***	1/18
ENSG00000111271	ACAD10	80724.1	HGNC:21597	0.241979	4.86335e-08	***	0/18
ENSG00000167548	KMT2D	8085.1	HGNC:7133	-0.197016	0.00854631	**	4/18
ENSG00000145391	SETD7	80854.1	HGNC:30412	-0.342891	1.97798e-07	***	0/18
ENSG00000197496	SLC2A10	81031.1	HGNC:13444	0.349276	2.03881e-05	***	0/18
ENSG00000103257	SLC7A5	8140.1	HGNC:11063	3.55967	8.27582e-73	***	10/18
ENSG00000174915	PTDSS2	81490.1	HGNC:15463	-0.0278071	0.581892	>0.5	0/18
ENSG00000126821	SGPP1	81537.1	HGNC:17720	-0.774129	2.41346e-17	***	8/18
ENSG00000111371	SLC38A1	81539.1	HGNC:13447	1.33292	2.40533e-54	***	0/18
ENSG00000123739	PLA2G12A	81579.1	HGNC:18554	-0.399113	3.30924e-13	***	0/18
ENSG00000130377	ACSBG2	81616.1	HGNC:24174	-0.164032	0.156619	>0.5	0/18
ENSG00000132874	SLC14A2	8170.1	HGNC:10919	1.22858	0.181715	>0.5	1/18
ENSG00000117069	ST6GALNAC5	81849.1	HGNC:19342	-2.35278	1.60075e-17	***	0/18
ENSG00000155287	SLC25A28	81894.1	HGNC:23472	0.194709	0.000985901	***	3/18
ENSG00000006757	PNPLA4	8228.1	HGNC:24887	0.501991	9.23029e-09	***	0/18
ENSG00000007350	TKTL1	8277.1	HGNC:11835	3.25483	0.0360109	*	0/18
ENSG00000121053	EPX	8288.1	HGNC:3423	-0.625333	2.2392e-06	***	0/18
ENSG00000168306	ACOX2	8309.1	HGNC:120	-2.22562	1.51416e-23	***	0/18
ENSG00000087008	ACOX3	8310.1	HGNC:121	-0.19435	3.11504e-06	***	0/18
ENSG00000119915	ELOVL3	83401.1	HGNC:18047	0.378702	0.0987968	>0.5	0/18
ENSG00000120820	GLT8D2	83468.1	HGNC:24890	-0.223327	0.123939	>0.5	0/18
ENSG00000130717	UCK1	83549.1	HGNC:14859	0.0582451	0.122034	>0.5	0/18
ENSG00000112874	NUDT12	83594.1	HGNC:18826	-0.526842	3.87697e-08	***	0/18
ENSG00000113073	SLC4A9	83697.1	HGNC:11035	1.43629	2.78068e-26	***	0/18
ENSG00000186792	HYAL3	8372.1	HGNC:5322	0.883027	2.78357e-28	***	0/18
ENSG00000182902	SLC25A18	83733.1	HGNC:10988	-0.179102	0.0526164	>0.5	0/18
ENSG00000136169	SETDB2	83852.1	HGNC:20263	-0.606968	2.91713e-19	***	1/18
ENSG00000120329	SLC25A2	83884.1	HGNC:22921	0.977889	3.51099e-08	***	0/18
ENSG00000143398	PIP5K1A	8394.1	HGNC:8994	0.400896	1.66563e-10	***	10/18
ENSG00000107242	PIP5K1B	8395.1	HGNC:8995	-2.60672	2.03643e-20	***	0/18
ENSG00000276293	PIP4K2B	8396.1	HGNC:8998	-0.237882	6.983e-05	***	0/18
ENSG00000276293	PIP4K2B	8396.2	HGNC:8998	-0.237882	6.983e-05	***	0/18
ENSG00000184381	PLA2G6	8398.1	HGNC:9039	0.909926	7.01297e-23	***	0/18
ENSG00000184381	PLA2G6	8398.2	HGNC:9039	0.909926	7.01297e-23	***	0/18
ENSG00000069764	PLA2G10	8399.1	HGNC:9029	-2.00444	1.23566e-13	***	18/18
ENSG00000176597	B3GNT5	84002.1	HGNC:15684	1.55633	1.25384e-13	***	1/18
ENSG00000108528	SLC25A11	8402.1	HGNC:10981	0.181071	1.01978e-05	***	0/18
ENSG00000151005	TKTL2	84076.1	HGNC:25313	1.95475	3.21377e-06	***	0/18
ENSG00000132570	PCBD2	84105.1	HGNC:24474	0.154146	0.00180537	**	0/18
ENSG00000240303	ACAD11	84129.1	HGNC:30211	0.323377	1.36722e-06	***	0/18
ENSG00000129151	BBOX1	8424.1	HGNC:964	2.39694	4.00546e-19	***	0/18
ENSG00000103253	HAGHL	84264.1	HGNC:14177	1.01417	2.7531e-14	***	0/18
ENSG00000103253	HAGHL	84264.2	HGNC:14177	1.01417	2.7531e-14	***	0/18
ENSG00000110871	COQ5	84274.1	HGNC:28722	0.357683	2.33689e-08	***	13/18
ENSG00000167780	SOAT2	8435.1	HGNC:11178	0.0365513	0.925961	>0.5	0/18
ENSG00000104885	DOT1L	84444.1	HGNC:24948	-0.0582666	0.57787	>0.5	0/18
ENSG00000144048	DUSP11	8446.1	HGNC:3066	0.900326	7.1365e-41	***	1/18
ENSG00000147535	PLPP5	84513.1	HGNC:25026	1.18174	3.00216e-27	***	0/18
ENSG00000154930	ACSS1	84532.1	HGNC:16091	0.119481	0.0785664	>0.5	0/18
ENSG00000120563	LYZL1	84569.1	HGNC:30502	2.7287	6.05128e-05	***	0/18
ENSG00000116981	NT5C1A	84618.1	HGNC:17819	-0.405063	0.167776	>0.5	0/18
ENSG00000062282	DGAT2	84649.1	HGNC:16940	0.439326	0.00128737	**	0/18
ENSG00000065923	SLC9A7	84679.1	HGNC:17123	1.50886	5.27046e-56	***	0/18
ENSG00000124370	MCEE	84693.1	HGNC:16732	0.104837	0.150275	>0.5	1/18
ENSG00000121691	CAT	847.1	HGNC:1516	-2.09195	1.83582e-26	***	1/18
ENSG00000131055	COX4I2	84701.1	HGNC:16232	-2.8103	4.4673e-19	***	0/18
ENSG00000166123	GPT2	84706.1	HGNC:18062	2.84984	1.50151e-97	***	0/18
[truncated: 248 more rows]

## Sheet: LUAD obtained from TCGA
ensembl_gene_id	EntrezID	Symbol	log2(CA/HT)	P-value	expression
ENSG00000202354	6085	RNY3	47.1622	0.000347635	***
ENSG00000278189	106632260	RNA5-8SN1	44.625	0.0586568	>0.5
ENSG00000237831	No data available	No data available	44.4055	0.27561	>0.5
ENSG00000278047	No data available	No data available	44.3408	0.196318	>0.5
ENSG00000201315	No data available	No data available	44.2149	0.00279082	**
ENSG00000238778	No data available	No data available	43.7499	0.00195899	**
ENSG00000267073	No data available	No data available	43.6201	1.1685e-16	***
ENSG00000255972	No data available	No data available	43.4125	0.0457595	*
ENSG00000253410	No data available	No data available	43.3026	0.0020147	**
ENSG00000232543	No data available	No data available	43.2818	2.16488e-17	***
ENSG00000212071	No data available	No data available	43.0383	0.0531856	>0.5
ENSG00000240354	No data available	No data available	43.0291	0.162332	>0.5
ENSG00000222486	No data available	No data available	43.0266	2.24686e-06	***
ENSG00000233052	No data available	No data available	42.8161	0.249297	>0.5
ENSG00000252324	No data available	No data available	42.7812	0.000237374	***
ENSG00000279973	No data available	No data available	42.6381	0.000805621	***
ENSG00000201627	No data available	No data available	42.5002	0.0251553	*
ENSG00000249089	No data available	No data available	42.4907	0.000471865	***
ENSG00000222736	No data available	No data available	42.3032	0.00400963	**
ENSG00000257035	No data available	No data available	42.2941	1.0165e-06	***
ENSG00000223001	No data available	No data available	42.2914	0.00556412	**
ENSG00000201554	No data available	No data available	42.2618	0.000278192	***
ENSG00000280075	No data available	No data available	42.2584	0.00948912	**
ENSG00000264246	No data available	No data available	42.1887	0.184614	>0.5
ENSG00000228295	No data available	No data available	42.1827	0.0383474	*
ENSG00000200571	No data available	No data available	42.178	0.000347329	***
ENSG00000212384	767562	SNORD113-2	42.143	0.0935708	>0.5
ENSG00000202191	767561	SNORD113-1	42.1319	0.00979278	**
ENSG00000200522	No data available	No data available	42.1108	0.000766328	***
ENSG00000264706	No data available	No data available	42.0537	0.262569	>0.5
ENSG00000278335	No data available	No data available	42.013	0.0267244	*
ENSG00000263898	No data available	No data available	41.9294	4.59387e-34	***
ENSG00000270324	No data available	No data available	41.9236	0.00504545	**
ENSG00000267978	728269	MAGEA9B	41.8778	7.64916e-07	***
ENSG00000201025	109617014	SNORD74B	41.8771	0.0288775	*
ENSG00000239105	No data available	No data available	41.8542	0.00781592	**
ENSG00000264536	100847085	MIR5706	41.8513	0.000940793	***
ENSG00000275108	No data available	No data available	41.8367	0.0738007	>0.5
ENSG00000206997	No data available	No data available	41.7799	3.64904e-21	***
ENSG00000277433	No data available	No data available	41.7715	0.0123858	*
ENSG00000275209	No data available	No data available	41.7677	0.0044236	**
ENSG00000225765	101927331	LINC01831	41.6961	0.0853134	>0.5
ENSG00000281575	No data available	No data available	41.6951	0.296051	>0.5
ENSG00000281544	No data available	No data available	41.6784	0.00109202	**
ENSG00000200243	No data available	No data available	41.67	0.00141982	**
ENSG00000241198	No data available	No data available	41.6643	0.0757657	>0.5
ENSG00000248685	105374394	LINC02484	41.6583	3.91276e-08	***
ENSG00000230432	No data available	No data available	41.6548	2.35558e-21	***
ENSG00000278234	No data available	No data available	41.6508	0.00159364	**
ENSG00000265076	No data available	No data available	41.5925	0.247673	>0.5
ENSG00000254442	No data available	No data available	41.5655	3.63267e-13	***
ENSG00000252867	No data available	No data available	41.5611	0.0108757	*
ENSG00000241347	No data available	No data available	41.5381	0.12812	>0.5
ENSG00000269466	391769	H3.Y	41.5367	0.0359073	*
ENSG00000199886	No data available	No data available	41.493	1.30059e-05	***
ENSG00000277644	No data available	No data available	41.4916	0.051323	>0.5
ENSG00000233887	No data available	No data available	41.4373	0.144017	>0.5
ENSG00000221142	No data available	No data available	41.4064	0.000687459	***
ENSG00000277739	No data available	No data available	41.3462	0.0325961	*
ENSG00000261084	No data available	No data available	41.3342	0.0413749	*
ENSG00000281130	No data available	No data available	41.3292	0.00945174	**
ENSG00000252080	No data available	No data available	41.3229	0.293948	>0.5
ENSG00000237042	No data available	No data available	41.3154	5.93744e-08	***
ENSG00000279958	No data available	No data available	41.3008	0.0248988	*
ENSG00000239216	No data available	No data available	41.2409	7.61873e-29	***
ENSG00000279783	No data available	No data available	41.2332	0.00722035	**
ENSG00000222293	No data available	No data available	41.2304	0.0251764	*
ENSG00000266570	100847000	MIR5579	41.2233	0.000466444	***
ENSG00000211915	No data available	No data available	41.2107	7.10602e-09	***
ENSG00000199855	No data available	No data available	41.205	7.17109e-05	***
ENSG00000221473	No data available	No data available	41.2032	0.0197408	*
ENSG00000273571	No data available	No data available	41.2006	0.000508475	***
ENSG00000271249	No data available	No data available	41.1743	0.299342	>0.5
ENSG00000251914	No data available	No data available	41.155	6.6629e-05	***
ENSG00000264358	100422947	MIR3122	41.1303	7.32771e-12	***
ENSG00000201710	No data available	No data available	41.1214	0.0868139	>0.5
ENSG00000278748	No data available	No data available	41.1206	1.04781e-18	***
ENSG00000266711	No data available	No data available	41.1205	0.207825	>0.5
ENSG00000132703	325	APCS	41.119	0.0010802	**
ENSG00000238632	No data available	No data available	41.1123	0.15568	>0.5
ENSG00000266423	100423029	MIR3163	41.0281	2.94787e-08	***
ENSG00000227400	No data available	No data available	41.0272	2.17473e-12	***
ENSG00000199260	No data available	No data available	41.0088	0.00269792	**
ENSG00000271096	No data available	No data available	40.9736	0.00216102	**
ENSG00000212378	No data available	No data available	40.9502	0.046021	*
ENSG00000252866	No data available	No data available	40.9462	1.01027e-09	***
ENSG00000223181	No data available	No data available	40.9247	0.00305707	**
ENSG00000253524	No data available	No data available	40.9234	8.79484e-05	***
ENSG00000207321	No data available	No data available	40.9205	0.000455221	***
ENSG00000264974	100616395	MIR4789	40.9182	0.0249778	*
ENSG00000274817	No data available	No data available	40.8955	1.69212e-07	***
ENSG00000212358	No data available	No data available	40.888	0.247015	>0.5
ENSG00000252521	No data available	No data available	40.8583	0.007982	**
ENSG00000278592	No data available	No data available	40.8507	1.53864e-05	***
ENSG00000215369	No data available	No data available	40.8262	3.49121e-11	***
ENSG00000280776	No data available	No data available	40.8037	1.06113e-09	***
ENSG00000222796	No data available	No data available	40.7946	0.000303072	***
ENSG00000200279	767588	SNORD114-10	40.7674	0.00908654	**
ENSG00000242699	No data available	No data available	40.7665	0.276415	>0.5
ENSG00000253149	No data available	No data available	40.7564	2.98539e-06	***
ENSG00000207513	26869	RNU1-3	40.7108	0.130433	>0.5
ENSG00000264658	100616471	MIR4798	40.7012	0.080561	>0.5
ENSG00000234881	No data available	No data available	40.6989	0.00220686	**
ENSG00000277129	No data available	No data available	40.6986	1.02666e-07	***
ENSG00000253499	No data available	No data available	40.6761	0.000467983	***
ENSG00000252326	100033436	SNORD116-25	40.6683	0.000313362	***
ENSG00000207320	No data available	No data available	40.6666	0.0250443	*
ENSG00000281339	No data available	No data available	40.6473	0.0750735	>0.5
ENSG00000221042	No data available	No data available	40.6205	2.41226e-05	***
ENSG00000201321	100169760	RNA5S9	40.6154	0.00546811	**
ENSG00000263692	No data available	No data available	40.5944	5.70508e-09	***
ENSG00000184029	10281	DSCR4	40.5929	2.85538e-05	***
ENSG00000259701	No data available	No data available	40.5853	1.61585e-26	***
ENSG00000222185	No data available	No data available	40.5824	0.000794933	***
ENSG00000224269	No data available	No data available	40.5573	5.74488e-11	***
ENSG00000105198	29124	LGALS13	40.5347	0.163686	>0.5
ENSG00000257435	No data available	No data available	40.5297	0.169649	>0.5
ENSG00000281203	No data available	No data available	40.5283	0.00070403	***
ENSG00000234060	No data available	No data available	40.5178	0.00191377	**
ENSG00000227088	No data available	No data available	40.5059	2.5964e-09	***
ENSG00000221551	No data available	No data available	40.4744	0.245341	>0.5
ENSG00000252580	No data available	No data available	40.452	0.0355766	*
ENSG00000153779	90316	TGIF2LX	40.4362	3.4426e-06	***
ENSG00000223841	No data available	No data available	40.4357	0.280811	>0.5
ENSG00000253012	No data available	No data available	40.4318	0.00922881	**
ENSG00000272344	767599	SNORD114-21	40.4097	0.00877742	**
ENSG00000227157	No data available	No data available	40.401	0.288502	>0.5
ENSG00000257062	No data available	No data available	40.4008	0.0740352	>0.5
ENSG00000239099	No data available	No data available	40.3998	0.000414866	***
ENSG00000250688	No data available	No data available	40.3958	4.79119e-06	***
ENSG00000278223	102466734	MIR6783	40.3836	1.32695e-15	***
ENSG00000263794	No data available	No data available	40.3742	0.0447746	*
ENSG00000276514	No data available	No data available	40.3424	0.00299352	**
ENSG00000244335	No data available	No data available	40.3334	0.0928193	>0.5
ENSG00000233712	No data available	No data available	40.3315	0.153734	>0.5
ENSG00000265486	No data available	No data available	40.3259	0.0917189	>0.5
ENSG00000207221	100379250	SNORA70E	40.3194	0.0112966	*
ENSG00000206700	No data available	No data available	40.2906	0.00637315	**
ENSG00000212354	No data available	No data available	40.2868	0.0222902	*
ENSG00000216017	No data available	No data available	40.2856	0.15425	>0.5
ENSG00000254302	No data available	No data available	40.2703	2.52219e-16	***
ENSG00000235857	No data available	No data available	40.2401	3.24201e-06	***
ENSG00000243130	5680	PSG11	40.2392	0.302504	>0.5
ENSG00000207483	No data available	No data available	40.2239	0.2283	>0.5
ENSG00000272351	No data available	No data available	40.2198	0.0135793	*
ENSG00000259047	No data available	No data available	40.208	0.17396	>0.5
ENSG00000281303	No data available	No data available	40.1781	0.253391	>0.5
ENSG00000264906	100616478	MIR4494	40.177	6.55377e-16	***
ENSG00000255866	No data available	No data available	40.1748	3.01755e-06	***
ENSG00000253530	No data available	No data available	40.1715	1.61581e-21	***
ENSG00000237208	101928495	LOC101928495	40.1681	4.29542e-16	***
ENSG00000263468	100423002	MIR3130-2	40.157	4.49254e-16	***
ENSG00000221179	No data available	No data available	40.1492	0.254546	>0.5
ENSG00000277542	No data available	No data available	40.1304	2.75638e-10	***
ENSG00000207450	No data available	No data available	40.121	5.62782e-08	***
ENSG00000253884	No data available	No data available	40.1208	0.0193654	*
ENSG00000199668	No data available	No data available	40.103	1.18086e-17	***
ENSG00000200608	767589	SNORD114-11	40.1011	0.0545354	>0.5
ENSG00000171405	170627	XAGE5	40.0998	0.0215795	*
ENSG00000198974	407034	MIR30E	40.0795	0.00247534	**
ENSG00000221165	No data available	No data available	40.0657	0.000471819	***
ENSG00000256763	No data available	No data available	40.0381	0.00365416	**
ENSG00000201358	No data available	No data available	40.0355	0.00125328	**
ENSG00000238812	No data available	No data available	40.0318	0.00063236	***
ENSG00000235492	104266961	LINC01221	40.0238	0.213083	>0.5
ENSG00000271287	No data available	No data available	40.0156	8.35032e-07	***
ENSG00000238623	No data available	No data available	40.0119	0.169627	>0.5
ENSG00000277244	No data available	No data available	40.0117	0.018057	*
ENSG00000239192	No data available	No data available	40.0007	0.0165658	*
ENSG00000185962	353142	LCE3A	39.9993	0.000354515	***
ENSG00000270470	No data available	No data available	39.9982	0.111416	>0.5
ENSG00000281047	No data available	No data available	39.9965	0.112058	>0.5
ENSG00000252956	No data available	No data available	39.9814	1.37684e-17	***
ENSG00000221772	No data available	No data available	39.9809	0.0011656	**
ENSG00000199831	No data available	No data available	39.9769	0.0107055	*
ENSG00000266262	100616141	MIR4428	39.9758	4.09814e-09	***
ENSG00000266016	100500856	MIR548Z	39.9721	0.0346191	*
ENSG00000223608	No data available	No data available	39.9719	0.00062855	***
ENSG00000274519	No data available	No data available	39.9718	0.0513755	>0.5
ENSG00000214405	No data available	No data available	39.9684	0.251067	>0.5
ENSG00000200047	No data available	No data available	39.9582	0.0455347	*
ENSG00000252028	No data available	No data available	39.9513	0.00280692	**
ENSG00000277312	No data available	No data available	39.9446	1.12825e-18	***
ENSG00000244091	No data available	No data available	39.9402	0.151863	>0.5
ENSG00000200480	767609	SNORD114-28	39.9359	0.0129925	*
ENSG00000199177	407035	MIR31	39.9256	2.11482e-05	***
ENSG00000228790	No data available	No data available	39.9255	0.00652977	**
ENSG00000265956	100616129	MIR4445	39.9201	0.119312	>0.5
ENSG00000240341	No data available	No data available	39.9189	0.0696955	>0.5
ENSG00000206947	109616963	SNORA20B	39.909	0.0618109	>0.5
ENSG00000252444	No data available	No data available	39.8632	0.000930623	***
ENSG00000200997	No data available	No data available	39.8482	0.0123218	*
ENSG00000199713	No data available	No data available	39.8469	7.89726e-07	***
ENSG00000271455	No data available	No data available	39.8252	7.44366e-20	***
ENSG00000259256	105371964	LINC01895	39.8234	0.000961106	***
ENSG00000266144	100616386	MIR4654	39.8228	0.073196	>0.5
ENSG00000201384	No data available	No data available	39.8199	0.000190864	***
ENSG00000242547	No data available	No data available	39.7962	0.0813419	>0.5
ENSG00000276707	No data available	No data available	39.7924	1.14401e-05	***
ENSG00000233215	101927843	LINC01687	39.7916	1.96401e-14	***
ENSG00000266025	No data available	No data available	39.7826	0.00114563	**
ENSG00000266582	100616264	MIR4527	39.7823	0.11777	>0.5
ENSG00000200528	No data available	No data available	39.7533	7.27097e-11	***
ENSG00000267104	653645	TBC1D3P1-DHX40P1	39.7463	0.0429349	*
ENSG00000277189	No data available	No data available	39.7438	0.187808	>0.5
ENSG00000263746	100422966	MIR4277	39.738	0.0366771	*
ENSG00000206808	No data available	No data available	39.7292	0.000939942	***
ENSG00000276685	No data available	No data available	39.7274	0.137927	>0.5
ENSG00000239250	No data available	No data available	39.7222	0.183141	>0.5
ENSG00000201377	No data available	No data available	39.7149	2.08115e-05	***
ENSG00000273872	No data available	No data available	39.7131	0.000268302	***
ENSG00000223287	No data available	No data available	39.712	0.159942	>0.5
ENSG00000224659	729396	GAGE12J	39.7005	0.0352871	*
ENSG00000218424	No data available	No data available	39.6941	0.00284992	**
ENSG00000281724	No data available	No data available	39.6936	9.37743e-11	***
ENSG00000232115	No data available	No data available	39.6795	0.270932	>0.5
ENSG00000201036	No data available	No data available	39.6795	0.0875136	>0.5
ENSG00000221261	100302281	MIR1208	39.6787	1.19151e-08	***
ENSG00000271395	No data available	No data available	39.6505	0.0470257	*
ENSG00000251401	No data available	No data available	39.6502	7.32591e-05	***
ENSG00000280762	No data available	No data available	39.6496	0.00333711	**
ENSG00000258387	No data available	No data available	39.6483	0.0396801	*
ENSG00000231291	No data available	No data available	39.6439	4.75817e-21	***
ENSG00000266061	No data available	No data available	39.6413	0.0375918	*
ENSG00000230991	No data available	No data available	39.6381	7.29406e-10	***
ENSG00000266128	No data available	No data available	39.6361	0.148676	>0.5
ENSG00000263978	100616304	MIR4499	39.6349	5.73978e-06	***
ENSG00000200986	No data available	No data available	39.6294	6.56694e-08	***
ENSG00000239545	No data available	No data available	39.6228	0.182435	>0.5
ENSG00000257629	No data available	No data available	39.6069	0.0177892	*
ENSG00000238731	No data available	No data available	39.6017	4.14049e-05	***
ENSG00000254249	No data available	No data available	39.5877	0.250519	>0.5
ENSG00000235378	No data available	No data available	39.5783	3.17395e-14	***
ENSG00000265924	100847082	MIR5692C1	39.5621	0.157999	>0.5
ENSG00000275916	No data available	No data available	39.556	0.0407724	*
ENSG00000254347	No data available	No data available	39.5512	0.125805	>0.5
ENSG00000232271	No data available	No data available	39.5392	8.52454e-09	***
ENSG00000278180	No data available	No data available	39.5378	0.285191	>0.5
ENSG00000252628	No data available	No data available	39.536	1.51759e-12	***
ENSG00000266692	No data available	No data available	39.5247	3.56465e-09	***
ENSG00000249111	No data available	No data available	39.5244	0.007738	**
ENSG00000240439	No data available	No data available	39.5243	0.0754029	>0.5
ENSG00000202445	No data available	No data available	39.5053	4.23648e-08	***
ENSG00000277472	No data available	No data available	39.5045	0.00274871	**
ENSG00000221461	No data available	No data available	39.484	5.05953e-09	***
ENSG00000254644	No data available	No data available	39.4762	0.124506	>0.5
ENSG00000277724	No data available	No data available	39.4746	0.211358	>0.5
ENSG00000199894	No data available	No data available	39.4716	0.0717255	>0.5
ENSG00000222298	No data available	No data available	39.4684	0.00636129	**
ENSG00000264984	100847015	MIR5691	39.4645	0.0197087	*
ENSG00000221799	No data available	No data available	39.4626	0.000737743	***
ENSG00000248195	No data available	No data available	39.4458	0.254953	>0.5
ENSG00000201240	767585	SNORD114-9	39.4376	0.0863064	>0.5
ENSG00000259740	No data available	No data available	39.4349	0.227562	>0.5
ENSG00000199279	No data available	No data available	39.4325	2.37521e-05	***
ENSG00000200246	No data available	No data available	39.4317	3.47991e-06	***
ENSG00000239078	No data available	No data available	39.4288	0.000406234	***
ENSG00000123584	4108	MAGEA9	39.4277	0.00279601	**
ENSG00000250681	No data available	No data available	39.4182	1.22506e-05	***
ENSG00000206865	No data available	No data available	39.4131	0.000105551	***
ENSG00000252509	No data available	No data available	39.4095	0.000323795	***
ENSG00000278958	No data available	No data available	39.4077	2.66212e-18	***
ENSG00000249156	No data available	No data available	39.3965	0.000922863	***
ENSG00000221387	No data available	No data available	39.3961	1.93748e-15	***
ENSG00000233906	No data available	No data available	39.3885	6.40799e-11	***
ENSG00000253765	No data available	No data available	39.3837	0.0371418	*
ENSG00000253170	No data available	No data available	39.3812	0.270123	>0.5
ENSG00000198973	494324	MIR375	39.3717	9.81238e-08	***
ENSG00000280837	29034	CPS1-IT1	39.3678	2.27709e-10	***
ENSG00000223740	No data available	No data available	39.3637	0.304942	>0.5
ENSG00000251172	No data available	No data available	39.3606	0.000879847	***
ENSG00000223247	No data available	No data available	39.352	0.0164739	*
ENSG00000257046	No data available	No data available	39.3492	2.51831e-13	***
ENSG00000272474	767565	SNORD113-5	39.3482	0.153352	>0.5
ENSG00000237670	No data available	No data available	39.3477	0.0245098	*
ENSG00000276157	No data available	No data available	39.343	4.37578e-08	***
ENSG00000201145	No data available	No data available	39.3411	2.50822e-09	***
ENSG00000266382	No data available	No data available	39.3369	1.83762e-05	***
ENSG00000231675	No data available	No data available	39.3259	3.65734e-05	***
ENSG00000202472	No data available	No data available	39.3053	6.45477e-13	***
ENSG00000207394	No data available	No data available	39.3049	0.0396835	*
ENSG00000263944	No data available	No data available	39.2806	0.179566	>0.5
ENSG00000277074	No data available	No data available	39.2776	0.011303	*
ENSG00000223433	No data available	No data available	39.2753	1.25521e-12	***
ENSG00000207924	406973	MIR196A2	39.2736	2.96869e-06	***
ENSG00000223306	No data available	No data available	39.2713	4.5569e-12	***
ENSG00000255945	No data available	No data available	39.2711	3.9713e-07	***
ENSG00000252767	No data available	No data available	39.2679	1.96283e-06	***
ENSG00000240419	No data available	No data available	39.2661	0.231069	>0.5
ENSG00000268541	No data available	No data available	39.2632	0.00605773	**
ENSG00000254227	No data available	No data available	39.2617	2.1576e-07	***
ENSG00000231906	No data available	No data available	39.2574	3.17506e-08	***
ENSG00000232944	No data available	No data available	39.245	2.28118e-06	***
ENSG00000280440	No data available	No data available	39.2298	3.58893e-17	***
ENSG00000241324	No data available	No data available	39.2203	1.46556e-09	***
ENSG00000250385	No data available	No data available	39.2182	0.0674393	>0.5
ENSG00000252397	No data available	No data available	39.2133	4.18657e-10	***
ENSG00000221746	No data available	No data available	39.2101	0.105878	>0.5
ENSG00000207019	No data available	No data available	39.2012	2.65931e-05	***
ENSG00000253308	No data available	No data available	39.194	8.805e-05	***
ENSG00000249441	No data available	No data available	39.1939	0.172902	>0.5
ENSG00000252534	No data available	No data available	39.1931	1.46874e-05	***
ENSG00000251710	No data available	No data available	39.1923	0.0137197	*
ENSG00000222076	No data available	No data available	39.187	0.0199991	*
ENSG00000223997	No data available	No data available	39.1858	0.0212027	*
ENSG00000206105	100151643	KRTAP20-4	39.1829	0.0788676	>0.5
ENSG00000272230	100500896	MIR3666	39.1805	2.98597e-08	***
ENSG00000248627	No data available	No data available	39.1783	0.312574	>0.5
ENSG00000199566	No data available	No data available	39.1764	1.36999e-12	***
ENSG00000266580	100423028	MIR4254	39.1667	2.73621e-10	***
ENSG00000235356	No data available	No data available	39.1642	0.00010396	***
ENSG00000221419	No data available	No data available	39.1617	1.85257e-11	***
ENSG00000201510	No data available	No data available	39.153	0.00390009	**
ENSG00000228530	No data available	No data available	39.1498	0.29042	>0.5
ENSG00000181961	81327	OR4A16	39.1439	0.223657	>0.5
ENSG00000280363	No data available	No data available	39.1431	0.000428661	***
ENSG00000207345	No data available	No data available	39.1422	0.000223687	***
ENSG00000207209	No data available	No data available	39.1379	0.135093	>0.5
ENSG00000276029	100616184	MIR4477A	39.1214	6.43815e-08	***
ENSG00000233359	No data available	No data available	39.1212	0.00353216	**
ENSG00000237937	101929011	LOC101929011	39.1208	4.7187e-07	***
ENSG00000224932	105377389	LINC02262	39.1155	2.77832e-08	***
ENSG00000262521	No data available	No data available	39.1117	3.1296e-08	***
ENSG00000227842	No data available	No data available	39.1025	7.85174e-17	***
ENSG00000253681	No data available	No data available	39.1004	1.38564e-05	***
ENSG00000278398	No data available	No data available	39.0998	4.32571e-06	***
ENSG00000263670	100616235	MIR4457	39.0912	2.07525e-05	***
ENSG00000241756	No data available	No data available	39.0897	0.176409	>0.5
ENSG00000236864	No data available	No data available	39.0876	8.3344e-09	***
ENSG00000200220	No data available	No data available	39.0838	5.45722e-08	***
ENSG00000224918	No data available	No data available	39.0707	0.000109304	***
ENSG00000263805	No data available	No data available	39.0698	0.181363	>0.5
ENSG00000238518	No data available	No data available	39.068	0.228436	>0.5
ENSG00000273826	No data available	No data available	39.0576	3.63946e-07	***
ENSG00000226446	No data available	No data available	39.0507	0.294078	>0.5
ENSG00000258294	No data available	No data available	39.0507	0.000203787	***
ENSG00000222488	No data available	No data available	39.0396	3.68717e-08	***
ENSG00000230694	No data available	No data available	39.0384	0.0299395	*
ENSG00000207147	No data available	No data available	39.0336	3.16385e-07	***
ENSG00000271544	No data available	No data available	39.0253	0.0471234	*
ENSG00000223152	No data available	No data available	39.0236	0.00163519	**
ENSG00000259149	No data available	No data available	39.0175	0.283475	>0.5
ENSG00000278150	No data available	No data available	39.0145	0.305531	>0.5
ENSG00000276475	No data available	No data available	39.0133	0.0859604	>0.5
ENSG00000266052	100616182	MIR4500	39.0004	0.000894431	***
ENSG00000199942	767597	SNORD114-19	38.9984	0.0030226	**
ENSG00000257364	No data available	No data available	38.9923	1.16847e-07	***
ENSG00000277323	No data available	No data available	38.9856	0.121038	>0.5
ENSG00000233258	No data available	No data available	38.9818	5.10135e-08	***
ENSG00000274353	No data available	No data available	38.9786	8.2916e-07	***
ENSG00000248261	No data available	No data available	38.9782	0.0423635	*
ENSG00000212455	No data available	No data available	38.9735	0.117139	>0.5
ENSG00000232418	No data available	No data available	38.9724	1.78938e-06	***
ENSG00000276123	No data available	No data available	38.9711	0.286607	>0.5
ENSG00000252945	No data available	No data available	38.9704	2.27573e-08	***
ENSG00000199914	767594	SNORD114-16	38.9665	0.132969	>0.5
ENSG00000207759	406995	MIR181A1	38.9553	5.27649e-05	***
ENSG00000207380	No data available	No data available	38.9474	7.78674e-11	***
ENSG00000239625	No data available	No data available	38.9448	0.00208526	**
ENSG00000212628	No data available	No data available	38.9431	7.71475e-08	***
ENSG00000240542	728318	KRTAP9-1	38.9394	0.000306395	***
ENSG00000232353	No data available	No data available	38.9318	5.25415e-05	***
ENSG00000212065	No data available	No data available	38.9313	0.230976	>0.5
ENSG00000276661	No data available	No data available	38.9302	0.00447947	**
ENSG00000232532	No data available	No data available	38.9203	0.0122354	*
ENSG00000248951	No data available	No data available	38.9144	0.0206853	*
ENSG00000250386	No data available	No data available	38.9123	0.0370742	*
ENSG00000237158	No data available	No data available	38.9056	6.53881e-10	***
ENSG00000266550	No data available	No data available	38.8912	7.411e-08	***
ENSG00000263502	No data available	No data available	38.8908	0.015067	*
ENSG00000212388	No data available	No data available	38.8895	6.80121e-09	***
ENSG00000266597	No data available	No data available	38.8795	5.79822e-08	***
ENSG00000221409	No data available	No data available	38.8384	4.58218e-10	***
ENSG00000196772	284532	OR14A16	38.8363	0.179106	>0.5
ENSG00000252684	No data available	No data available	38.8332	5.58447e-05	***
ENSG00000200612	767605	SNORD114-25	38.8321	0.000315575	***
ENSG00000271222	No data available	No data available	38.8318	3.87135e-06	***
ENSG00000199487	No data available	No data available	38.8235	0.180776	>0.5
ENSG00000242079	No data available	No data available	38.8198	0.207942	>0.5
ENSG00000252171	No data available	No data available	38.8173	2.34483e-08	***
ENSG00000263433	No data available	No data available	38.8071	0.00291315	**
ENSG00000262267	No data available	No data available	38.8053	0.00605241	**
ENSG00000243254	No data available	No data available	38.8024	3.67097e-06	***
ENSG00000248667	No data available	No data available	38.7985	0.0165766	*
ENSG00000199593	767592	SNORD114-14	38.7979	0.00312555	**
ENSG00000264797	No data available	No data available	38.7957	0.000476121	***
ENSG00000242614	No data available	No data available	38.7908	0.0840444	>0.5
ENSG00000251490	No data available	No data available	38.7885	5.95427e-09	***
ENSG00000224500	No data available	No data available	38.7821	0.00168523	**
ENSG00000201218	No data available	No data available	38.7591	0.0175248	*
ENSG00000221599	No data available	No data available	38.7571	0.105993	>0.5
ENSG00000280662	No data available	No data available	38.753	0.0157066	*
ENSG00000251712	No data available	No data available	38.7461	0.00400146	**
ENSG00000199666	109616984	SNORD3G	38.7404	0.110349	>0.5
ENSG00000250855	No data available	No data available	38.7392	2.9937e-06	***
ENSG00000240545	No data available	No data available	38.7367	0.125735	>0.5
ENSG00000235645	No data available	No data available	38.7334	5.2842e-09	***
ENSG00000201263	767582	SNORD114-6	38.7333	0.000769254	***
ENSG00000225000	No data available	No data available	38.7325	0.0334762	*
ENSG00000265341	No data available	No data available	38.7161	4.76353e-06	***
ENSG00000221608	No data available	No data available	38.7124	0.00155637	**
ENSG00000242673	No data available	No data available	38.7124	0.10064	>0.5
ENSG00000281522	No data available	No data available	38.7118	1.49097e-08	***
ENSG00000226130	No data available	No data available	38.7107	0.289924	>0.5
ENSG00000239579	No data available	No data available	38.7069	0.20495	>0.5
ENSG00000250375	No data available	No data available	38.6974	1.04809e-07	***
ENSG00000222231	No data available	No data available	38.6951	0.251775	>0.5
ENSG00000200130	No data available	No data available	38.6934	8.54002e-07	***
ENSG00000225480	No data available	No data available	38.6795	0.194604	>0.5
ENSG00000254840	No data available	No data available	38.6789	0.00140234	**
ENSG00000201412	No data available	No data available	38.6783	0.103756	>0.5
ENSG00000223432	No data available	No data available	38.6758	2.03219e-05	***
ENSG00000253381	No data available	No data available	38.6625	5.00591e-12	***
ENSG00000201984	No data available	No data available	38.6601	0.000515925	***
ENSG00000257128	No data available	No data available	38.6451	0.0912432	>0.5
ENSG00000254106	No data available	No data available	38.643	3.25252e-09	***
ENSG00000255344	No data available	No data available	38.6372	0.239898	>0.5
ENSG00000252861	No data available	No data available	38.6338	0.0355312	*
ENSG00000206909	109616973	SNORA70J	38.6309	1.11746e-05	***
ENSG00000200494	No data available	No data available	38.6307	0.00384089	**
ENSG00000199153	407033	MIR30D	38.6074	0.00358672	**
ENSG00000266287	100500886	MIR3683	38.6047	0.0897375	>0.5
ENSG00000235849	100874102	HS6ST2-AS1	38.602	3.93429e-05	***
ENSG00000206609	100033423	SNORD116-11	38.5972	0.0114051	*
ENSG00000265019	No data available	No data available	38.5902	0.10796	>0.5
ENSG00000276673	No data available	No data available	38.5732	0.0737013	>0.5
ENSG00000252636	No data available	No data available	38.5706	3.87071e-06	***
ENSG00000237202	No data available	No data available	38.5687	4.69388e-06	***
ENSG00000185903	No data available	No data available	38.5659	2.92887e-19	***
ENSG00000228968	No data available	No data available	38.5653	0.291304	>0.5
ENSG00000243801	No data available	No data available	38.5648	0.0141715	*
ENSG00000243877	No data available	No data available	38.5647	2.2951e-08	***
ENSG00000235032	No data available	No data available	38.5619	2.47592e-14	***
ENSG00000135355	84694	GJA10	38.5594	0.000149367	***
ENSG00000266121	No data available	No data available	38.5585	0.0059452	**
ENSG00000266526	No data available	No data available	38.5549	0.00070254	***
ENSG00000200756	No data available	No data available	38.5482	2.52102e-08	***
ENSG00000227649	No data available	No data available	38.5406	0.0118548	*
ENSG00000254134	No data available	No data available	38.5282	1.25554e-10	***
ENSG00000272480	No data available	No data available	38.5273	3.44544e-11	***
ENSG00000264014	100422914	MIR4253	38.5217	9.79813e-06	***
ENSG00000201663	No data available	No data available	38.5207	2.96997e-08	***
ENSG00000178762	No data available	No data available	38.5112	0.0943728	>0.5
ENSG00000200741	No data available	No data available	38.5087	7.86439e-07	***
ENSG00000265155	No data available	No data available	38.4993	0.0650777	>0.5
ENSG00000264158	100616351	MIR4670	38.4893	2.27038e-05	***
ENSG00000281479	No data available	No data available	38.484	0.00173152	**
ENSG00000277252	No data available	No data available	38.4831	0.000753436	***
ENSG00000236880	No data available	No data available	38.4821	0.13636	>0.5
ENSG00000274052	No data available	No data available	38.4769	0.0945947	>0.5
ENSG00000244066	No data available	No data available	38.4708	0.227328	>0.5
ENSG00000201493	No data available	No data available	38.4674	0.317765	>0.5
ENSG00000266255	100616289	MIR4475	38.4649	0.216524	>0.5
ENSG00000273778	102465458	MIR6765	38.4494	8.30659e-07	***
ENSG00000212104	No data available	No data available	38.4491	0.0149264	*
ENSG00000207389	6060	RNU1-4	38.4468	0.000518373	***
ENSG00000221286	No data available	No data available	38.435	0.000120607	***
ENSG00000236505	No data available	No data available	38.4289	5.03834e-09	***
ENSG00000266330	No data available	No data available	38.4276	6.0771e-07	***
ENSG00000263763	100500839	MIR3686	38.4233	0.301757	>0.5
ENSG00000266616	No data available	No data available	38.4229	0.0491157	*
ENSG00000281136	No data available	No data available	38.4227	0.000692393	***
ENSG00000233423	No data available	No data available	38.4186	8.53169e-08	***
ENSG00000281018	No data available	No data available	38.4099	0.142101	>0.5
ENSG00000259123	No data available	No data available	38.4068	1.17615e-05	***
ENSG00000223404	101930749	LINC00397	38.3961	5.09645e-07	***
ENSG00000266215	100422918	MIR3167	38.3883	0.000676255	***
ENSG00000271766	No data available	No data available	38.3866	5.68078e-09	***
ENSG00000277329	No data available	No data available	38.386	1.24934e-05	***
ENSG00000254222	No data available	No data available	38.3854	1.90244e-05	***
ENSG00000257587	No data available	No data available	38.3813	5.7228e-05	***
ENSG00000206900	No data available	No data available	38.3747	1.708e-05	***
ENSG00000152266	5741	PTH	38.3704	1.5629e-07	***
ENSG00000201186	No data available	No data available	38.3616	0.0271036	*
ENSG00000200184	No data available	No data available	38.361	5.57994e-10	***
ENSG00000254794	No data available	No data available	38.3539	0.015789	*
ENSG00000252272	No data available	No data available	38.3515	0.0504046	>0.5
ENSG00000260131	No data available	No data available	38.348	4.47808e-08	***
ENSG00000276962	No data available	No data available	38.3479	5.77289e-06	***
ENSG00000266617	100500899	MIR3692	38.347	2.74683e-05	***
ENSG00000224109	347549	CENPVL3	38.3457	0.00506104	**
ENSG00000251856	100313923	MIR449C	38.3456	0.00292891	**
ENSG00000234579	No data available	No data available	38.334	1.25434e-13	***
ENSG00000257995	No data available	No data available	38.3301	0.112833	>0.5
ENSG00000202263	No data available	No data available	38.3287	7.12412e-06	***
ENSG00000223951	No data available	No data available	38.3271	0.00108897	**
ENSG00000199515	No data available	No data available	38.3186	0.00156434	**
ENSG00000252820	No data available	No data available	38.316	6.13146e-06	***
ENSG00000227204	No data available	No data available	38.3121	4.10466e-08	***
ENSG00000199773	No data available	No data available	38.3115	0.162134	>0.5
ENSG00000202024	No data available	No data available	38.3104	3.70422e-08	***
ENSG00000221581	No data available	No data available	38.3052	0.189417	>0.5
ENSG00000237193	No data available	No data available	38.2997	0.00112746	**
ENSG00000261733	No data available	No data available	38.2977	0.000144677	***
ENSG00000235357	No data available	No data available	38.2912	2.8711e-05	***
ENSG00000207156	No data available	No data available	38.283	0.208768	>0.5
ENSG00000274884	No data available	No data available	38.2787	4.1385e-06	***
ENSG00000261350	No data available	No data available	38.2786	0.0390124	*
ENSG00000222869	No data available	No data available	38.2757	6.21451e-06	***
ENSG00000278960	No data available	No data available	38.274	0.0101954	*
ENSG00000250043	No data available	No data available	38.2729	1.22989e-06	***
ENSG00000221087	No data available	No data available	38.2594	2.02167e-06	***
ENSG00000257426	No data available	No data available	38.2557	1.89631e-08	***
ENSG00000227475	No data available	No data available	38.2463	0.149925	>0.5
ENSG00000274689	No data available	No data available	38.2461	0.000318744	***
ENSG00000253233	No data available	No data available	38.2441	0.000243067	***
ENSG00000242610	No data available	No data available	38.2385	4.51885e-11	***
ENSG00000199492	No data available	No data available	38.2354	2.49102e-05	***
ENSG00000223290	No data available	No data available	38.2353	0.00852384	**
ENSG00000212290	No data available	No data available	38.2348	0.000243014	***
ENSG00000275215	109910381	RNA5-8SN3	38.2299	0.206297	>0.5
ENSG00000273830	102465832	MIR7843	38.2293	6.48059e-06	***
ENSG00000250488	109729132	LINC02233	38.2275	0.0603227	>0.5
ENSG00000226250	No data available	No data available	38.224	0.0173362	*
ENSG00000232808	252951	TTTY20	38.2219	0.121561	>0.5
ENSG00000201899	767604	SNORD114-24	38.2136	0.00157766	**
ENSG00000275012	No data available	No data available	38.2008	1.15989e-06	***
ENSG00000221139	No data available	No data available	38.2003	3.686e-06	***
ENSG00000266409	No data available	No data available	38.1996	0.22383	>0.5
ENSG00000264542	No data available	No data available	38.1983	0.185704	>0.5
ENSG00000202275	No data available	No data available	38.1977	4.1564e-05	***
ENSG00000274634	No data available	No data available	38.1946	0.0514332	>0.5
ENSG00000207160	No data available	No data available	38.1937	5.19543e-05	***
ENSG00000274502	No data available	No data available	38.1924	2.25751e-06	***
ENSG00000277966	No data available	No data available	38.1884	1.98827e-06	***
ENSG00000252178	No data available	No data available	38.1835	8.26285e-05	***
ENSG00000257500	No data available	No data available	38.1831	0.0186439	*
ENSG00000275067	102466199	MIR6825	38.1826	4.91387e-05	***
ENSG00000216436	No data available	No data available	38.1822	0.0137494	*
ENSG00000240131	No data available	No data available	38.1809	2.65873e-07	***
ENSG00000222099	No data available	No data available	38.1784	0.000693897	***
ENSG00000224679	No data available	No data available	38.1769	0.00142438	**
ENSG00000204449	642612	TRIM49C	38.1755	0.00217469	**
ENSG00000200903	No data available	No data available	38.1673	0.00111033	**
ENSG00000240347	No data available	No data available	38.1649	0.159691	>0.5
ENSG00000271385	No data available	No data available	38.163	0.000133126	***
ENSG00000212387	No data available	No data available	38.1608	1.40236e-06	***
ENSG00000253834	No data available	No data available	38.1592	0.258896	>0.5
ENSG00000253383	No data available	No data available	38.1547	6.4575e-07	***
ENSG00000221702	No data available	No data available	38.15	0.0167284	*
ENSG00000230119	No data available	No data available	38.1431	2.64143e-06	***
ENSG00000251324	104355294	LINC01386	38.1406	3.69794e-09	***
ENSG00000223683	No data available	No data available	38.1406	1.32358e-09	***
ENSG00000264855	No data available	No data available	38.1378	1.04712e-06	***
ENSG00000249861	148003	LGALS16	38.1346	0.0648791	>0.5
ENSG00000252850	No data available	No data available	38.1315	1.14967e-07	***
ENSG00000264922	100616278	MIR4540	38.1299	0.000122506	***
ENSG00000199455	No data available	No data available	38.1285	0.000697262	***
ENSG00000231774	No data available	No data available	38.127	8.06215e-10	***
ENSG00000252366	No data available	No data available	38.1115	0.0780503	>0.5
ENSG00000238032	No data available	No data available	38.1058	1.13306e-07	***
ENSG00000200708	No data available	No data available	38.1	0.000371554	***
ENSG00000277146	No data available	No data available	38.0998	0.00885088	**
ENSG00000248750	No data available	No data available	38.098	0.295105	>0.5
ENSG00000266272	No data available	No data available	38.0942	8.03787e-06	***
ENSG00000199702	No data available	No data available	38.0896	3.76969e-05	***
ENSG00000201708	No data available	No data available	38.0807	3.83542e-07	***
ENSG00000223212	No data available	No data available	38.0782	9.95039e-05	***
ENSG00000252514	No data available	No data available	38.07	0.00685174	**
ENSG00000281854	No data available	No data available	38.0684	6.78694e-05	***
ENSG00000279888	No data available	No data available	38.0682	2.41713e-16	***
ENSG00000237706	No data available	No data available	38.0662	1.30723e-12	***
ENSG00000250256	No data available	No data available	38.0659	0.000615736	***
ENSG00000252489	No data available	No data available	38.0522	0.000129723	***
ENSG00000227109	No data available	No data available	38.052	3.25002e-11	***
ENSG00000253503	No data available	No data available	38.0497	0.000448325	***
ENSG00000231299	No data available	No data available	38.0453	0.00146059	**
ENSG00000216090	No data available	No data available	38.0429	1.45323e-06	***
ENSG00000235691	No data available	No data available	38.0366	0.000112982	***
ENSG00000207257	No data available	No data available	38.0266	0.000108895	***
ENSG00000203809	100113403	LIN28B-AS1	38.024	6.6222e-05	***
ENSG00000215991	100126336	MIR208B	38.0225	0.000560926	***
ENSG00000221563	100302177	MIR1269A	38.0209	0.000386686	***
ENSG00000259695	No data available	No data available	38.0164	5.06954e-07	***
ENSG00000207931	693162	MIR577	38.011	0.0177697	*
ENSG00000201885	No data available	No data available	38.0104	1.03234e-06	***
ENSG00000253673	No data available	No data available	38.0099	8.82685e-20	***
ENSG00000280519	No data available	No data available	38.0093	0.0215458	*
ENSG00000253265	No data available	No data available	38.0005	1.99481e-10	***
ENSG00000212559	No data available	No data available	37.9977	0.000157922	***
ENSG00000242012	No data available	No data available	37.9904	2.02525e-05	***
ENSG00000241965	No data available	No data available	37.9882	5.73997e-13	***
ENSG00000200206	No data available	No data available	37.9882	0.0407817	*
ENSG00000188646	No data available	No data available	37.9876	0.0698535	>0.5
ENSG00000254754	No data available	No data available	37.9844	0.0489373	*
ENSG00000249122	No data available	No data available	37.9841	8.707e-07	***
ENSG00000252137	No data available	No data available	37.9725	6.38634e-05	***
ENSG00000280985	No data available	No data available	37.9671	9.37661e-07	***
ENSG00000265631	No data available	No data available	37.9642	2.5649e-08	***
ENSG00000270541	No data available	No data available	37.9619	0.023931	*
ENSG00000227718	No data available	No data available	37.9603	0.00125033	**
ENSG00000277122	No data available	No data available	37.9586	0.00124566	**
ENSG00000231358	No data available	No data available	37.9533	0.000912855	***
ENSG00000254992	No data available	No data available	37.9515	0.00118214	**
ENSG00000210678	No data available	No data available	37.951	2.49349e-07	***
ENSG00000201598	No data available	No data available	37.9481	7.3155e-06	***
ENSG00000277636	102466251	MIR8061	37.9473	0.00213045	**
ENSG00000208022	693203	MIR618	37.9432	0.0286184	*
ENSG00000256353	No data available	No data available	37.9347	0.144312	>0.5
ENSG00000212409	No data available	No data available	37.9278	0.0282015	*
ENSG00000221607	No data available	No data available	37.922	0.000248549	***
ENSG00000260348	No data available	No data available	37.9211	2.684e-09	***
ENSG00000238902	No data available	No data available	37.9198	0.00166549	**
ENSG00000221058	No data available	No data available	37.919	0.00434776	**
ENSG00000198987	406951	MIR16-2	37.9145	0.000888761	***
ENSG00000263957	No data available	No data available	37.9129	0.000537318	***
ENSG00000239279	No data available	No data available	37.9082	6.56705e-06	***
ENSG00000253242	No data available	No data available	37.9056	0.00815009	**
ENSG00000279032	No data available	No data available	37.9032	1.8718e-11	***
ENSG00000264090	100847047	MIR4666B	37.9026	0.0167856	*
ENSG00000231961	No data available	No data available	37.8991	4.74908e-10	***
ENSG00000200839	No data available	No data available	37.8968	1.00105e-06	***
ENSG00000268469	No data available	No data available	37.8965	0.00234185	**
ENSG00000231454	No data available	No data available	37.8897	6.06044e-05	***
ENSG00000225359	No data available	No data available	37.8893	0.0764816	>0.5
ENSG00000264137	No data available	No data available	37.8879	0.000744716	***
ENSG00000275233	No data available	No data available	37.8862	0.00086632	***
ENSG00000265258	100616126	MIR4686	37.8827	0.000625106	***
ENSG00000253482	No data available	No data available	37.8816	7.91125e-09	***
ENSG00000254792	No data available	No data available	37.8804	3.56303e-05	***
ENSG00000265391	No data available	No data available	37.8801	1.64496e-06	***
ENSG00000222139	No data available	No data available	37.872	0.244494	>0.5
ENSG00000281843	No data available	No data available	37.8694	8.16787e-05	***
ENSG00000274263	102465800	MIR7702	37.8654	0.0659055	>0.5
ENSG00000259670	No data available	No data available	37.8601	5.96831e-07	***
ENSG00000263750	100847083	MIR548AV	37.8598	0.00139052	**
ENSG00000251577	No data available	No data available	37.8547	4.64803e-06	***
ENSG00000279398	No data available	No data available	37.8507	3.04496e-10	***
ENSG00000202189	109616992	SNORA30B	37.8504	7.46678e-05	***
ENSG00000206864	No data available	No data available	37.846	2.61524e-05	***
ENSG00000264039	No data available	No data available	37.8453	0.0625416	>0.5
ENSG00000237566	No data available	No data available	37.8452	2.71455e-06	***
ENSG00000230835	No data available	No data available	37.8382	4.01081e-06	***
ENSG00000277828	No data available	No data available	37.8351	1.50747e-05	***
ENSG00000279343	No data available	No data available	37.8341	1.44115e-05	***
ENSG00000221670	No data available	No data available	37.8253	0.00311586	**
ENSG00000207330	No data available	No data available	37.8231	0.000328098	***
ENSG00000229594	No data available	No data available	37.817	0.00179359	**
ENSG00000252507	No data available	No data available	37.811	0.000718196	***
ENSG00000242850	No data available	No data available	37.8105	1.4502e-08	***
ENSG00000221753	No data available	No data available	37.8096	2.16326e-05	***
ENSG00000213556	No data available	No data available	37.807	1.01788e-05	***
ENSG00000275860	No data available	No data available	37.8038	1.12239e-06	***
ENSG00000253895	No data available	No data available	37.802	4.3176e-06	***
ENSG00000265181	100616301	MIR4674	37.7989	5.20964e-05	***
ENSG00000274037	No data available	No data available	37.7958	0.000580976	***
ENSG00000263690	693131	MIR548D2	37.7951	0.0279971	*
ENSG00000251940	No data available	No data available	37.7911	7.08457e-06	***
ENSG00000251858	No data available	No data available	37.7888	0.000620356	***
ENSG00000270807	No data available	No data available	37.7792	0.0760284	>0.5
ENSG00000254663	No data available	No data available	37.7715	0.269111	>0.5
ENSG00000201809	No data available	No data available	37.7714	0.112991	>0.5
ENSG00000260846	No data available	No data available	37.766	2.71227e-07	***
ENSG00000215939	100126316	MIR873	37.7631	0.108702	>0.5
ENSG00000279223	No data available	No data available	37.7578	1.31991e-08	***
ENSG00000143006	63948	DMRTB1	37.7524	0.00132771	**
ENSG00000278591	No data available	No data available	37.7501	0.311222	>0.5
ENSG00000229102	101928739	LOC101928739	37.7429	2.01599e-05	***
ENSG00000199985	No data available	No data available	37.7414	0.000269855	***
ENSG00000265498	No data available	No data available	37.7395	0.00481224	**
ENSG00000236261	No data available	No data available	37.7394	0.0667048	>0.5
ENSG00000206681	No data available	No data available	37.7357	1.49123e-05	***
ENSG00000224778	No data available	No data available	37.7314	0.0033645	**
ENSG00000207874	693195	MIR610	37.7291	2.78809e-05	***
ENSG00000201569	767595	SNORD114-17	37.7238	0.00658153	**
ENSG00000211495	No data available	No data available	37.7153	0.00573618	**
ENSG00000221206	No data available	No data available	37.7125	0.00118126	**
ENSG00000274450	No data available	No data available	37.7124	0.00248564	**
ENSG00000253108	No data available	No data available	37.7107	1.9541e-11	***
ENSG00000236303	No data available	No data available	37.7101	1.57855e-05	***
ENSG00000272543	100616138	MIR4787	37.7094	0.000110816	***
ENSG00000238012	No data available	No data available	37.7088	0.0702391	>0.5
ENSG00000242635	No data available	No data available	37.7086	7.02873e-07	***
ENSG00000249642	No data available	No data available	37.707	0.0911916	>0.5
ENSG00000255001	No data available	No data available	37.7068	0.0991098	>0.5
ENSG00000236550	No data available	No data available	37.7024	3.65575e-10	***
ENSG00000244197	No data available	No data available	37.7003	0.148375	>0.5
ENSG00000249519	No data available	No data available	37.6965	0.00133134	**
ENSG00000201560	No data available	No data available	37.694	3.80266e-06	***
ENSG00000264525	100616464	MIR4778	37.6929	0.000599431	***
ENSG00000272085	No data available	No data available	37.6886	8.19652e-05	***
ENSG00000254308	No data available	No data available	37.6781	5.44433e-05	***
ENSG00000270835	No data available	No data available	37.6751	1.18285e-06	***
ENSG00000251643	No data available	No data available	37.6728	0.124942	>0.5
ENSG00000242561	No data available	No data available	37.6713	0.254834	>0.5
ENSG00000226376	No data available	No data available	37.6632	0.191967	>0.5
ENSG00000267678	No data available	No data available	37.6619	6.11209e-05	***
ENSG00000201398	No data available	No data available	37.6618	7.29678e-06	***
ENSG00000222164	No data available	No data available	37.66	0.000151058	***
ENSG00000222197	No data available	No data available	37.6581	0.00197713	**
ENSG00000255411	105376562	LINC02548	37.6503	0.299685	>0.5
ENSG00000200764	No data available	No data available	37.6456	0.000253704	***
ENSG00000251518	105374729	LINC02110	37.6446	0.0260715	*
ENSG00000274268	No data available	No data available	37.643	0.000209658	***
ENSG00000267788	No data available	No data available	37.6426	0.0382558	*
ENSG00000254077	No data available	No data available	37.6372	1.97284e-07	***
ENSG00000260694	No data available	No data available	37.6347	0.000389269	***
ENSG00000260887	283854	CASC22	37.6346	0.000314238	***
ENSG00000252480	No data available	No data available	37.6337	0.000180702	***
ENSG00000206981	No data available	No data available	37.6334	0.000556245	***
ENSG00000257583	No data available	No data available	37.6334	0.141977	>0.5
ENSG00000254492	No data available	No data available	37.6297	5.82873e-05	***
ENSG00000254456	No data available	No data available	37.6251	0.0321595	*
ENSG00000277875	No data available	No data available	37.6237	5.5333e-05	***
ENSG00000206929	No data available	No data available	37.6229	0.29278	>0.5
ENSG00000278678	No data available	No data available	37.6208	6.36423e-07	***
ENSG00000222883	No data available	No data available	37.6182	0.0200802	*
ENSG00000271792	No data available	No data available	37.6161	5.09246e-05	***
ENSG00000215398	No data available	No data available	37.6141	1.97676e-05	***
ENSG00000257404	No data available	No data available	37.6119	0.112601	>0.5
ENSG00000201570	No data available	No data available	37.6098	0.00623066	**
ENSG00000212154	No data available	No data available	37.6087	0.000569793	***
ENSG00000237383	No data available	No data available	37.605	0.00215736	**
ENSG00000223118	No data available	No data available	37.6038	0.000362431	***
ENSG00000199584	No data available	No data available	37.5957	0.00184575	**
ENSG00000229878	No data available	No data available	37.5933	0.0131455	*
ENSG00000229243	100996624	LINC01981	37.5915	1.76983e-12	***
ENSG00000229457	No data available	No data available	37.5889	0.0610123	>0.5
ENSG00000252301	No data available	No data available	37.5867	5.79243e-05	***
ENSG00000274524	No data available	No data available	37.5856	0.000358427	***
ENSG00000200026	No data available	No data available	37.5844	1.01427e-05	***
ENSG00000259839	No data available	No data available	37.5827	0.123328	>0.5
ENSG00000264034	No data available	No data available	37.5783	0.0650506	>0.5
ENSG00000277061	No data available	No data available	37.5683	0.202145	>0.5
ENSG00000207974	693142	MIR557	37.5675	0.00256752	**
ENSG00000251831	No data available	No data available	37.567	0.000181985	***
ENSG00000135222	1447	CSN2	37.5655	3.50989e-07	***
ENSG00000277832	No data available	No data available	37.5637	0.167651	>0.5
ENSG00000249620	No data available	No data available	37.5634	0.0606671	>0.5
ENSG00000280918	No data available	No data available	37.5626	0.124845	>0.5
ENSG00000227293	No data available	No data available	37.5585	0.000217918	***
ENSG00000273581	No data available	No data available	37.5583	7.52004e-05	***
ENSG00000212623	No data available	No data available	37.5493	0.000835033	***
ENSG00000276622	102465246	MIR6499	37.5478	0.00458751	**
ENSG00000242552	No data available	No data available	37.5427	2.96014e-08	***
ENSG00000252450	No data available	No data available	37.5371	2.82865e-05	***
ENSG00000265319	No data available	No data available	37.5338	1.58449e-08	***
ENSG00000264703	100616171	MIR4752	37.5332	0.00406421	**
ENSG00000259432	No data available	No data available	37.5316	1.75113e-08	***
ENSG00000233962	No data available	No data available	37.5281	0.00632792	**
ENSG00000202351	No data available	No data available	37.5279	0.000942754	***
ENSG00000237498	No data available	No data available	37.5259	0.0639208	>0.5
ENSG00000262561	No data available	No data available	37.5229	8.63365e-06	***
ENSG00000230395	No data available	No data available	37.5207	5.77019e-11	***
ENSG00000206978	No data available	No data available	37.5206	0.000458323	***
ENSG00000225785	No data available	No data available	37.5132	0.00019443	***
ENSG00000267794	No data available	No data available	37.51	3.59593e-05	***
ENSG00000207587	664613	MIR544A	37.51	0.0726997	>0.5
ENSG00000275268	No data available	No data available	37.5076	0.00263648	**
ENSG00000199857	No data available	No data available	37.5064	0.00103569	**
ENSG00000212032	No data available	No data available	37.5008	0.00524157	**
ENSG00000199833	100033603	SNORD115-21	37.4971	0.00681546	**
ENSG00000278233	109864281	RNA5-8SN2	37.4968	0.000919262	***
ENSG00000235992	No data available	No data available	37.4955	6.05356e-06	***
ENSG00000201557	767593	SNORD114-15	37.4923	0.00859039	**
ENSG00000271899	100616154	MIR4466	37.4848	0.00521323	**
ENSG00000198997	406901	MIR107	37.4759	1.10041e-05	***
ENSG00000264970	No data available	No data available	37.4702	0.00338409	**
ENSG00000236704	No data available	No data available	37.466	0.273572	>0.5
ENSG00000223982	No data available	No data available	37.4638	1.04541e-08	***
ENSG00000221393	100302140	MIR1302-6	37.4619	0.026827	*
ENSG00000258313	No data available	No data available	37.4584	0.0448458	*
ENSG00000208015	574030	MIR362	37.4556	0.0358256	*
ENSG00000249351	No data available	No data available	37.4549	2.10934e-09	***
ENSG00000236543	102723971	LOC102723971	37.4536	0.0335958	*
ENSG00000265875	No data available	No data available	37.4494	0.00532052	**
ENSG00000257157	No data available	No data available	37.4488	1.06895e-05	***
ENSG00000200224	No data available	No data available	37.4487	0.000663305	***
ENSG00000280790	No data available	No data available	37.4409	0.0353623	*
ENSG00000229201	No data available	No data available	37.4409	0.00112008	**
ENSG00000255452	No data available	No data available	37.4393	0.0585516	>0.5
ENSG00000252247	No data available	No data available	37.439	0.00633054	**
ENSG00000234257	No data available	No data available	37.4386	0.00303261	**
ENSG00000251228	No data available	No data available	37.4358	9.77367e-07	***
ENSG00000265070	No data available	No data available	37.4337	0.000418074	***
ENSG00000241305	No data available	No data available	37.4316	3.97813e-05	***
ENSG00000249416	No data available	No data available	37.4204	1.14004e-05	***
ENSG00000213708	No data available	No data available	37.4171	0.00184612	**
ENSG00000226497	101928280	LINC02549	37.4162	1.56745e-09	***
ENSG00000253489	No data available	No data available	37.4159	0.11742	>0.5
ENSG00000279959	No data available	No data available	37.4154	0.00210048	**
ENSG00000252633	No data available	No data available	37.4139	0.0272086	*
ENSG00000252064	No data available	No data available	37.4132	0.000145561	***
ENSG00000264479	No data available	No data available	37.4127	0.0327116	*
ENSG00000251648	No data available	No data available	37.4062	2.21247e-15	***
ENSG00000216162	No data available	No data available	37.4037	0.00592999	**
ENSG00000278951	No data available	No data available	37.3982	0.00240867	**
ENSG00000254001	No data available	No data available	37.3973	0.0195081	*
ENSG00000212344	No data available	No data available	37.3947	0.000454838	***
ENSG00000199480	No data available	No data available	37.3927	8.57626e-06	***
ENSG00000225295	No data available	No data available	37.3912	0.0119305	*
ENSG00000176256	127540	HMGB4	37.3893	0.000183717	***
ENSG00000222740	No data available	No data available	37.3813	0.00216382	**
ENSG00000213170	No data available	No data available	37.3803	3.18305e-05	***
ENSG00000252856	No data available	No data available	37.3799	0.00163931	**
ENSG00000265376	100423038	MIR466	37.3793	0.0408961	*
ENSG00000277613	No data available	No data available	37.3784	0.000581295	***
ENSG00000260153	No data available	No data available	37.3756	0.0219577	*
ENSG00000163254	1420	CRYGC	37.3705	0.000889989	***
ENSG00000200313	No data available	No data available	37.3669	0.215212	>0.5
ENSG00000251291	No data available	No data available	37.3669	0.00804435	**
ENSG00000199508	No data available	No data available	37.3662	4.10681e-05	***
ENSG00000224943	No data available	No data available	37.3649	1.17954e-07	***
ENSG00000266655	100500909	MIR3908	37.3617	9.36104e-05	***
ENSG00000216378	No data available	No data available	37.3598	7.81671e-07	***
ENSG00000266194	100616245	MIR4661	37.3558	0.01948	*
ENSG00000201386	No data available	No data available	37.3517	0.00434855	**
ENSG00000208006	406950	MIR16-1	37.3499	6.02659e-05	***
ENSG00000232240	No data available	No data available	37.3419	4.45476e-05	***
ENSG00000234085	No data available	No data available	37.3403	0.0142602	*
ENSG00000277408	No data available	No data available	37.3377	0.0125867	*
ENSG00000264482	100616239	MIR4705	37.3364	0.0308485	*
ENSG00000234578	No data available	No data available	37.3364	1.00173e-10	***
ENSG00000266251	No data available	No data available	37.3344	2.94486e-07	***
ENSG00000199895	No data available	No data available	37.3315	0.000380851	***
ENSG00000207222	No data available	No data available	37.3274	0.000213229	***
ENSG00000235292	No data available	No data available	37.3272	0.0792663	>0.5
ENSG00000199705	No data available	No data available	37.3249	1.87971e-05	***
ENSG00000253583	No data available	No data available	37.3186	0.000426653	***
ENSG00000253750	No data available	No data available	37.3126	5.16943e-07	***
ENSG00000244372	No data available	No data available	37.3112	0.00163537	**
ENSG00000212374	No data available	No data available	37.3111	0.00463789	**
ENSG00000264193	No data available	No data available	37.3087	2.72765e-07	***
ENSG00000212550	No data available	No data available	37.3085	8.04641e-05	***
ENSG00000243505	No data available	No data available	37.3077	0.255076	>0.5
ENSG00000224309	No data available	No data available	37.3073	0.000142437	***
ENSG00000281891	No data available	No data available	37.3049	0.0213699	*
ENSG00000230227	No data available	No data available	37.3	0.020222	*
ENSG00000249101	No data available	No data available	37.2983	2.30178e-06	***
ENSG00000207995	442899	MIR325	37.2969	0.00120325	**
ENSG00000265453	No data available	No data available	37.2968	0.0006831	***
ENSG00000255336	No data available	No data available	37.2941	0.000633363	***
ENSG00000263533	100616389	MIR4463	37.2936	0.00114886	**
ENSG00000254804	No data available	No data available	37.2927	1.14289e-09	***
ENSG00000249330	No data available	No data available	37.2922	0.00801572	**
ENSG00000264371	100616365	MIR4425	37.2917	0.00374257	**
ENSG00000212490	No data available	No data available	37.291	0.00187265	**
ENSG00000201640	No data available	No data available	37.29	1.68477e-06	***
ENSG00000241690	No data available	No data available	37.2897	1.98418e-09	***
ENSG00000255105	No data available	No data available	37.2896	3.53826e-07	***
ENSG00000212345	No data available	No data available	37.2848	0.000197417	***
ENSG00000266082	No data available	No data available	37.2838	0.000671909	***
ENSG00000277393	No data available	No data available	37.2825	0.0189342	*
ENSG00000222784	No data available	No data available	37.2792	0.00439484	**
ENSG00000233549	No data available	No data available	37.2779	2.68366e-08	***
ENSG00000200303	No data available	No data available	37.277	0.000354513	***
ENSG00000266837	No data available	No data available	37.2766	0.000636698	***
ENSG00000237058	No data available	No data available	37.2754	0.0220769	*
ENSG00000234048	No data available	No data available	37.2715	1.85835e-05	***
ENSG00000276917	102465877	MIR8080	37.2698	0.108969	>0.5
ENSG00000274448	No data available	No data available	37.2665	0.0187196	*
ENSG00000269096	441519	CT45A3	37.2644	0.0102016	*
ENSG00000237662	No data available	No data available	37.2636	0.000143991	***
ENSG00000276165	No data available	No data available	37.2602	0.0158638	*
ENSG00000274329	No data available	No data available	37.2568	6.80227e-05	***
ENSG00000281125	No data available	No data available	37.2535	0.153445	>0.5
ENSG00000238958	No data available	No data available	37.2535	0.000418286	***
ENSG00000225448	No data available	No data available	37.2534	0.000822263	***
ENSG00000204250	414319	LINC00587	37.2515	0.270233	>0.5
ENSG00000221619	No data available	No data available	37.2502	0.000338385	***
ENSG00000263782	No data available	No data available	37.25	0.121379	>0.5
ENSG00000266890	100616202	MIR4634	37.2474	0.00642665	**
ENSG00000222120	No data available	No data available	37.2468	0.001235	**
ENSG00000258214	No data available	No data available	37.2465	0.0550548	>0.5
ENSG00000261376	No data available	No data available	37.2454	0.0467678	*
ENSG00000221410	100302226	MIR1238	37.2416	0.000353698	***
ENSG00000279655	No data available	No data available	37.2409	0.000663196	***
ENSG00000275702	No data available	No data available	37.2383	9.41027e-05	***
ENSG00000221536	No data available	No data available	37.235	0.0107416	*
ENSG00000199858	No data available	No data available	37.2338	0.00661207	**
ENSG00000231718	400800	LOC400800	37.2334	0.00102854	**
ENSG00000256709	No data available	No data available	37.2304	1.98508e-08	***
ENSG00000257142	No data available	No data available	37.2269	0.000152203	***
ENSG00000272135	No data available	No data available	37.2267	1.53068e-07	***
ENSG00000199514	No data available	No data available	37.2256	0.000214769	***
ENSG00000261515	No data available	No data available	37.2248	0.000985023	***
ENSG00000200390	No data available	No data available	37.2233	0.000314025	***
ENSG00000252385	No data available	No data available	37.2199	0.0109149	*
ENSG00000248555	No data available	No data available	37.2179	0.0115195	*
ENSG00000265911	No data available	No data available	37.2166	0.000219576	***
ENSG00000233605	101927926	LINC01851	37.209	2.11738e-08	***
ENSG00000252074	No data available	No data available	37.2075	0.000150251	***
ENSG00000270073	No data available	No data available	37.2072	0.00922289	**
ENSG00000226902	No data available	No data available	37.206	0.000311691	***
ENSG00000270868	No data available	No data available	37.2032	2.44464e-06	***
ENSG00000252014	No data available	No data available	37.1968	0.00144044	**
ENSG00000271357	No data available	No data available	37.1922	6.72204e-07	***
ENSG00000249491	No data available	No data available	37.182	1.7591e-07	***
ENSG00000223214	No data available	No data available	37.1808	0.205888	>0.5
ENSG00000225046	No data available	No data available	37.175	1.31299e-05	***
ENSG00000230241	No data available	No data available	37.1739	1.16606e-07	***
ENSG00000258598	No data available	No data available	37.167	0.258449	>0.5
ENSG00000221084	No data available	No data available	37.1599	0.0012734	**
ENSG00000224784	No data available	No data available	37.1587	0.000672081	***
ENSG00000202270	767590	SNORD114-12	37.1538	0.000397911	***
ENSG00000115488	4759	NEU2	37.1528	6.4789e-06	***
ENSG00000255238	No data available	No data available	37.1516	0.000233616	***
ENSG00000278400	No data available	No data available	37.1464	3.01159e-05	***
ENSG00000222262	No data available	No data available	37.1423	0.000664835	***
ENSG00000276939	No data available	No data available	37.1422	0.130196	>0.5
ENSG00000228707	No data available	No data available	37.1412	1.77783e-05	***
ENSG00000222314	No data available	No data available	37.1374	0.0252204	*
ENSG00000279146	No data available	No data available	37.1352	9.65227e-08	***
ENSG00000256502	No data available	No data available	37.1335	0.0138565	*
ENSG00000275271	No data available	No data available	37.133	0.00019186	***
ENSG00000251293	No data available	No data available	37.13	0.00101408	**
ENSG00000253777	No data available	No data available	37.1291	0.00676236	**
ENSG00000252151	No data available	No data available	37.1279	0.000526936	***
ENSG00000271118	No data available	No data available	37.123	2.19988e-07	***
ENSG00000227863	No data available	No data available	37.1211	5.50202e-07	***
ENSG00000265140	100422855	MIR4301	37.1207	0.163968	>0.5
ENSG00000223012	No data available	No data available	37.1206	3.89004e-07	***
ENSG00000207270	No data available	No data available	37.1152	0.00321383	**
ENSG00000230309	No data available	No data available	37.1136	0.067858	>0.5
ENSG00000232958	No data available	No data available	37.1102	0.0897073	>0.5
ENSG00000250467	No data available	No data available	37.1082	0.00113628	**
ENSG00000249404	No data available	No data available	37.1071	0.00496227	**
ENSG00000243633	No data available	No data available	37.1061	0.0695938	>0.5
ENSG00000235009	100996902	LINC01883	37.1017	1.57426e-08	***
ENSG00000205884	613210	DEFB136	37.1015	1.02323e-05	***
ENSG00000124900	84767	TRIM51	37.0968	2.56091e-12	***
ENSG00000266319	No data available	No data available	37.0949	0.000640427	***
ENSG00000260720	101929620	LINC01243	37.0913	0.27461	>0.5
ENSG00000269552	No data available	No data available	37.0908	8.25703e-07	***
ENSG00000236424	100289087	TSPY10	37.0905	0.0173604	*
ENSG00000236664	No data available	No data available	37.0897	0.111019	>0.5
ENSG00000238724	No data available	No data available	37.0865	0.0242678	*
ENSG00000201368	No data available	No data available	37.0838	9.45231e-06	***
ENSG00000276706	No data available	No data available	37.0825	0.0838779	>0.5
ENSG00000271492	No data available	No data available	37.0824	5.25826e-07	***
ENSG00000227629	No data available	No data available	37.0796	0.0154222	*
ENSG00000232227	112268441	LOC112268441	37.0723	1.30085e-07	***
ENSG00000234025	No data available	No data available	37.0682	7.10786e-11	***
ENSG00000275725	No data available	No data available	37.0667	0.000123957	***
ENSG00000230941	No data available	No data available	37.0653	0.0112248	*
ENSG00000252593	No data available	No data available	37.0648	0.00298908	**
ENSG00000231053	No data available	No data available	37.0642	7.56855e-09	***
ENSG00000251837	No data available	No data available	37.064	0.000126725	***
ENSG00000262974	No data available	No data available	37.0633	0.000257275	***
ENSG00000274350	No data available	No data available	37.0626	0.00582473	**
ENSG00000231910	No data available	No data available	37.0589	1.91282e-05	***
ENSG00000271661	No data available	No data available	37.058	3.22238e-07	***
ENSG00000274787	No data available	No data available	37.0577	0.00189262	**
ENSG00000252891	No data available	No data available	37.0569	0.0481731	*
ENSG00000252319	No data available	No data available	37.0565	0.000144388	***
ENSG00000247810	No data available	No data available	37.053	0.000468523	***
ENSG00000257891	No data available	No data available	37.053	0.000244541	***
ENSG00000273570	No data available	No data available	37.0472	0.0288093	*
ENSG00000242989	No data available	No data available	37.0468	5.05689e-07	***
ENSG00000184032	337976	KRTAP20-2	37.0462	0.0807266	>0.5
ENSG00000201312	No data available	No data available	37.0443	0.00219104	**
ENSG00000252012	No data available	No data available	37.0425	8.72796e-05	***
ENSG00000250976	No data available	No data available	37.04	0.000973764	***
ENSG00000201618	No data available	No data available	37.0371	0.00332081	**
ENSG00000211538	574503	MIR501	37.0367	0.0105479	*
ENSG00000214216	654502	IQCJ	37.0351	2.11882e-10	***
ENSG00000251906	No data available	No data available	37.0346	0.0477127	*
ENSG00000255726	No data available	No data available	37.0344	1.11213e-05	***
ENSG00000273910	No data available	No data available	37.033	0.0014915	**
ENSG00000239007	No data available	No data available	37.0306	0.0379727	*
ENSG00000253779	No data available	No data available	37.0302	5.29742e-06	***
ENSG00000265616	No data available	No data available	37.0288	0.0083027	**
ENSG00000281600	No data available	No data available	37.0232	5.08083e-05	***
ENSG00000278830	No data available	No data available	37.0208	0.000228609	***
ENSG00000236309	No data available	No data available	37.0192	0.00308076	**
ENSG00000266583	100616312	MIR4478	37.0188	0.0077356	**
ENSG00000275000	No data available	No data available	37.0186	0.00036892	***
ENSG00000250632	100133461	LINC02171	37.0168	0.000638381	***
ENSG00000207150	No data available	No data available	37.0114	0.00902541	**
ENSG00000254043	No data available	No data available	37.0042	6.91613e-08	***
ENSG00000202017	No data available	No data available	37.004	0.00140336	**
ENSG00000277137	No data available	No data available	37.0038	0.0195496	*
ENSG00000207178	No data available	No data available	37.0034	0.000186827	***
ENSG00000186977	337972	KRTAP19-5	36.9988	0.004347	**
ENSG00000200197	No data available	No data available	36.9977	0.00386488	**
ENSG00000230361	No data available	No data available	36.9894	0.0809474	>0.5
ENSG00000223201	No data available	No data available	36.9893	0.00369619	**
ENSG00000259044	No data available	No data available	36.9885	0.0604237	>0.5
ENSG00000239138	No data available	No data available	36.9872	0.0480054	*
ENSG00000233014	No data available	No data available	36.9851	6.2959e-09	***
ENSG00000208034	No data available	No data available	36.9798	0.00600655	**
ENSG00000228521	No data available	No data available	36.9798	0.123895	>0.5
ENSG00000276818	No data available	No data available	36.9794	0.0239403	*
ENSG00000265005	100422923	MIR548W	36.9782	0.0343135	*
ENSG00000226653	No data available	No data available	36.9761	3.3118e-08	***
ENSG00000254916	No data available	No data available	36.9738	6.21896e-07	***
ENSG00000277171	No data available	No data available	36.9736	0.194373	>0.5
ENSG00000248107	102546228	LINC02039	36.973	0.000578667	***
ENSG00000243378	No data available	No data available	36.9728	1.11784e-05	***
ENSG00000274417	102466659	MIR6515	36.9719	0.00975512	**
ENSG00000270500	No data available	No data available	36.9696	0.024775	*
ENSG00000224752	No data available	No data available	36.9686	2.79114e-09	***
ENSG00000274673	No data available	No data available	36.9686	0.0201425	*
ENSG00000207215	109617016	SNORD3H	36.9664	0.000364308	***
ENSG00000266510	No data available	No data available	36.9643	0.00300753	**
ENSG00000208004	574410	MIR323B	36.9636	0.0129262	*
ENSG00000256346	No data available	No data available	36.9626	0.000440227	***
ENSG00000250149	No data available	No data available	36.9595	0.0176765	*
ENSG00000281747	No data available	No data available	36.9593	0.0282716	*
ENSG00000252622	No data available	No data available	36.9572	0.00434946	**
ENSG00000230973	No data available	No data available	36.9538	0.00402069	**
ENSG00000265090	No data available	No data available	36.9448	0.00754291	**
ENSG00000264372	No data available	No data available	36.9429	0.00550594	**
ENSG00000261725	No data available	No data available	36.9406	7.8527e-05	***
ENSG00000251729	No data available	No data available	36.9394	0.000552724	***
ENSG00000255174	No data available	No data available	36.9387	7.21511e-07	***
ENSG00000252988	No data available	No data available	36.9382	0.000991642	***
ENSG00000252826	No data available	No data available	36.9322	0.0837999	>0.5
ENSG00000229547	100131816	UBE2DNL	36.9313	0.005626	**
ENSG00000254515	No data available	No data available	36.9313	0.000176281	***
ENSG00000280699	No data available	No data available	36.9313	0.00027861	***
ENSG00000265931	No data available	No data available	36.9281	0.000458118	***
ENSG00000202368	No data available	No data available	36.9268	0.000228616	***
ENSG00000237639	No data available	No data available	36.9245	0.0509922	>0.5
ENSG00000237581	No data available	No data available	36.9236	0.0730594	>0.5
ENSG00000251931	No data available	No data available	36.923	0.00480106	**
ENSG00000254355	No data available	No data available	36.9195	0.000231184	***
ENSG00000223059	No data available	No data available	36.9194	0.00295776	**
ENSG00000199629	No data available	No data available	36.9188	0.00750602	**
ENSG00000225594	No data available	No data available	36.9178	0.0277257	*
ENSG00000251955	No data available	No data available	36.917	0.000169993	***
ENSG00000252601	No data available	No data available	36.9169	0.00245319	**
ENSG00000278810	No data available	No data available	36.9137	5.0673e-06	***
ENSG00000275578	No data available	No data available	36.9103	2.40442e-06	***
ENSG00000222552	No data available	No data available	36.9092	0.00315607	**
ENSG00000254734	No data available	No data available	36.9017	0.0336714	*
ENSG00000276835	102466615	MIR6127	36.9017	0.000761274	***
ENSG00000200072	No data available	No data available	36.899	0.0137871	*
ENSG00000207749	407023	MIR299	36.8973	0.0171054	*
ENSG00000235425	No data available	No data available	36.8963	1.94298e-10	***
ENSG00000120952	65122	PRAMEF2	36.8927	1.19191e-06	***
ENSG00000263861	100500898	MIR3927	36.8924	0.00339308	**
ENSG00000240043	No data available	No data available	36.889	3.29629e-06	***
ENSG00000211783	No data available	No data available	36.8865	0.0981834	>0.5
ENSG00000238842	No data available	No data available	36.8853	0.00556053	**
ENSG00000221492	No data available	No data available	36.885	0.0137509	*
ENSG00000274794	No data available	No data available	36.88	0.000258829	***
ENSG00000221613	No data available	No data available	36.8796	0.00432243	**
ENSG00000254599	No data available	No data available	36.8785	9.1352e-07	***
ENSG00000257855	No data available	No data available	36.8769	1.7229e-05	***
ENSG00000222701	No data available	No data available	36.8763	0.000948998	***
ENSG00000270191	No data available	No data available	36.8728	0.000126675	***
ENSG00000252530	No data available	No data available	36.8722	0.0311035	*
ENSG00000202269	No data available	No data available	36.8716	0.000790223	***
ENSG00000212590	No data available	No data available	36.8691	0.138051	>0.5
ENSG00000243572	105377096	LINC02017	36.869	1.09438e-06	***
ENSG00000224410	No data available	No data available	36.8689	0.00194297	**
ENSG00000239057	100422911	MIR500B	36.8632	0.0002377	***
ENSG00000221766	No data available	No data available	36.8615	0.0169558	*
ENSG00000278251	No data available	No data available	36.8612	0.000539193	***
ENSG00000264894	No data available	No data available	36.8609	0.00232484	**
ENSG00000252013	No data available	No data available	36.8597	0.00159405	**
ENSG00000226939	No data available	No data available	36.859	0.000519999	***
ENSG00000199025	442914	MIR369	36.8586	0.00456628	**
ENSG00000226063	No data available	No data available	36.8586	7.91494e-05	***
ENSG00000239069	No data available	No data available	36.8581	0.00024726	***
ENSG00000234551	104326190	LINC01309	36.8571	0.000573142	***
ENSG00000207454	No data available	No data available	36.8534	0.00906713	**
ENSG00000225846	No data available	No data available	36.8511	0.000119107	***
ENSG00000207976	693192	MIR607	36.8499	0.00183682	**
ENSG00000212039	No data available	No data available	36.8434	0.217983	>0.5
ENSG00000266317	No data available	No data available	36.8423	0.000412553	***
ENSG00000277529	No data available	No data available	36.8416	0.00261392	**
ENSG00000206972	No data available	No data available	36.8401	0.000121309	***
ENSG00000221053	No data available	No data available	36.8395	0.0753353	>0.5
ENSG00000207763	693202	MIR617	36.8394	0.0399951	*
ENSG00000241866	No data available	No data available	36.838	0.144315	>0.5
ENSG00000253747	No data available	No data available	36.836	0.00030199	***
ENSG00000266328	100847061	MIR4536-2	36.8341	0.0042955	**
ENSG00000268243	No data available	No data available	36.8316	0.0583811	>0.5
ENSG00000254079	No data available	No data available	36.83	6.65168e-08	***
ENSG00000184351	337882	KRTAP19-1	36.8296	0.001234	**
ENSG00000230100	No data available	No data available	36.8296	2.10747e-07	***
ENSG00000254312	No data available	No data available	36.8265	0.000197287	***
ENSG00000206724	No data available	No data available	36.8262	0.00044216	***
ENSG00000199109	693121	MIR411	36.8251	0.130929	>0.5
ENSG00000207453	No data available	No data available	36.8221	0.000906579	***
ENSG00000207458	No data available	No data available	36.8211	0.00162747	**
ENSG00000221041	No data available	No data available	36.8211	0.100687	>0.5
ENSG00000274537	No data available	No data available	36.8178	0.00137442	**
ENSG00000278423	No data available	No data available	36.8145	0.00328763	**
ENSG00000251371	No data available	No data available	36.8134	5.54409e-08	***
ENSG00000201296	No data available	No data available	36.81	0.000958089	***
ENSG00000249373	No data available	No data available	36.8089	0.0119085	*
ENSG00000201959	No data available	No data available	36.8053	0.0133302	*
ENSG00000238448	No data available	No data available	36.8039	0.000467684	***
ENSG00000274880	No data available	No data available	36.7914	0.00501208	**
ENSG00000228585	No data available	No data available	36.7906	0.019969	*
ENSG00000277852	No data available	No data available	36.7889	0.00170198	**
ENSG00000255502	No data available	No data available	36.7886	0.0105895	*
ENSG00000264850	100423013	MIR4310	36.7877	0.120951	>0.5
ENSG00000281698	No data available	No data available	36.7844	1.77246e-06	***
ENSG00000219061	No data available	No data available	36.7841	0.163032	>0.5
ENSG00000265357	100616319	MIR4493	36.7785	0.0402598	*
ENSG00000225016	No data available	No data available	36.7768	2.70379e-06	***
ENSG00000251816	No data available	No data available	36.7733	0.0698643	>0.5
ENSG00000225323	No data available	No data available	36.7706	0.0314565	*
ENSG00000251599	105379030	LOC105379030	36.77	2.37721e-06	***
ENSG00000263868	No data available	No data available	36.7682	0.00175873	**
ENSG00000277780	No data available	No data available	36.7666	0.00649136	**
ENSG00000259302	No data available	No data available	36.766	0.0302861	*
ENSG00000244615	No data available	No data available	36.762	0.00985461	**
ENSG00000252015	No data available	No data available	36.7587	0.0221291	*
ENSG00000251210	101929019	LINC02270	36.7579	0.000938181	***
ENSG00000211483	No data available	No data available	36.7575	0.00440522	**
ENSG00000256281	No data available	No data available	36.7543	0.0779476	>0.5
ENSG00000255899	No data available	No data available	36.7535	1.66194e-07	***
ENSG00000243085	No data available	No data available	36.7469	0.00201889	**
ENSG00000253040	No data available	No data available	36.7456	0.000492895	***
ENSG00000216097	No data available	No data available	36.7423	0.0211712	*
ENSG00000252583	100422847	MIR514B	36.7391	0.0152565	*
ENSG00000222609	No data available	No data available	36.736	0.00114318	**
ENSG00000252927	No data available	No data available	36.7349	0.00264019	**
ENSG00000212446	No data available	No data available	36.7306	0.000954962	***
ENSG00000255279	No data available	No data available	36.7304	0.069079	>0.5
ENSG00000235102	No data available	No data available	36.7301	0.0018328	**
ENSG00000258235	No data available	No data available	36.7288	0.136542	>0.5
ENSG00000259058	No data available	No data available	36.7273	3.68241e-07	***
ENSG00000226442	No data available	No data available	36.7267	0.000343301	***
ENSG00000248674	No data available	No data available	36.7264	0.0214775	*
ENSG00000225258	No data available	No data available	36.7263	2.90983e-05	***
ENSG00000260275	No data available	No data available	36.7257	8.6368e-05	***
ENSG00000265419	No data available	No data available	36.7244	0.0179282	*
ENSG00000260797	No data available	No data available	36.721	0.000119547	***
ENSG00000232309	No data available	No data available	36.7181	4.68764e-09	***
ENSG00000224190	728327	LINC02667	36.7177	0.0249166	*
ENSG00000230044	No data available	No data available	36.7166	0.000138676	***
ENSG00000264334	No data available	No data available	36.7161	0.214312	>0.5
ENSG00000217178	No data available	No data available	36.709	2.18818e-07	***
ENSG00000252749	No data available	No data available	36.7053	0.0899338	>0.5
ENSG00000198983	554213	MIR449A	36.7038	0.0134153	*
ENSG00000267579	No data available	No data available	36.7025	0.000110074	***
ENSG00000207269	No data available	No data available	36.6997	9.70466e-05	***
ENSG00000270710	No data available	No data available	36.6986	1.8651e-09	***
ENSG00000238584	No data available	No data available	36.6976	0.00146399	**
ENSG00000227528	100874195	DIAPH3-AS1	36.6973	2.80704e-05	***
ENSG00000187012	388910	LINC00207	36.6852	0.0185967	*
ENSG00000224162	No data available	No data available	36.6844	1.40073e-05	***
ENSG00000205494	No data available	No data available	36.6811	0.00407483	**
ENSG00000249792	No data available	No data available	36.6809	1.53766e-05	***
ENSG00000250866	No data available	No data available	36.6805	5.78421e-06	***
ENSG00000199151	442905	MIR337	36.6789	0.00232306	**
ENSG00000221456	100302259	MIR1202	36.674	0.0146063	*
ENSG00000170948	85509	MBD3L1	36.6737	1.87112e-12	***
ENSG00000200492	No data available	No data available	36.6686	0.000448417	***
ENSG00000268407	No data available	No data available	36.6677	8.71182e-05	***
ENSG00000207191	100033417	SNORD116-5	36.667	0.000420707	***
ENSG00000252113	No data available	No data available	36.6664	0.0513299	>0.5
ENSG00000207364	No data available	No data available	36.6651	0.00260427	**
ENSG00000225919	105373199	LINC01745	36.6638	7.97063e-05	***
ENSG00000265819	No data available	No data available	36.6636	0.00483376	**
ENSG00000238485	No data available	No data available	36.6614	0.00959852	**
ENSG00000230035	No data available	No data available	36.6585	0.000409637	***
ENSG00000253169	No data available	No data available	36.6582	6.79489e-05	***
ENSG00000263749	No data available	No data available	36.6568	2.33632e-08	***
ENSG00000270725	No data available	No data available	36.6556	0.000136452	***
ENSG00000252691	No data available	No data available	36.6544	0.0053566	**
ENSG00000274378	No data available	No data available	36.6527	9.06958e-07	***
ENSG00000252746	No data available	No data available	36.6513	0.00808089	**
ENSG00000235240	No data available	No data available	36.6476	0.000258637	***
ENSG00000239153	No data available	No data available	36.647	0.00676492	**
ENSG00000221288	100313824	MIR663B	36.6463	0.00364423	**
ENSG00000258154	No data available	No data available	36.6447	0.000176368	***
ENSG00000280005	No data available	No data available	36.6445	0.00440772	**
ENSG00000251886	No data available	No data available	36.6434	0.00296545	**
ENSG00000253810	No data available	No data available	36.6407	5.94211e-05	***
ENSG00000252903	No data available	No data available	36.6405	0.000281424	***
ENSG00000231020	No data available	No data available	36.6378	0.0002461	***
ENSG00000201289	No data available	No data available	36.6365	3.8733e-05	***
ENSG00000266276	100616366	MIR4743	36.6357	0.000295251	***
ENSG00000281539	No data available	No data available	36.6345	0.040253	*
ENSG00000252047	No data available	No data available	36.6336	0.00235476	**
ENSG00000239041	No data available	No data available	36.6322	0.00425002	**
ENSG00000212221	No data available	No data available	36.629	0.0205676	*
ENSG00000199585	No data available	No data available	36.6253	0.00233382	**
ENSG00000266357	No data available	No data available	36.625	4.85471e-07	***
ENSG00000207480	No data available	No data available	36.6188	0.0109782	*
ENSG00000276902	No data available	No data available	36.6137	0.0055559	**
ENSG00000249017	No data available	No data available	36.6116	3.62509e-05	***
ENSG00000257184	No data available	No data available	36.6113	5.20583e-05	***
ENSG00000202151	No data available	No data available	36.6105	0.00866125	**
ENSG00000264182	No data available	No data available	36.6104	0.00595159	**
ENSG00000265082	No data available	No data available	36.6094	0.0122129	*
ENSG00000234288	No data available	No data available	36.6078	0.00227913	**
ENSG00000237665	105376946	GRM7-AS2	36.6054	1.89913e-06	***
ENSG00000280902	No data available	No data available	36.6031	0.00405814	**
ENSG00000274716	No data available	No data available	36.6021	0.311444	>0.5
ENSG00000252935	No data available	No data available	36.6018	0.000835752	***
ENSG00000255477	No data available	No data available	36.6016	0.0225583	*
ENSG00000267732	No data available	No data available	36.6012	0.0457601	*
ENSG00000257794	No data available	No data available	36.6004	0.00162116	**
ENSG00000239168	No data available	No data available	36.6	0.0647821	>0.5
ENSG00000238765	No data available	No data available	36.5996	0.005363	**
ENSG00000199440	No data available	No data available	36.5967	0.00797469	**
ENSG00000212609	No data available	No data available	36.5961	0.0260101	*
ENSG00000212229	No data available	No data available	36.596	0.0134597	*
ENSG00000254194	No data available	No data available	36.5957	0.0315214	*
ENSG00000239319	No data available	No data available	36.5948	0.0861592	>0.5
ENSG00000187026	337978	KRTAP21-2	36.5921	0.00143713	**
ENSG00000207287	No data available	No data available	36.5886	0.00115394	**
ENSG00000248351	No data available	No data available	36.5882	8.52676e-06	***
ENSG00000215957	100126297	MIR300	36.583	0.0567551	>0.5
ENSG00000203462	No data available	No data available	36.583	5.93254e-05	***
ENSG00000274055	No data available	No data available	36.5829	0.00103295	**
ENSG00000200619	No data available	No data available	36.5815	0.00306837	**
ENSG00000199552	No data available	No data available	36.5795	0.000222391	***
ENSG00000212407	No data available	No data available	36.5786	0.00804479	**
ENSG00000221028	100302158	MIR1231	36.5756	0.00389008	**
ENSG00000206722	No data available	No data available	36.5703	0.0045115	**
ENSG00000199633	No data available	No data available	36.5701	0.000387621	***
ENSG00000208014	724023	MIR653	36.565	0.0376034	*
ENSG00000253469	101927908	LOC101927908	36.5642	0.305268	>0.5
ENSG00000268116	No data available	No data available	36.5627	0.000527664	***
ENSG00000231630	No data available	No data available	36.5625	0.000553108	***
ENSG00000211680	No data available	No data available	36.5613	0.0818869	>0.5
ENSG00000233531	No data available	No data available	36.5603	0.00211415	**
ENSG00000274793	No data available	No data available	36.5589	0.011993	*
ENSG00000255295	No data available	No data available	36.5586	0.129151	>0.5
ENSG00000279676	No data available	No data available	36.5582	5.58981e-05	***
ENSG00000264897	100500859	MIR3921	36.5581	0.00115963	**
ENSG00000244249	No data available	No data available	36.5572	1.32711e-05	***
ENSG00000228189	286238	LOC286238	36.5559	0.00244843	**
ENSG00000228953	No data available	No data available	36.5557	0.000108231	***
ENSG00000200139	No data available	No data available	36.5555	0.230572	>0.5
ENSG00000212428	No data available	No data available	36.5526	0.0638465	>0.5
ENSG00000273648	102465867	MIR8065	36.5525	0.254663	>0.5
ENSG00000278507	No data available	No data available	36.5505	0.0200021	*
ENSG00000199520	No data available	No data available	36.5487	0.100234	>0.5
ENSG00000224484	No data available	No data available	36.5487	0.0028305	**
ENSG00000238138	No data available	No data available	36.5478	0.00560125	**
ENSG00000200982	No data available	No data available	36.5446	0.0644969	>0.5
ENSG00000252973	No data available	No data available	36.5369	0.0023219	**
ENSG00000264192	No data available	No data available	36.5364	0.149953	>0.5
ENSG00000260662	No data available	No data available	36.536	0.0128871	*
ENSG00000265994	No data available	No data available	36.5351	0.021036	*
ENSG00000251861	No data available	No data available	36.5348	0.0105013	*
ENSG00000280718	No data available	No data available	36.5344	0.00725048	**
ENSG00000260702	No data available	No data available	36.5322	0.000567832	***
ENSG00000238161	No data available	No data available	36.5268	3.0391e-08	***
ENSG00000196472	No data available	No data available	36.5221	0.00115136	**
ENSG00000279919	No data available	No data available	36.5219	0.000125183	***
ENSG00000267782	No data available	No data available	36.5207	0.000132873	***
ENSG00000125815	10047	CST8	36.5206	0.000886263	***
ENSG00000251642	No data available	No data available	36.5198	0.00138356	**
ENSG00000212001	No data available	No data available	36.5194	0.190363	>0.5
ENSG00000250668	101929261	LINC02123	36.5175	0.243302	>0.5
ENSG00000277217	No data available	No data available	36.5174	0.00101967	**
ENSG00000236959	No data available	No data available	36.5147	7.58783e-08	***
ENSG00000228160	No data available	No data available	36.5141	7.15569e-05	***
ENSG00000273244	No data available	No data available	36.5137	0.000409817	***
ENSG00000212538	No data available	No data available	36.5124	4.49146e-05	***
ENSG00000258934	No data available	No data available	36.5109	4.8112e-08	***
ENSG00000231034	No data available	No data available	36.5056	0.000401645	***
ENSG00000249975	No data available	No data available	36.5047	0.111508	>0.5
ENSG00000201549	No data available	No data available	36.5038	0.00694193	**
ENSG00000252073	No data available	No data available	36.5017	0.00180916	**
ENSG00000239137	No data available	No data available	36.5005	0.0146844	*
ENSG00000222776	No data available	No data available	36.4993	0.00612418	**
ENSG00000232301	101927721	LNCPRESS1	36.4963	8.96973e-09	***
ENSG00000203795	118670	FAM24A	36.4946	8.79196e-10	***
ENSG00000279004	No data available	No data available	36.4938	1.63112e-05	***
ENSG00000231539	No data available	No data available	36.4896	9.71552e-05	***
ENSG00000280925	No data available	No data available	36.4872	0.00513646	**
ENSG00000254927	No data available	No data available	36.4857	0.00617867	**
ENSG00000199832	No data available	No data available	36.4849	0.00485479	**
ENSG00000252811	No data available	No data available	36.4757	0.0204494	*
ENSG00000263519	No data available	No data available	36.4749	0.000360332	***
ENSG00000232120	No data available	No data available	36.4728	1.01436e-05	***
ENSG00000265639	No data available	No data available	36.4606	3.77255e-05	***
ENSG00000232161	No data available	No data available	36.4591	0.0427177	*
ENSG00000251761	No data available	No data available	36.4589	0.00333126	**
ENSG00000235201	No data available	No data available	36.4584	0.000282652	***
ENSG00000252083	No data available	No data available	36.4565	0.0357256	*
ENSG00000254075	No data available	No data available	36.4531	0.035995	*
ENSG00000202324	No data available	No data available	36.4519	0.00178475	**
ENSG00000225685	No data available	No data available	36.4511	0.182832	>0.5
ENSG00000252446	No data available	No data available	36.45	0.0488272	*
ENSG00000256256	No data available	No data available	36.4486	5.4974e-05	***
ENSG00000212414	109616982	SNORD77B	36.4459	0.00586702	**
ENSG00000232058	101928475	LOC101928475	36.4455	0.0846516	>0.5
ENSG00000264069	100500829	MIR3943	36.4419	0.000507775	***
ENSG00000266158	No data available	No data available	36.4401	2.27308e-05	***
ENSG00000251753	No data available	No data available	36.4328	0.0060543	**
ENSG00000265294	No data available	No data available	36.432	0.00304309	**
ENSG00000199803	No data available	No data available	36.4311	0.00570291	**
ENSG00000223330	No data available	No data available	36.4307	0.062736	>0.5
ENSG00000220540	No data available	No data available	36.4304	0.0109485	*
ENSG00000264332	No data available	No data available	36.4299	0.00146249	**
ENSG00000271440	No data available	No data available	36.429	0.00508363	**
ENSG00000276871	No data available	No data available	36.4269	0.0127797	*
ENSG00000279505	No data available	No data available	36.4242	0.000787249	***
ENSG00000228618	No data available	No data available	36.4216	0.000107942	***
ENSG00000238759	No data available	No data available	36.4214	0.131125	>0.5
ENSG00000240800	No data available	No data available	36.4159	0.000136473	***
ENSG00000202233	No data available	No data available	36.4147	0.176214	>0.5
ENSG00000275448	No data available	No data available	36.4117	0.0029463	**
ENSG00000281812	No data available	No data available	36.4103	0.0242979	*
ENSG00000237699	No data available	No data available	36.4068	0.0448244	*
ENSG00000207762	574409	MIR329-2	36.4045	0.0311124	*
ENSG00000270912	No data available	No data available	36.404	0.000993891	***
ENSG00000264645	No data available	No data available	36.4036	0.0651947	>0.5
ENSG00000253186	No data available	No data available	36.402	0.0948797	>0.5
ENSG00000280760	No data available	No data available	36.4011	0.00843973	**
ENSG00000259731	No data available	No data available	36.3989	6.77658e-05	***
ENSG00000261436	No data available	No data available	36.3937	0.000379584	***
ENSG00000214330	No data available	No data available	36.3921	1.38003e-09	***
ENSG00000225244	No data available	No data available	36.3909	0.00506659	**
ENSG00000270719	No data available	No data available	36.388	7.90141e-05	***
ENSG00000257075	No data available	No data available	36.3877	0.0066025	**
ENSG00000273497	No data available	No data available	36.3864	5.27146e-05	***
ENSG00000252425	No data available	No data available	36.3848	0.0124175	*
ENSG00000221497	No data available	No data available	36.3801	0.00514754	**
ENSG00000216011	No data available	No data available	36.3801	0.0106726	*
ENSG00000238783	No data available	No data available	36.3798	0.00081679	***
ENSG00000233480	105372746	LINC01683	36.3784	0.0597878	>0.5
ENSG00000201135	No data available	No data available	36.3783	0.000785843	***
ENSG00000276038	No data available	No data available	36.3781	0.0488625	*
ENSG00000225811	No data available	No data available	36.3778	0.0348186	*
ENSG00000252484	No data available	No data available	36.3772	0.00228099	**
ENSG00000206765	No data available	No data available	36.3764	0.00605671	**
ENSG00000280465	No data available	No data available	36.3749	0.00154791	**
ENSG00000207164	No data available	No data available	36.374	0.00389308	**
ENSG00000184155	127385	OR10J5	36.3728	8.30838e-07	***
ENSG00000206618	No data available	No data available	36.3717	0.041544	*
ENSG00000266430	No data available	No data available	36.3696	0.00976558	**
ENSG00000267448	No data available	No data available	36.3677	7.95097e-06	***
ENSG00000201815	No data available	No data available	36.3673	0.0105814	*
ENSG00000256484	No data available	No data available	36.3661	0.0311409	*
ENSG00000234595	No data available	No data available	36.366	0.00331247	**
ENSG00000204363	494197	SPANXN5	36.3644	0.000389249	***
ENSG00000221372	No data available	No data available	36.3638	0.0538779	>0.5
ENSG00000276479	102466162	MIR548AZ	36.3629	0.00139596	**
ENSG00000276602	No data available	No data available	36.3621	0.00530007	**
ENSG00000264021	No data available	No data available	36.3621	0.023415	*
ENSG00000224670	No data available	No data available	36.3588	0.000157155	***
ENSG00000254346	No data available	No data available	36.3558	3.60979e-07	***
ENSG00000249910	No data available	No data available	36.3553	0.0645105	>0.5
ENSG00000234102	No data available	No data available	36.351	7.00246e-10	***
ENSG00000145835	No data available	No data available	36.3507	0.000248205	***
ENSG00000255078	No data available	No data available	36.3505	0.239994	>0.5
ENSG00000228082	No data available	No data available	36.3479	0.00107935	**
ENSG00000216135	100126334	MIR885	36.3473	0.0606557	>0.5
ENSG00000281098	No data available	No data available	36.3417	0.0117872	*
ENSG00000252697	No data available	No data available	36.3383	0.0850529	>0.5
ENSG00000257292	No data available	No data available	36.3382	0.00290803	**
ENSG00000277747	No data available	No data available	36.3375	0.0447443	*
ENSG00000265132	No data available	No data available	36.3321	0.0120164	*
ENSG00000258842	No data available	No data available	36.3296	0.00012172	***
ENSG00000212167	No data available	No data available	36.3281	0.00172651	**
ENSG00000233211	No data available	No data available	36.3276	0.203547	>0.5
ENSG00000227707	No data available	No data available	36.3275	2.29324e-05	***
ENSG00000232179	No data available	No data available	36.3267	0.00702588	**
ENSG00000250205	No data available	No data available	36.3264	0.000142055	***
ENSG00000237439	No data available	No data available	36.3254	0.0147661	*
ENSG00000206802	No data available	No data available	36.3249	0.00894723	**
ENSG00000263372	100847068	MIR548AO	36.324	0.031986	*
ENSG00000252486	No data available	No data available	36.3218	0.00446112	**
ENSG00000207130	No data available	No data available	36.321	0.0042088	**
ENSG00000212366	No data available	No data available	36.3197	0.0209303	*
ENSG00000234463	No data available	No data available	36.3163	0.0028389	**
ENSG00000234398	No data available	No data available	36.3148	0.000442074	***
ENSG00000266683	No data available	No data available	36.3143	0.0132834	*
ENSG00000231447	No data available	No data available	36.314	9.62364e-05	***
ENSG00000275906	No data available	No data available	36.3093	2.09205e-06	***
ENSG00000265127	No data available	No data available	36.3079	0.0874431	>0.5
ENSG00000260983	No data available	No data available	36.3078	0.000473004	***
ENSG00000200379	No data available	No data available	36.3074	0.00182354	**
ENSG00000255009	642623	UBTFL1	36.3043	0.0466524	*
ENSG00000248736	No data available	No data available	36.3025	0.304583	>0.5
ENSG00000200728	No data available	No data available	36.3017	0.00617255	**
ENSG00000269320	No data available	No data available	36.3006	2.48141e-07	***
ENSG00000239185	No data available	No data available	36.2975	0.0567174	>0.5
ENSG00000236437	No data available	No data available	36.2956	8.46869e-05	***
ENSG00000221683	No data available	No data available	36.295	0.116804	>0.5
ENSG00000249235	No data available	No data available	36.2946	0.00121641	**
ENSG00000227131	105375050	LOC105375050	36.2939	0.0227108	*
ENSG00000234163	No data available	No data available	36.2915	0.00500198	**
ENSG00000250890	No data available	No data available	36.2913	0.000795211	***
ENSG00000279426	No data available	No data available	36.2911	0.00175239	**
ENSG00000265457	No data available	No data available	36.2899	0.300688	>0.5
ENSG00000173335	128822	CST9	36.2893	0.000989761	***
ENSG00000273556	No data available	No data available	36.2886	0.210751	>0.5
ENSG00000251334	No data available	No data available	36.2883	1.61134e-05	***
ENSG00000231781	No data available	No data available	36.2876	7.40854e-08	***
ENSG00000261702	No data available	No data available	36.2874	0.00112982	**
ENSG00000257124	No data available	No data available	36.2858	8.48941e-06	***
ENSG00000200745	No data available	No data available	36.283	0.000922838	***
ENSG00000240416	No data available	No data available	36.2792	4.47267e-05	***
ENSG00000226301	No data available	No data available	36.2767	1.1331e-09	***
ENSG00000274277	No data available	No data available	36.2746	0.0250129	*
ENSG00000281295	No data available	No data available	36.2714	0.000905891	***
ENSG00000202306	No data available	No data available	36.2689	0.00955739	**
ENSG00000200281	No data available	No data available	36.2676	0.0232073	*
ENSG00000249956	No data available	No data available	36.2637	9.88996e-06	***
ENSG00000259849	139538	VENTXP1	36.2637	0.00856998	**
ENSG00000248439	No data available	No data available	36.2569	3.24256e-05	***
ENSG00000264965	No data available	No data available	36.2561	0.0123182	*
ENSG00000266015	100422954	MIR4309	36.2546	0.00185516	**
ENSG00000231694	No data available	No data available	36.2534	0.0241342	*
ENSG00000234435	100270679	LINC01432	36.2529	0.156946	>0.5
ENSG00000215966	100126310	MIR876	36.2509	0.184764	>0.5
ENSG00000200112	No data available	No data available	36.2508	0.0576525	>0.5
ENSG00000200615	No data available	No data available	36.2503	0.00912872	**
ENSG00000221336	No data available	No data available	36.2489	0.0265689	*
ENSG00000167791	51475	CABP2	36.2471	2.7246e-08	***
ENSG00000249423	No data available	No data available	36.2454	0.000904328	***
ENSG00000253592	No data available	No data available	36.245	0.000530505	***
ENSG00000212102	100126318	MIR301B	36.2421	0.00899857	**
ENSG00000281247	No data available	No data available	36.2401	0.00368927	**
ENSG00000252653	No data available	No data available	36.2383	0.0136824	*
ENSG00000263735	100616255	MIR4662B	36.2378	0.0243425	*
ENSG00000224605	No data available	No data available	36.2377	0.0388293	*
ENSG00000270279	No data available	No data available	36.237	0.120665	>0.5
ENSG00000183024	8390	OR1G1	36.2337	4.07814e-11	***
ENSG00000280468	No data available	No data available	36.2329	0.023144	*
ENSG00000212532	No data available	No data available	36.231	0.0539839	>0.5
ENSG00000281006	No data available	No data available	36.2266	0.0021951	**
ENSG00000225421	No data available	No data available	36.225	3.6135e-05	***
ENSG00000211582	768212	MIR758	36.2241	0.00679866	**
ENSG00000180424	245936	DEFB123	36.2236	0.149714	>0.5
ENSG00000264849	No data available	No data available	36.2229	0.0100259	*
ENSG00000263382	No data available	No data available	36.2219	0.212086	>0.5
ENSG00000251763	No data available	No data available	36.219	0.0176798	*
ENSG00000265822	100616272	MIR4422	36.2167	0.233989	>0.5
ENSG00000257614	No data available	No data available	36.2159	3.67498e-05	***
ENSG00000253424	No data available	No data available	36.2158	1.65326e-07	***
ENSG00000224902	729442	GAGE12H	36.2155	0.0250635	*
ENSG00000255184	No data available	No data available	36.2146	6.53246e-06	***
ENSG00000266248	No data available	No data available	36.214	0.11836	>0.5
ENSG00000239992	No data available	No data available	36.2126	0.000176565	***
ENSG00000199801	No data available	No data available	36.2046	0.0262906	*
ENSG00000251329	101927363	LINC02353	36.2022	3.78015e-05	***
ENSG00000234898	No data available	No data available	36.2006	0.00260837	**
ENSG00000225911	No data available	No data available	36.1999	1.05206e-06	***
ENSG00000250905	No data available	No data available	36.1981	0.000218361	***
ENSG00000206857	No data available	No data available	36.1965	0.000760809	***
ENSG00000280108	No data available	No data available	36.1963	0.0430028	*
ENSG00000265469	No data available	No data available	36.1942	0.000359132	***
ENSG00000206840	No data available	No data available	36.1915	0.00817108	**
ENSG00000266855	100500821	MIR3910-1	36.1884	0.00749322	**
ENSG00000264013	100500875	MIR3938	36.1884	0.0737472	>0.5
ENSG00000236099	No data available	No data available	36.187	0.000654133	***
ENSG00000268997	No data available	No data available	36.1865	0.0157836	*
ENSG00000259183	No data available	No data available	36.1852	0.0760332	>0.5
ENSG00000200427	No data available	No data available	36.1839	0.0267289	*
ENSG00000252037	No data available	No data available	36.183	0.00581052	**
ENSG00000198021	30014	SPANXA1	36.1796	0.167276	>0.5
ENSG00000275053	No data available	No data available	36.1785	0.011103	*
ENSG00000201329	No data available	No data available	36.1785	0.194209	>0.5
ENSG00000228231	No data available	No data available	36.1783	0.0624521	>0.5
ENSG00000237325	No data available	No data available	36.1782	7.45572e-07	***
ENSG00000275847	No data available	No data available	36.1781	0.0480402	*
ENSG00000280236	26529	OR12D2	36.1765	0.0400817	*
ENSG00000252662	No data available	No data available	36.1697	0.0348763	*
ENSG00000180934	120796	OR56A1	36.1625	3.41369e-05	***
ENSG00000266586	No data available	No data available	36.1621	0.00122164	**
ENSG00000222129	No data available	No data available	36.1573	0.00380441	**
ENSG00000232292	No data available	No data available	36.156	0.00148664	**
ENSG00000230931	No data available	No data available	36.1548	3.6015e-05	***
ENSG00000280998	No data available	No data available	36.1523	0.0327893	*
ENSG00000264382	No data available	No data available	36.1518	0.0809413	>0.5
ENSG00000248730	100852408	EGFLAM-AS4	36.1512	1.22109e-10	***
ENSG00000279165	No data available	No data available	36.1481	0.00118782	**
ENSG00000238660	No data available	No data available	36.1454	0.0386935	*
ENSG00000259586	No data available	No data available	36.1425	0.000199891	***
ENSG00000266713	No data available	No data available	36.1424	0.0143944	*
ENSG00000199368	No data available	No data available	36.1421	0.00308714	**
ENSG00000254189	No data available	No data available	36.1394	0.0888552	>0.5
ENSG00000271923	No data available	No data available	36.1384	0.0629674	>0.5
ENSG00000243967	No data available	No data available	36.1381	0.0245947	*
ENSG00000267172	No data available	No data available	36.1361	4.60118e-10	***
ENSG00000199652	No data available	No data available	36.1349	0.00807542	**
ENSG00000252190	No data available	No data available	36.1315	0.00224931	**
ENSG00000202112	No data available	No data available	36.1301	0.0569359	>0.5
ENSG00000212468	No data available	No data available	36.1286	0.0671135	>0.5
ENSG00000274056	102465253	MIR6507	36.1279	0.0582264	>0.5
ENSG00000201742	No data available	No data available	36.1238	0.00590811	**
ENSG00000263685	No data available	No data available	36.1223	0.0726774	>0.5
ENSG00000202264	No data available	No data available	36.1219	0.00532608	**
ENSG00000270691	No data available	No data available	36.1202	0.00747792	**
ENSG00000229935	No data available	No data available	36.1179	0.00200871	**
ENSG00000249041	No data available	No data available	36.1132	0.000137144	***
ENSG00000224827	No data available	No data available	36.1107	5.78892e-10	***
ENSG00000270570	No data available	No data available	36.1097	0.00120086	**
ENSG00000229824	No data available	No data available	36.109	3.73792e-05	***
ENSG00000264637	No data available	No data available	36.1082	0.160482	>0.5
ENSG00000201165	No data available	No data available	36.1056	0.00741103	**
ENSG00000235995	No data available	No data available	36.1032	4.47958e-07	***
ENSG00000264463	No data available	No data available	36.1028	0.0306779	*
ENSG00000206599	No data available	No data available	36.1018	0.0315291	*
ENSG00000212571	No data available	No data available	36.1006	0.0124784	*
ENSG00000249433	No data available	No data available	36.0967	0.000345321	***
ENSG00000266768	No data available	No data available	36.0962	0.0166296	*
ENSG00000232975	No data available	No data available	36.0957	6.6109e-05	***
ENSG00000212228	No data available	No data available	36.0943	0.0213264	*
ENSG00000252953	No data available	No data available	36.0926	0.0782153	>0.5
ENSG00000233918	No data available	No data available	36.0907	0.000140402	***
ENSG00000222107	No data available	No data available	36.0897	0.000108174	***
ENSG00000199845	No data available	No data available	36.0881	0.0599323	>0.5
ENSG00000213285	No data available	No data available	36.0829	2.13334e-06	***
ENSG00000201148	No data available	No data available	36.0728	0.0167056	*
ENSG00000264077	No data available	No data available	36.0727	0.0709329	>0.5
ENSG00000255365	No data available	No data available	36.0721	0.168147	>0.5
ENSG00000238803	No data available	No data available	36.072	0.0732699	>0.5
ENSG00000276857	102466189	MIR6715A	36.071	0.0138498	*
ENSG00000233248	No data available	No data available	36.0699	1.18734e-05	***
ENSG00000276403	No data available	No data available	36.067	0.0009345	***
ENSG00000249785	105374698	LINC02103	36.0668	0.000701839	***
ENSG00000222546	No data available	No data available	36.0655	0.0128776	*
ENSG00000261285	No data available	No data available	36.0644	0.132797	>0.5
ENSG00000226110	No data available	No data available	36.0637	0.000939459	***
ENSG00000251840	No data available	No data available	36.0633	0.0886323	>0.5
ENSG00000252705	No data available	No data available	36.0617	0.0424366	*
ENSG00000206758	No data available	No data available	36.0614	0.0130772	*
ENSG00000265352	102724913	LINC01899	36.0608	0.0120998	*
ENSG00000200213	No data available	No data available	36.0581	0.020041	*
ENSG00000225560	105379268	FAM197Y8	36.057	0.201517	>0.5
ENSG00000265165	100423019	MIR4307	36.0539	0.015355	*
ENSG00000275229	No data available	No data available	36.052	0.000923639	***
ENSG00000229923	No data available	No data available	36.0449	0.00048217	***
ENSG00000281033	No data available	No data available	36.0446	0.0371777	*
ENSG00000264823	100422893	MIR3154	36.0443	0.000828428	***
ENSG00000218483	No data available	No data available	36.0438	0.00267174	**
ENSG00000252121	No data available	No data available	36.0438	0.00677852	**
ENSG00000222895	No data available	No data available	36.0419	0.00894098	**
ENSG00000252308	No data available	No data available	36.0417	0.0150389	*
ENSG00000201945	No data available	No data available	36.0416	0.00287611	**
ENSG00000255489	No data available	No data available	36.0393	0.000207098	***
ENSG00000238962	No data available	No data available	36.034	0.0642621	>0.5
ENSG00000207132	No data available	No data available	36.0316	0.0158139	*
ENSG00000252141	No data available	No data available	36.0263	0.00964277	**
ENSG00000263404	No data available	No data available	36.0261	0.0134994	*
ENSG00000264488	No data available	No data available	36.0257	0.000950167	***
ENSG00000207157	No data available	No data available	36.0257	0.0311214	*
ENSG00000202199	No data available	No data available	36.0249	0.00425282	**
ENSG00000213022	284366	KLK9	36.0238	0.00324324	**
ENSG00000225128	105375380	LINC00972	36.0232	0.00618812	**
ENSG00000221466	100616252	MIR548AJ2	36.0182	0.00628752	**
ENSG00000234803	252946	FAM197Y2	36.0166	0.203011	>0.5
ENSG00000199903	No data available	No data available	36.0138	0.0132889	*
ENSG00000199634	No data available	No data available	36.0128	0.0091296	**
ENSG00000254383	No data available	No data available	36.011	0.000364609	***
ENSG00000259403	No data available	No data available	36.0103	0.000143488	***
ENSG00000252094	No data available	No data available	36.0081	0.00574506	**
ENSG00000238971	No data available	No data available	36.0081	0.0661809	>0.5
ENSG00000229662	No data available	No data available	36.0079	1.56265e-05	***
ENSG00000269095	No data available	No data available	36.0074	0.00072688	***
ENSG00000264477	100847043	MIR5682	36.0067	0.10125	>0.5
ENSG00000236932	No data available	No data available	36.0047	4.53478e-05	***
ENSG00000200817	No data available	No data available	36.0031	0.00807561	**
ENSG00000225713	No data available	No data available	35.9994	0.000249332	***
ENSG00000249766	No data available	No data available	35.9947	0.0123143	*
ENSG00000277100	No data available	No data available	35.9943	0.0136125	*
ENSG00000258683	No data available	No data available	35.9892	0.185524	>0.5
ENSG00000238066	No data available	No data available	35.9876	0.000916882	***
ENSG00000274013	No data available	No data available	35.9852	0.0103748	*
ENSG00000252273	No data available	No data available	35.9839	0.189181	>0.5
ENSG00000265587	No data available	No data available	35.9825	0.0258189	*
ENSG00000206752	No data available	No data available	35.981	0.0121671	*
ENSG00000251239	101927253	LOC101927253	35.9785	0.000832935	***
ENSG00000270997	No data available	No data available	35.9782	4.25553e-05	***
ENSG00000257672	No data available	No data available	35.9774	0.021733	*
ENSG00000206843	No data available	No data available	35.9765	0.0057634	**
ENSG00000238316	No data available	No data available	35.9758	0.0703958	>0.5
ENSG00000248426	No data available	No data available	35.9747	0.0159285	*
ENSG00000201180	No data available	No data available	35.9722	0.00488246	**
ENSG00000207970	724030	MIR660	35.9719	0.0168194	*
ENSG00000201583	No data available	No data available	35.9705	0.00139992	**
ENSG00000227607	No data available	No data available	35.9695	0.00192261	**
ENSG00000277357	No data available	No data available	35.9694	0.201037	>0.5
ENSG00000207266	No data available	No data available	35.9686	0.0238722	*
ENSG00000221793	No data available	No data available	35.9675	0.000658843	***
ENSG00000258582	No data available	No data available	35.9646	1.2907e-07	***
ENSG00000199936	No data available	No data available	35.9645	0.0209828	*
ENSG00000226536	No data available	No data available	35.9638	3.63935e-05	***
ENSG00000188120	1617	DAZ1	35.9631	0.0558831	>0.5
ENSG00000271230	No data available	No data available	35.9623	0.000481464	***
ENSG00000260387	No data available	No data available	35.9621	0.026493	*
ENSG00000232809	No data available	No data available	35.962	1.09661e-08	***
ENSG00000201527	No data available	No data available	35.9617	0.00664628	**
ENSG00000263566	No data available	No data available	35.96	0.109063	>0.5
ENSG00000272679	No data available	No data available	35.9598	2.05472e-05	***
ENSG00000255254	No data available	No data available	35.9584	0.00117131	**
ENSG00000271179	No data available	No data available	35.9582	0.000217652	***
ENSG00000272299	No data available	No data available	35.9567	1.95679e-05	***
ENSG00000253046	No data available	No data available	35.9562	0.155271	>0.5
ENSG00000239991	No data available	No data available	35.9548	0.000196949	***
ENSG00000251997	No data available	No data available	35.9546	0.0155562	*
ENSG00000199949	No data available	No data available	35.9504	0.102079	>0.5
ENSG00000224384	No data available	No data available	35.9479	1.42758e-05	***
ENSG00000200890	No data available	No data available	35.9468	0.00345753	**
ENSG00000260237	No data available	No data available	35.9466	0.000294598	***
ENSG00000201442	No data available	No data available	35.9423	0.010159	*
ENSG00000276316	No data available	No data available	35.9419	7.18534e-05	***
ENSG00000264155	No data available	No data available	35.9399	0.0197259	*
ENSG00000181718	219464	OR5T2	35.939	4.69992e-07	***
ENSG00000271307	No data available	No data available	35.9374	0.000404201	***
ENSG00000253832	No data available	No data available	35.9332	0.000635221	***
ENSG00000252475	No data available	No data available	35.932	0.00808931	**
ENSG00000259836	No data available	No data available	35.9305	0.0154592	*
ENSG00000202023	No data available	No data available	35.9304	0.0128391	*
ENSG00000222244	No data available	No data available	35.9299	0.00964153	**
ENSG00000250594	No data available	No data available	35.9257	0.00586671	**
ENSG00000198982	494329	MIR380	35.9247	0.00286794	**
ENSG00000265946	No data available	No data available	35.9235	6.47193e-06	***
ENSG00000256695	No data available	No data available	35.9211	0.000435	***
ENSG00000280524	No data available	No data available	35.9183	0.0740556	>0.5
ENSG00000231484	No data available	No data available	35.9182	0.00038824	***
ENSG00000276444	No data available	No data available	35.911	0.0333431	*
ENSG00000207408	No data available	No data available	35.9072	0.0120295	*
ENSG00000200626	No data available	No data available	35.9069	0.0026316	**
ENSG00000222805	No data available	No data available	35.9064	0.0223321	*
ENSG00000275455	102465839	MIR7852	35.9062	0.0173572	*
ENSG00000264562	No data available	No data available	35.9058	0.021886	*
ENSG00000261048	No data available	No data available	35.9052	0.0291996	*
ENSG00000226888	No data available	No data available	35.9042	3.16748e-05	***
ENSG00000264669	No data available	No data available	35.9041	0.2614	>0.5
ENSG00000200208	No data available	No data available	35.9039	0.00633746	**
ENSG00000260291	No data available	No data available	35.899	0.057633	>0.5
ENSG00000221021	No data available	No data available	35.8947	0.0117214	*
ENSG00000239464	No data available	No data available	35.8943	0.0995564	>0.5
ENSG00000263858	100616147	MIR4769	35.8935	0.0105295	*
ENSG00000251731	No data available	No data available	35.892	0.200743	>0.5
ENSG00000273330	No data available	No data available	35.8918	0.112143	>0.5
ENSG00000276460	No data available	No data available	35.8881	3.52683e-06	***
ENSG00000261028	No data available	No data available	35.8876	0.0558239	>0.5
ENSG00000207492	No data available	No data available	35.8861	0.117241	>0.5
ENSG00000200553	No data available	No data available	35.8842	0.0474175	*
ENSG00000251802	No data available	No data available	35.8839	0.00958603	**
ENSG00000270654	No data available	No data available	35.8828	0.000930156	***
ENSG00000260795	No data available	No data available	35.8813	0.0324033	*
ENSG00000252313	No data available	No data available	35.88	0.00972378	**
ENSG00000280959	No data available	No data available	35.8791	0.00105635	**
ENSG00000281621	No data available	No data available	35.8782	0.00329519	**
ENSG00000271177	No data available	No data available	35.8764	0.00447148	**
ENSG00000180974	390081	OR52E4	35.8744	6.68143e-07	***
ENSG00000236822	No data available	No data available	35.8728	0.00051133	***
ENSG00000231061	100874157	LINC00395	35.8714	0.000532407	***
ENSG00000218490	No data available	No data available	35.8707	2.09672e-05	***
ENSG00000223707	No data available	No data available	35.8706	1.66491e-05	***
ENSG00000268847	No data available	No data available	35.8701	6.61202e-06	***
ENSG00000221440	No data available	No data available	35.8692	0.00855232	**
ENSG00000276942	No data available	No data available	35.8678	0.0946558	>0.5
ENSG00000237590	No data available	No data available	35.8632	5.58077e-07	***
ENSG00000238176	No data available	No data available	35.8591	0.000151677	***
ENSG00000278265	102465461	MIR6770-1	35.8587	0.0504739	>0.5
ENSG00000221747	No data available	No data available	35.8585	0.0267229	*
ENSG00000221635	No data available	No data available	35.8579	0.0390195	*
ENSG00000234541	No data available	No data available	35.8578	0.00113144	**
ENSG00000277646	No data available	No data available	35.8576	0.009702	**
ENSG00000200431	No data available	No data available	35.8574	0.00773493	**
ENSG00000266055	No data available	No data available	35.8561	0.0207427	*
ENSG00000171014	219875	OR4D5	35.8535	0.11517	>0.5
ENSG00000264233	100616381	MIR4456	35.851	0.0609104	>0.5
ENSG00000252249	No data available	No data available	35.8494	0.0175152	*
ENSG00000233134	No data available	No data available	35.8485	2.48188e-05	***
ENSG00000227062	No data available	No data available	35.848	0.0927884	>0.5
ENSG00000201969	100033460	SNORD115-20	35.8463	0.0425584	*
ENSG00000238282	No data available	No data available	35.8459	0.0238323	*
ENSG00000264576	No data available	No data available	35.8452	0.00877428	**
ENSG00000253470	No data available	No data available	35.8447	2.39318e-05	***
ENSG00000252762	No data available	No data available	35.8406	0.208944	>0.5
ENSG00000273960	No data available	No data available	35.838	0.0543562	>0.5
ENSG00000239679	No data available	No data available	35.8376	0.00133515	**
ENSG00000270727	No data available	No data available	35.8363	0.000713591	***
ENSG00000235678	No data available	No data available	35.8354	0.0416481	*
ENSG00000251220	No data available	No data available	35.8341	0.00228699	**
ENSG00000221316	No data available	No data available	35.8329	0.0315223	*
ENSG00000263856	No data available	No data available	35.8316	0.141384	>0.5
ENSG00000257503	No data available	No data available	35.8312	0.00300936	**
ENSG00000275113	729428	GAGE12B	35.8309	0.00409913	**
ENSG00000280715	No data available	No data available	35.8304	0.00944811	**
ENSG00000199771	No data available	No data available	35.8296	0.0192493	*
ENSG00000230237	No data available	No data available	35.8252	0.0949905	>0.5
ENSG00000207290	No data available	No data available	35.8245	0.00789707	**
ENSG00000221293	No data available	No data available	35.8239	0.0585142	>0.5
ENSG00000253026	No data available	No data available	35.8238	0.0407436	*
ENSG00000273610	No data available	No data available	35.8237	0.00882091	**
ENSG00000231399	No data available	No data available	35.8211	0.00072761	***
ENSG00000232464	No data available	No data available	35.8203	2.69475e-05	***
ENSG00000266688	No data available	No data available	35.8196	0.028801	*
ENSG00000252453	No data available	No data available	35.8188	0.0264234	*
ENSG00000212265	No data available	No data available	35.8172	0.0144217	*
[truncated: 57,634 more rows]

## Sheet: LUSC obtained from TCGA
ensembl_gene_id	EntrezID	Symbol	log2(CA/HT)	P-value	expression
[truncated: 60,097 more rows]
