# Supplementary material for: Optimization of a modeling platform to predict oncogenes from genome‐scale metabolic networks of non‐small‐cell lung cancers
Source: FEBS Open Bio. 2021 Jul 20;11(8):2078–94. doi: 10.1002/2211-5463.13231 (PMC8329960; doi:10.1002/2211-5463.13231)
Supplement: Supplementary file 5 — Doc. S5. Inferred oncogenes for LUAD and LUSC. [file FEB4-11-2078-s003.xlsx]

## Sheet: LUAD
Gene	log2(CA/HT)	p-value		Similarity Ratio-f1	Membership Grade, f2	Optimal fitness
PKM	0.976881	1.00572e-62	***	0.8423	0.761	0.761
ENO1	1.36294	4.78128e-78	***	0.838725	0.7447	0.7447
PTDSS1	0.170052	1.28656e-06	***	0.835325	0.74075	0.74075
GLTP	-0.166709	6.09783e-06	***	0.8338	0.7364	0.7364
OCRL	0.524298	3.90712e-49	***	0.8314	0.7379	0.7379
CA12	1.59902	5.25965e-12	***	0.8314	0.735575	0.735575
SLC22A7	0.787529	0.00310016	**	0.8368	0.727675	0.727675
PLPP1	-0.169164	0.0329881	*	0.825	0.737075	0.737075
PKLR	2.16511	0.000433816	***	0.831625	0.715	0.715
MTHFD2	1.53442	1.15165e-47	***	0.832275	0.7273	0.7273
SLC25A11	-0.126459	0.00668849	**	0.842175	0.715525	0.715525
ALDH4A1	0.23318	0.000864397	***	0.8345	0.72255	0.72255
GAPDH	1.93133	4.52447e-61	***	0.8259	0.731	0.731
SLC13A5	3.23892	2.63992e-07	***	0.834875	0.7209	0.7209
SLC20A1	0.921005	2.65409e-22	***	0.834375	0.7206	0.7206
PLPBP	-0.212128	1.18721e-05	***	0.82885	0.724375	0.724375
SLC36A4	0.603915	4.03849e-18	***	0.831075	0.7221	0.7221
CA3	-2.02961	1.07273e-09	***	0.828775	0.722325	0.722325
SLC6A9	0.177108	0.00301633	**	0.832225	0.718675	0.718675
SLC5A3	1.72283	1.72122e-11	***	0.833325	0.717075	0.717075
GSR	1.03115	2.57921e-26	***	0.828475	0.721525	0.721525
TPI1	1.21457	6.5889e-81	***	0.825675	0.723875	0.723875
CAT	-1.85918	3.73164e-38	***	0.829275	0.719675	0.719675
SLC13A2	1.02823	0.0151825	*	0.823425	0.721125	0.721125
DERA	0.276519	1.93867e-07	***	0.82475	0.719475	0.719475
GLO1	0.216201	2.17264e-06	***	0.824875	0.71935	0.71935
ACAA2	-0.673242	2.05638e-25	***	0.825075	0.718325	0.718325
UGP2	0.244219	2.83e-14	***	0.824625	0.718075	0.718075
AZIN2	1.3566	1.04965e-55	***	0.8235	0.717875	0.717875
PC	1.73944	8.53642e-62	***	0.827825	0.712375	0.712375
CA5A	1.82959	8.27084e-15	***	0.82775	0.712375	0.712375
RPP14	-0.163101	2.17354e-05	***	0.8168	0.7216	0.7216
NIT2	0.65279	1.02263e-29	***	0.828675	0.70855	0.70855
IDH2	1.23282	2.02371e-32	***	0.8201	0.716575	0.716575
SLC5A5	3.55424	2.04014e-08	***	0.823575	0.712875	0.712875
SLC8A3	-1.33046	1.05381e-09	***	0.82615	0.709975	0.709975
SLC24A1	-0.125149	0.00626256	**	0.8215	0.7138	0.7138
SLC6A4	-6.09679	3.21053e-10	***	0.82315	0.7109	0.7109
PFKP	2.17611	8.5028e-68	***	0.824425	0.706225	0.706225
MTMR1	0.362017	4.28888e-27	***	0.8106	0.718275	0.718275
GPD1	-3.81355	2.9046e-15	***	0.810875	0.7178	0.7178
ALAS2	-3.8848	4.93138e-06	***	0.82445	0.7033	0.7033
NQO1	3.0719	4.70333e-44	***	0.813675	0.70475	0.70475
PRPS1L1	1.63257	0.00373737	**	0.810625	0.706175	0.706175
MPC1	-0.362444	5.74193e-10	***	0.825325	0.688125	0.688125

## Sheet: LUSC
Gene	log2(CA/HT)	p-value	p-value expression	Similarity Ratio, f1	Membership Grade, f2	Optimal fitness
SLCO2B1	-2.22477	8.80125e-20	***	0.916925	0.8294	0.851281
SLC9A1	-0.217761	0.00307828	**	0.911225	0.821925	0.84425
SLC7A10	2.68396	0.0114267	*	0.91075	0.818925	0.841881
SLC20A1	0.423041	0.000344675	***	0.904275	0.821675	0.842325
AQP8	-1.26975	1.84847e-05	***	0.906425	0.816975	0.839338
AGL	0.424225	1.487e-12	***	0.908275	0.814075	0.837625
SLC12A4	-1.1124	8.74491e-40	***	0.90605	0.815	0.837762
KYAT1	0.743967	2.25157e-36	***	0.908775	0.8118	0.836044
SLC6A2	4.3451	1.45815e-16	***	0.89655	0.817675	0.837394
SLC5A12	4.9331	1.69679e-63	***	0.897925	0.815575	0.836163
SLC4A2	-0.321404	3.49475e-07	***	0.90285	0.8102	0.833363
SLCO1C1	-0.913715	0.000110993	***	0.8984	0.8131	0.834425
SLC23A2	-0.25852	0.000175277	***	0.897475	0.813625	0.834588
ACE2	0.770809	2.45969e-06	***	0.89615	0.814875	0.835194
SLC43A1	-0.96862	9.28009e-14	***	0.8968	0.8097	0.831475
SLC13A4	0.717962	5.81866e-05	***	0.904675	0.801675	0.827425
SLC16A2	-0.62185	1.36356e-06	***	0.904225	0.800825	0.826675
SLC7A2	-1.39362	2.26233e-10	***	0.899075	0.804375	0.82805
SLC5A2	-1.22843	7.98359e-15	***	0.89795	0.8052	0.828387
SLC5A10	0.116033	0.567635	>0.05	0.893	0.809975	0.830731
SLCO2A1	-2.59072	6.21201e-12	***	0.90265	0.800025	0.825681
GLO1	0.349602	2.6443e-09	***	0.899525	0.80285	0.827019
SLC28A1	1.17837	6.16299e-06	***	0.892175	0.8102	0.830694
PFKP	1.82799	2.33523e-69	***	0.900775	0.800575	0.825625
ALAS2	-4.14767	1.52294e-06	***	0.90865	0.792475	0.821519
SLC24A4	-2.77956	4.65951e-21	***	0.901875	0.798925	0.824663
SLC36A4	-0.190961	0.00940598	**	0.894125	0.806575	0.828462
SLC4A7	0.48104	1.56227e-06	***	0.897075	0.803625	0.826987
SLC43A2	-1.23013	4.19879e-36	***	0.89805	0.802375	0.826294
SLC6A9	0.549789	4.46707e-13	***	0.89225	0.80705	0.82835
SLC13A2	-1.02696	0.048149	*	0.899325	0.79915	0.824194
ABAT	-0.297445	0.00198111	**	0.908075	0.790375	0.8198
MTHFR	-1.19493	5.14057e-61	***	0.89605	0.80135	0.825025
PTDSS1	1.50818	6.19267e-80	***	0.898875	0.7977	0.822994
SLC24A1	-0.300679	9.29624e-09	***	0.900325	0.7961	0.822156
AK3	-0.366274	2.37805e-08	***	0.89555	0.79895	0.8231
HSD17B2	0.961703	0.000173796	***	0.8924	0.800475	0.823456
SLC5A7	1.74961	5.79562e-06	***	0.90295	0.789425	0.817806
MTMR7	-0.083232	0.682097	>0.05	0.899475	0.792625	0.819338
SLC28A2	1.15208	0.0121412	*	0.890175	0.8013	0.823519
SLC25A11	0.181071	1.01978e-05	***	0.89705	0.793725	0.819556
CRAT	0.171246	0.00537257	**	0.899725	0.79035	0.817694
SLCO4A1	-0.981717	0.0324217	*	0.89245	0.797575	0.821294
SLC8A3	-2.59081	1.17751e-06	***	0.8986	0.79045	0.817487
SLCO3A1	0.204653	0.00282836	**	0.8979	0.790125	0.817069
SLC5A8	-2.17696	2.15331e-05	***	0.9037	0.783475	0.813531
SLC5A3	0.857783	9.71341e-25	***	0.889775	0.796475	0.8198
HSD11B2	0.929545	2.23649e-16	***	0.893825	0.7915	0.817081
TALDO1	1.1601	1.07912e-44	***	0.89095	0.7934	0.817788
H6PD	-0.469643	9.50146e-08	***	0.894175	0.787875	0.81445
SLC22A7	1.61847	0.00083181	***	0.89005	0.791775	0.816344
SLC5A11	2.50181	2.36447e-09	***	0.88895	0.7919	0.816163
CLC	-1.10651	0.0198811	*	0.893075	0.7869	0.813444
NME1	2.22597	3.23416e-72	***	0.89255	0.786825	0.813256
FAM20B	0.438065	1.31248e-13	***	0.886275	0.7909	0.814744
SLC5A5	1.71106	0.000703354	***	0.897075	0.779875	0.809175
FOLR1	-3.95767	9.90807e-26	***	0.895025	0.78125	0.809694
RRM2B	-0.760893	1.0299e-31	***	0.89155	0.7841	0.810963
MTHFD2	2.01987	1.22047e-71	***	0.886925	0.7886	0.813181
IREB2	0.236707	3.32951e-08	***	0.890725	0.77605	0.804719
ALDH4A1	1.06773	1.73059e-36	***	0.8886	0.777725	0.805444
SLC13A5	5.12633	2.21359e-10	***	0.882825	0.782025	0.807225
SLC5A1	-0.92732	0.000113193	***	0.8943	0.770375	0.801356
GPCPD1	-0.620986	6.19461e-11	***	0.886075	0.7778	0.804869
SLC19A3	-3.44078	1.1563e-17	***	0.890925	0.769275	0.799687
GLTP	1.16735	9.65096e-54	***	0.889625	0.769625	0.799625
SLC4A5	-0.746571	3.67805e-09	***	0.877625	0.7779	0.802831
SLC25A6	0.447972	6.94047e-15	***	0.88345	0.77045	0.7987
SLC38A3	2.39172	1.87635e-05	***	0.881525	0.770925	0.798575
SLC6A1	-0.522385	0.109474	>0.05	0.8852	0.761825	0.792669
RHBG	4.04685	1.8118e-12	***	0.886	0.760025	0.791519
SLC6A19	1.7556	0.000318136	***	0.876225	0.7686	0.795506
SLC1A5	1.5044	1.25441e-76	***	0.873925	0.76565	0.792719
ENO1	1.42409	5.08464e-66	***	0.877675	0.7617	0.790694
GLS	-0.763998	7.28631e-15	***	0.87915	0.758925	0.788981
GAPDH	2.77508	1.5947e-97	***	0.881375	0.754925	0.786538
ADSS2	0.906303	5.07495e-75	***	0.872375	0.7612	0.788994
PGK1	1.34848	1.90276e-83	***	0.87765	0.752975	0.784144
SORD	2.18468	3.06658e-61	***	0.874275	0.754275	0.784275
DCK	0.529219	1.01047e-07	***	0.8765	0.75195	0.783088
SCP2	-0.671412	8.64026e-33	***	0.869075	0.75295	0.781981
PKLR	2.4067	2.71191e-11	***	0.869175	0.7513	0.780769
AOX1	-2.98662	2.94357e-06	***	0.862575	0.734075	0.7662
PKM	1.52584	2.75983e-100	***	0.860225	0.72835	0.761319
