# Supplementary material for: Optimization of a modeling platform to predict oncogenes from genome‐scale metabolic networks of non‐small‐cell lung cancers
Source: FEBS Open Bio. 2021 Jul 20;11(8):2078–94. doi: 10.1002/2211-5463.13231 (PMC8329960; doi:10.1002/2211-5463.13231)
Supplement: Supplementary file 8 — Doc. S8. Results of factor analysis. [file FEB4-11-2078-s007.xlsx]

## Sheet: LUAD-Factor loading
Gene	Factor1	Factor2
PTDSS1	0.33733	0.83878
CA/BL template	0.16298	0.81136
TPI1	0.62812	0.646
GAPDH	0.57028	0.61074
PLPBP	0.63419	0.59877
ENO1	0.67932	0.58718
PKM	0.6692	0.58093
MTHFD2	0.65866	0.57866
PKLR	0.73037	0.52465
PLPP1	0.74941	0.51676
SLC13A2	0.79784	0.47519
OCRL	0.84633	0.45554
GLTP	0.83033	0.43873
SLC22A7	0.84719	0.43464
SLC20A1	0.85355	0.43345
AZIN2	0.87227	0.43113
GSR	0.79416	0.42958
SLC5A3	0.84465	0.42723
ALDH4A1	0.81435	0.42028
SLC36A4	0.86963	0.41367
SLC6A9	0.84985	0.4123
CA3	0.73156	0.40914
CAT	0.8911	0.39096
CA12	0.77802	0.38985
ACAA2	0.91451	0.36946
GLO1	0.91442	0.36849
UGP2	0.90435	0.36676
DERA	0.90984	0.35847
CA5A	0.90506	0.34615
PC	0.90514	0.34586
SLC13A5	0.81519	0.33844

## Sheet: LUSC-Factor loading
Gene	Factor1	Factor2
SLC5A10	0.91093	0.3498
SLC5A12	0.90652	0.37219
AQP8	0.9005	0.35891
SLC43A1	0.88297	0.33597
SLCO2B1	0.86955	0.37565
SLC6A2	0.868	0.45604
SLC5A2	0.86122	0.46494
SLC13A2	0.8569	0.35405
SLC7A2	0.84791	0.44494
SLC4A7	0.84357	0.47893
SLC23A2	0.84115	0.31268
SLC28A1	0.84017	0.43392
SLC28A2	0.83372	0.43489
SLC20A1	0.81392	0.46433
SLCO1C1	0.8095	0.45863
SLCO4A1	0.80589	0.4177
SLC6A9	0.80417	0.41154
SLC9A1	0.80301	0.41991
SLC43A2	0.80001	0.3967
SLC36A4	0.79899	0.37667
ACE2	0.78066	0.51133
PTDSS1	0.73801	0.38931
SLC13A4	0.6448	0.49066
CA/BL template	0.50573	0.2447
SLC7A10	0.46754	0.83155
SLC4A2	0.45548	0.86077
SLC12A4	0.43713	0.87142
MTMR7	0.43668	0.86218
ABAT	0.4339	0.84684
AK3	0.43246	0.86364
PFKP	0.42426	0.88824
KYAT1	0.42204	0.86083
SLC5A7	0.42053	0.81143
AGL	0.41993	0.86819
SLC25A11	0.41879	0.84838
ALAS2	0.40622	0.82499
MTHFR	0.40126	0.84467
CRAT	0.38895	0.81638
GLO1	0.38291	0.86501
SLC24A1	0.37906	0.84166
SLC16A2	0.33174	0.87939
HSD17B2	0.31783	0.8202
