# Supplementary material for: Optimization of a modeling platform to predict oncogenes from genome‐scale metabolic networks of non‐small‐cell lung cancers
Source: FEBS Open Bio. 2021 Jul 20;11(8):2078–94. doi: 10.1002/2211-5463.13231 (PMC8329960; doi:10.1002/2211-5463.13231)
Supplement: Supplementary file 9 — Doc. S9. The lower and upper flux‐sum bounds obtained through MFVA. [file FEB4-11-2078-s009.xlsx]

## Sheet: LUAD-FSVA
gene	MFVA_min	MFVA_max	FBA		FVA_min	FVA_max		gene	MFVA_min	MFVA_max	Average	FBA
PKM	0.4528	0.878	0.7453		0.7124	0.9258		PKM	0.4528	0.878	0.6654	0.7453
ENO1	0.4284	0.875	0.73435		0.708	0.927		ENO1	0.4284	0.875	0.6517	0.73435
PTDSS1	0.4613	0.8866	0.73295		0.7257	0.9333		PTDSS1	0.4613	0.8866	0.67395	0.73295
GLTP	0.4396	0.8585	0.7212		0.7103	0.9161		GLTP	0.4396	0.8585	0.64905	0.7212
OCRL	0.4613	0.86	0.7299		0.7206	0.918		OCRL	0.4613	0.86	0.66065	0.7299
CA12	0.4132	0.8629	0.71865		0.7014	0.9186		CA12	0.4132	0.8629	0.63805	0.71865
SLC22A7	0.4411	0.8435	0.70535		0.7188	0.9169		SLC22A7	0.4411	0.8435	0.6423	0.70535
PLPP1	0.4583	0.8593	0.7179		0.7173	0.9212		PLPP1	0.4583	0.8593	0.6588	0.7179
PKLR	0.4371	0.8618	0.7205		0.7131	0.9127		PKLR	0.4371	0.8618	0.64945	0.7205
MTHFD2	0.4215	0.8516	0.70095		0.7048	0.9201		MTHFD2	0.4215	0.8516	0.63655	0.70095
ALDH4A1	0.4416	0.8391	0.69925		0.7062	0.9156		ALDH4A1	0.4416	0.8391	0.64035	0.69925
GAPDH	0.4422	0.857	0.71575		0.7047	0.9187		GAPDH	0.4422	0.857	0.6496	0.71575
SLC13A5	0.4024	0.8522	0.6998		0.6942	0.9183		SLC13A5	0.4024	0.8522	0.6273	0.6998
SLC20A1	0.4135	0.8578	0.7029		0.6978	0.9212		SLC20A1	0.4135	0.8578	0.63565	0.7029
PLPBP	0.4455	0.8766	0.72285		0.7135	0.9195		PLPBP	0.4455	0.8766	0.66105	0.72285
SLC36A4	0.4261	0.8444	0.7056		0.6938	0.9167		SLC36A4	0.4261	0.8444	0.63525	0.7056
CA3	0.4397	0.8582	0.71135		0.7138	0.9153		CA3	0.4397	0.8582	0.64895	0.71135
SLC6A9	0.4086	0.8398	0.69615		0.7002	0.9122		SLC6A9	0.4086	0.8398	0.6242	0.69615
SLC5A3	0.4365	0.8399	0.6974		0.7069	0.9161		SLC5A3	0.4365	0.8399	0.6382	0.6974
GSR	0.4198	0.8524	0.70505		0.7064	0.9203		GSR	0.4198	0.8524	0.6361	0.70505
TPI1	0.4561	0.8852	0.7114		0.7095	0.9316		TPI1	0.4561	0.8852	0.67065	0.7114
CAT	0.4269	0.859	0.70425		0.7001	0.914		CAT	0.4269	0.859	0.64295	0.70425
SLC13A2	0.3893	0.8525	0.70385		0.6965	0.9139		SLC13A2	0.3893	0.8525	0.6209	0.70385
DERA	0.4035	0.8548	0.69975		0.6976	0.9171		DERA	0.4035	0.8548	0.62915	0.69975
GLO1	0.4252	0.8539	0.6996		0.7022	0.9171		GLO1	0.4252	0.8539	0.63955	0.6996
ACAA2	0.3847	0.8541	0.69995		0.6834	0.9175		ACAA2	0.3847	0.8541	0.6194	0.69995
UGP2	0.4209	0.8528	0.69785		0.7008	0.917		UGP2	0.4209	0.8528	0.63685	0.69785
AZIN2	0.4253	0.8532	0.69875		0.6975	0.914		AZIN2	0.4253	0.8532	0.63925	0.69875
PC	0.3875	0.8592	0.69765		0.6855	0.9178		PC	0.3875	0.8592	0.62335	0.69765
CA5A	0.4023	0.8593	0.6977		0.6908	0.9185
RPP14	0.4248	0.8619	0.71205		0.7133	0.9158
NIT2	0.4613	0.8607	0.6978		0.7354	0.9275
IDH2	0.4328	0.866	0.7045		0.7091	0.9216
SLC5A5	0.3838	0.8488	0.6952		0.67	0.9106
SLC8A3	0.423	0.8615	0.69615		0.7105	0.9176
SLC24A1	0.4374	0.8491	0.6995		0.7084	0.9177
SLC6A4	0.4272	0.8496	0.6996		0.7111	0.9119
PFKP	0.4151	0.8521	0.6881		0.6994	0.9146
MTMR1	0.4509	0.8554	0.70705		0.7137	0.911
GPD1	0.4348	0.8435	0.69675		0.7061	0.9054
ALAS2	0.4307	0.8517	0.6878		0.7095	0.9171
NQO1	0.4348	0.8487	0.6941		0.6978	0.9069
PRPS1L1	0.4343	0.8491	0.70285		0.7004	0.9045
MPC1	0.3951	0.8629	0.67285		0.6979	0.9159

## Sheet: LUSC-FSVA
gene	MFVA_min	MFVA_max	FBA		FVA_min	FVA_max			Gene	MFVA_min	MFVA_max	Average	FBA
SLCO2B1	0.4337	0.9074	0.8294		0.7099	0.9554			SLCO2B1	0.4337	0.9074	0.67055	0.8294
SLC9A1	0.4598	0.892	0.821925		0.7165	0.9486			SLC9A1	0.4598	0.892	0.6759	0.821925
SLC7A10	0.4392	0.9053	0.818925		0.7124	0.9523			SLC7A10	0.4392	0.9053	0.67225	0.818925
SLC20A1	0.4503	0.912	0.821675		0.7193	0.9634			SLC20A1	0.4503	0.912	0.68115	0.821675
AQP8	0.4549	0.9023	0.816975		0.7268	0.9588			AQP8	0.4549	0.9023	0.6786	0.816975
AGL	0.4374	0.9143	0.814075		0.7045	0.9601			AGL	0.4374	0.9143	0.67585	0.814075
SLC12A4	0.4572	0.9107	0.815		0.7247	0.9574			SLC12A4	0.4572	0.9107	0.68395	0.815
KYAT1	0.3764	0.9131	0.8118		0.676	0.9599			KYAT1	0.3764	0.9131	0.64475	0.8118
SLC6A2	0.4656	0.8953	0.817675		0.7315	0.9518			SLC6A2	0.4656	0.8953	0.68045	0.817675
SLC5A12	0.452	0.8963	0.815575		0.7245	0.9533			SLC5A12	0.452	0.8963	0.67415	0.815575
SLC4A2	0.4645	0.8923	0.8102		0.726	0.9482			SLC4A2	0.4645	0.8923	0.6784	0.8102
SLCO1C1	0.4734	0.8904	0.8131		0.7324	0.9503			SLCO1C1	0.4734	0.8904	0.6819	0.8131
SLC23A2	0.4193	0.8971	0.813625		0.7035	0.9532			SLC23A2	0.4193	0.8971	0.6582	0.813625
ACE2	0.4534	0.8921	0.814875		0.7213	0.9488			ACE2	0.4534	0.8921	0.67275	0.814875
SLC43A1	0.4648	0.8862	0.8097		0.72	0.9412			SLC43A1	0.4648	0.8862	0.6755	0.8097
SLC13A4	0.3764	0.8786	0.801675		0.651	0.9194			SLC13A4	0.3764	0.8786	0.6275	0.801675
SLC16A2	0.459	0.8859	0.800825		0.711	0.9431			SLC16A2	0.459	0.8859	0.67245	0.800825
SLC7A2	0.465	0.8832	0.804375		0.7221	0.943			SLC7A2	0.465	0.8832	0.6741	0.804375
SLC5A2	0.4636	0.8954	0.8052		0.7272	0.9533			SLC5A2	0.4636	0.8954	0.6795	0.8052
SLC5A10	0.4615	0.8894	0.809975		0.7276	0.9497			SLC5A10	0.4615	0.8894	0.67545	0.809975
SLCO2A1	0.4253	0.8842	0.800025		0.6926	0.9408			GLO1	0.4536	0.9024	0.678	0.80285
GLO1	0.4536	0.9024	0.80285		0.726	0.9535			PFKP	0.4519	0.9075	0.6797	0.800575
SLC28A1	0.4381	0.8838	0.8102		0.7133	0.9474			ALAS2	0.3432	0.9144	0.6288	0.792475
PFKP	0.4519	0.9075	0.800575		0.7257	0.9548			PTDSS1	0.4421	0.8948	0.66845	0.800575
ALAS2	0.3432	0.9144	0.792475		0.6331	0.9612			SLC25A11	0.458	0.9041	0.68105	0.800575
SLC24A4	0.4345	0.8785	0.798925		0.6967	0.9427			H6PD	0.4546	0.9064	0.6805	0.800575
SLC36A4	0.4023	0.8771	0.806575		0.694	0.9425			SLC13A5	0.457	0.8952	0.6761	0.782025
SLC4A7	0.4648	0.892	0.803625		0.7253	0.9506			GLTP	0.4718	0.8918	0.6818	0.769625
SLC43A2	0.474	0.8905	0.802375		0.7269	0.9475			ENO1	0.4209	0.8506	0.63575	0.7617
SLC6A9	0.4641	0.8967	0.80705		0.7195	0.9466			PKM	0.4331	0.8554	0.64425	0.72835
SLC13A2	0.4454	0.8907	0.79915		0.721	0.9501
ABAT	0.4747	0.9039	0.790375		0.7362	0.9564
MTHFR	0.3879	0.905	0.80135		0.693	0.9561
PTDSS1	0.4421	0.8948	0.7977		0.7183	0.9497
SLC24A1	0.4395	0.8828	0.7961		0.6999	0.94
AK3	0.4625	0.9027	0.79895		0.7245	0.9482
HSD17B2	0.4749	0.8968	0.800475		0.7288	0.9498
SLC5A7	0.4418	0.882	0.789425		0.7162	0.9471
MTMR7	0.4784	0.904	0.792625		0.7384	0.9548
SLC28A2	0.4148	0.8788	0.8013		0.7042	0.9433
SLC25A11	0.458	0.9041	0.793725		0.7185	0.9511
CRAT	0.3846	0.9036	0.79035		0.6847	0.9479
SLCO4A1	0.42	0.8866	0.797575		0.7075	0.947
SLC8A3	0.4588	0.8836	0.79045		0.7148	0.9386
SLCO3A1	0.4193	0.8894	0.790125		0.7085	0.9504
SLC5A8	0.4411	0.8961	0.783475		0.6966	0.9427
SLC5A3	0.4334	0.8816	0.796475		0.7149	0.9462
HSD11B2	0.448	0.9098	0.7915		0.7212	0.9578
TALDO1	0.468	0.8973	0.7934		0.7287	0.9496
H6PD	0.4546	0.9064	0.787875		0.7179	0.957
SLC22A7	0.453	0.8786	0.791775		0.7208	0.9447
SLC5A11	0.4249	0.8772	0.7919		0.7077	0.9431
CLC	0.4635	0.8837	0.7869		0.7284	0.9451
NME1	0.437	0.9025	0.786825		0.7029	0.9467
FAM20B	0.4286	0.8967	0.7909		0.7058	0.9462
SLC5A5	0.4367	0.8711	0.779875		0.6851	0.9162
FOLR1	0.4517	0.8926	0.78125		0.7177	0.9414
RRM2B	0.454	0.9018	0.7841		0.714	0.9461
MTHFD2	0.4548	0.8945	0.7886		0.7211	0.9483
IREB2	0.4481	0.8929	0.77605		0.7208	0.9512
ALDH4A1	0.4151	0.8855	0.777725		0.7025	0.9461
SLC13A5	0.457	0.8952	0.782025		0.7216	0.945
SLC5A1	0.4285	0.8812	0.770375		0.7138	0.9442
GPCPD1	0.4538	0.8596	0.7778		0.7224	0.9344
SLC19A3	0.4589	0.883	0.769275		0.7087	0.9368
GLTP	0.4718	0.8918	0.769625		0.7318	0.9426
SLC4A5	0.3978	0.8661	0.7779		0.6907	0.9349
SLC25A6	0.4128	0.8915	0.77045		0.6886	0.9394
SLC38A3	0.4443	0.8714	0.770925		0.7109	0.9336
SLC6A1	0.4632	0.8811	0.761825		0.7246	0.944
RHBG	0.4572	0.8752	0.760025		0.7024	0.9288
SLC6A19	0.406	0.8655	0.7686		0.6925	0.9331
SLC1A5	0.4491	0.8698	0.76565		0.7156	0.9347
ENO1	0.4209	0.8506	0.7617		0.6992	0.9242
GLS	0.4544	0.8903	0.758925		0.73	0.9453
GAPDH	0.4373	0.869	0.754925		0.7095	0.9311
ADSS2	0.4555	0.869	0.7612		0.7296	0.9437
PGK1	0.4127	0.8444	0.752975		0.6932	0.922
SORD	0.4478	0.8776	0.754275		0.7233	0.9405
DCK	0.4202	0.8764	0.75195		0.7057	0.9377
SCP2	0.4574	0.903	0.75295		0.7254	0.9482
PKLR	0.4592	0.881	0.7513		0.7195	0.9387
AOX1	0.4716	0.8978	0.734075		0.7289	0.9363
PKM	0.4331	0.8554	0.72835		0.7019	0.9198
